# Supplementary material for: Exploring the Solubility Limits of Edaravone in Neat Solvents and Binary Mixtures: Experimental and Machine Learning Study
Source: Molecules. 2023 Sep 29;28(19):6877. doi: 10.3390/molecules28196877 (PMC10574143; doi:10.3390/molecules28196877)
Supplement: Supplementary file 1 [file molecules-28-06877-s001.zip]

Archive with 2 entries (2 files):
- SM_models.xlsx
- Supplementary Materials.pdf
