# Supplementary material for: Exploring the Solubility Limits of Edaravone in Neat Solvents and Binary Mixtures: Experimental and Machine Learning Study
Source: Molecules. 2023 Sep 29;28(19):6877. doi: 10.3390/molecules28196877 (PMC10574143; doi:10.3390/molecules28196877)
Supplement: Supplementary file 1 [file molecules-28-06877-s001.zip › SM_models.xlsx]

## Sheet: fig
i	model_name	auc2_train	auc2_val	set			score_test	score_val	score_test		score_val
25	NuSVR	0.18171	12.4978	A		A	2	15	2	2	15	15
33	SVR	0.699207	12.9716	A		B	15	20	15	15	20	20
5	CatBoostRegressor	0.0633529	13.5302	A
36	XGBRegressor	1.57872	14.2267	A					0	100
13	HistGradientBoostingRegressor	0.335501	14.4039	A
12	GaussianProcessRegressor	10.671	15.3814	B
3	BaggingRegressor	0.402677	16.4221	B
31	RandomForestRegressor	3.47764e-13	16.6248	B
22	LGBMRegressor	0.45269	16.8446	B
24	MLPRegressor	0.438086	17.0557	B
19	LassoLars	10.7644	17.0952	B
20	LassoLarsCV	13.337	17.2276	B
30	Ridge	10.6637	17.9399	B
15	KNeighborsRegressor	1.22554e-15	18.1969	B
1	AdaBoostRegressor	12.1587	18.4181	B
27	OrthogonalMatchingPursuitCV	14.3844	19.0909	B
35	TransformedTargetRegressor	10.4239	19.1032	B
8	ElasticNet	16.4824	19.3493	x
28	PassiveAggressiveRegressor	16.7121	20.1947	x
9	ElasticNetCV	16.5211	20.5002	x
10	ExtraTreeRegressor	7.076	22.2345	x
6	DecisionTreeRegressor	16.2959	22.9602	x
2	ARDRegression	10.5026	23.9228	x
14	HuberRegressor	9.79873	24.2778	x
4	BayesianRidge	10.5376	24.742	x
29	RANSACRegressor	10.7412	27.2793	x
26	OrthogonalMatchingPursuit	10.5596	27.5063	x
21	LassoLarsIC	10.5576	27.5246	x
34	TheilSenRegressor	13.509	28.4893	x
32	SGDRegressor	29.4564	38.0229	x
11	GradientBoostingRegressor	46.8258	48.8481	x
23	LinearSVR	37.267	49.2895	x
7	DummyRegressor	47.5328	49.5146	x
16	Lars	31.2987	92.5668	x
18	Lasso	164.789	170.144	x
17	LarsCV	282.964	3727.07	x

## Sheet: descriptors
ID	solute	solvent1	solvent2	InChIKey1	InChIKey2	InChIKey3	T[°C]	x2*	log(x1consensus)	COSMO-RS	Dln(gamma)(IDAC)	DE_tot(IDAC)	DE_Misfit(IDAC)	DE_HB(IDAC)	DE_VdW(IDAC)	DHBacc	DHBdon	DsMOM3	DsMOM5	DsMOM6
0	Edaravone	Methanol		QELUYTUMUWHWMC-UHFFFAOYSA-N	OKKJLVBELUTLKV-UHFFFAOYSA-N		0	1	-1.92908	-2.2218	0.80464	-5.4238	2.66035	-0.0362	-18.4345	-0.6621	-1.5849	13.4	30.1	-88
1	Edaravone	Methanol		QELUYTUMUWHWMC-UHFFFAOYSA-N	OKKJLVBELUTLKV-UHFFFAOYSA-N		5	1	-1.8692	-2.12595	0.78956	-5.36123	2.67937	-0.04681	-18.4309	-0.6621	-1.5849	13.4	30.1	-88
2	Edaravone	Methanol		QELUYTUMUWHWMC-UHFFFAOYSA-N	OKKJLVBELUTLKV-UHFFFAOYSA-N		10	1	-1.80365	-2.03112	0.77447	-5.29809	2.69845	-0.05701	-18.4274	-0.6621	-1.5849	13.4	30.1	-88
3	Edaravone	Methanol		QELUYTUMUWHWMC-UHFFFAOYSA-N	OKKJLVBELUTLKV-UHFFFAOYSA-N		15	1	-1.73313	-1.93709	0.75934	-5.23435	2.7176	-0.0668	-18.4238	-0.6621	-1.5849	13.4	30.1	-88
4	Edaravone	Methanol		QELUYTUMUWHWMC-UHFFFAOYSA-N	OKKJLVBELUTLKV-UHFFFAOYSA-N		20	1	-1.65824	-1.84364	0.74419	-5.17	2.73685	-0.07616	-18.4201	-0.6621	-1.5849	13.4	30.1	-88
5	Edaravone	Methanol		QELUYTUMUWHWMC-UHFFFAOYSA-N	OKKJLVBELUTLKV-UHFFFAOYSA-N		25	1	-1.57954	-1.75054	0.72903	-5.10503	2.75618	-0.08511	-18.4165	-0.6621	-1.5849	13.4	30.1	-88
6	Edaravone	Methanol		QELUYTUMUWHWMC-UHFFFAOYSA-N	OKKJLVBELUTLKV-UHFFFAOYSA-N		30	1	-1.49753	-1.65749	0.71386	-5.03942	2.77563	-0.09363	-18.4129	-0.6621	-1.5849	13.4	30.1	-88
7	Edaravone	Methanol		QELUYTUMUWHWMC-UHFFFAOYSA-N	OKKJLVBELUTLKV-UHFFFAOYSA-N		35	1	-1.41266	-1.56422	0.6987	-4.97317	2.7952	-0.10173	-18.4092	-0.6621	-1.5849	13.4	30.1	-88
8	Edaravone	Methanol		QELUYTUMUWHWMC-UHFFFAOYSA-N	OKKJLVBELUTLKV-UHFFFAOYSA-N		40	1	-1.32532	-1.47036	0.68355	-4.9063	2.81487	-0.1094	-18.4056	-0.6621	-1.5849	13.4	30.1	-88
9	Edaravone	Methanol		QELUYTUMUWHWMC-UHFFFAOYSA-N	OKKJLVBELUTLKV-UHFFFAOYSA-N		45	1	-1.23587	-1.37557	0.66843	-4.8388	2.83467	-0.11666	-18.4019	-0.6621	-1.5849	13.4	30.1	-88
10	Edaravone	Methanol		QELUYTUMUWHWMC-UHFFFAOYSA-N	OKKJLVBELUTLKV-UHFFFAOYSA-N		50	1	-1.14462	-1.27942	0.65335	-4.77066	2.85458	-0.1235	-18.3983	-0.6621	-1.5849	13.4	30.1	-88
11	Edaravone	Water		QELUYTUMUWHWMC-UHFFFAOYSA-N	XLYOFNOQVPJJNP-UHFFFAOYSA-N		0	1	-3.82628	-4.85457	4.95353	-7.57889	2.28628	-0.19414	-21.7651	-1.0889	-2.9484	24.6187	50.9	-201
12	Edaravone	Water		QELUYTUMUWHWMC-UHFFFAOYSA-N	XLYOFNOQVPJJNP-UHFFFAOYSA-N		5	1	-3.82141	-4.7968	5.024	-7.43576	2.35124	-0.19047	-21.7504	-1.0889	-2.9484	24.6187	50.9	-201
13	Edaravone	Water		QELUYTUMUWHWMC-UHFFFAOYSA-N	XLYOFNOQVPJJNP-UHFFFAOYSA-N		10	1	-3.81364	-4.73712	5.08643	-7.29169	2.41868	-0.18812	-21.7355	-1.0889	-2.9484	24.6187	50.9	-201
14	Edaravone	Water		QELUYTUMUWHWMC-UHFFFAOYSA-N	XLYOFNOQVPJJNP-UHFFFAOYSA-N		15	1	-3.8033	-4.67562	5.1412	-7.14642	2.48881	-0.18701	-21.7205	-1.0889	-2.9484	24.6187	50.9	-201
15	Edaravone	Water		QELUYTUMUWHWMC-UHFFFAOYSA-N	XLYOFNOQVPJJNP-UHFFFAOYSA-N		20	1	-3.79065	-4.61239	5.1887	-6.9997	2.56178	-0.18705	-21.7053	-1.0889	-2.9484	24.6187	50.9	-201
16	Edaravone	Water		QELUYTUMUWHWMC-UHFFFAOYSA-N	XLYOFNOQVPJJNP-UHFFFAOYSA-N		25	1	-3.77594	-4.5475	5.22927	-6.85128	2.63775	-0.18814	-21.69	-1.0889	-2.9484	24.6187	50.9	-201
17	Edaravone	Water		QELUYTUMUWHWMC-UHFFFAOYSA-N	XLYOFNOQVPJJNP-UHFFFAOYSA-N		30	1	-3.7594	-4.48104	5.26323	-6.70095	2.71683	-0.19016	-21.6745	-1.0889	-2.9484	24.6187	50.9	-201
18	Edaravone	Water		QELUYTUMUWHWMC-UHFFFAOYSA-N	XLYOFNOQVPJJNP-UHFFFAOYSA-N		35	1	-3.74123	-4.41305	5.29084	-6.54852	2.79912	-0.19304	-21.659	-1.0889	-2.9484	24.6187	50.9	-201
19	Edaravone	Water		QELUYTUMUWHWMC-UHFFFAOYSA-N	XLYOFNOQVPJJNP-UHFFFAOYSA-N		40	1	-3.7216	-4.34361	5.31236	-6.39386	2.88466	-0.19666	-21.6434	-1.0889	-2.9484	24.6187	50.9	-201
20	Edaravone	Water		QELUYTUMUWHWMC-UHFFFAOYSA-N	XLYOFNOQVPJJNP-UHFFFAOYSA-N		45	1	-3.70068	-4.27277	5.32807	-6.23682	2.97348	-0.20093	-21.6277	-1.0889	-2.9484	24.6187	50.9	-201
21	Edaravone	Water		QELUYTUMUWHWMC-UHFFFAOYSA-N	XLYOFNOQVPJJNP-UHFFFAOYSA-N		50	1	-3.67861	-4.20059	5.33817	-6.07733	3.06557	-0.20575	-21.612	-1.0889	-2.9484	24.6187	50.9	-201
22	Edaravone	Ethanol		QELUYTUMUWHWMC-UHFFFAOYSA-N	LFQSCWFLJHTTHZ-UHFFFAOYSA-N		0	1	-1.76523	-2.18364	0.4886	-4.92553	2.19946	0.1396	-16.0357	-0.844279	-1.42065	9.5551	15.4522	-96.0874
23	Edaravone	Ethanol		QELUYTUMUWHWMC-UHFFFAOYSA-N	LFQSCWFLJHTTHZ-UHFFFAOYSA-N		5	1	-1.72225	-2.08766	0.48289	-4.88398	2.21024	0.12401	-16.0331	-0.844254	-1.42052	9.55438	15.4519	-96.0751
24	Edaravone	Ethanol		QELUYTUMUWHWMC-UHFFFAOYSA-N	LFQSCWFLJHTTHZ-UHFFFAOYSA-N		10	1	-1.67564	-1.99291	0.47683	-4.84161	2.22116	0.10897	-16.0304	-0.84423	-1.4204	9.55369	15.4516	-96.0632
25	Edaravone	Ethanol		QELUYTUMUWHWMC-UHFFFAOYSA-N	LFQSCWFLJHTTHZ-UHFFFAOYSA-N		15	1	-1.62588	-1.89923	0.47042	-4.7984	2.23222	0.09452	-16.0277	-0.844206	-1.42028	9.55302	15.4513	-96.0517
26	Edaravone	Ethanol		QELUYTUMUWHWMC-UHFFFAOYSA-N	LFQSCWFLJHTTHZ-UHFFFAOYSA-N		20	1	-1.57335	-1.80644	0.4637	-4.75431	2.24345	0.08066	-16.025	-0.844183	-1.42016	9.55235	15.451	-96.0403
27	Edaravone	Ethanol		QELUYTUMUWHWMC-UHFFFAOYSA-N	LFQSCWFLJHTTHZ-UHFFFAOYSA-N		25	1	-1.51843	-1.71436	0.45669	-4.70933	2.25486	0.0674	-16.0223	-0.84416	-1.42005	9.55171	15.4507	-96.0293
28	Edaravone	Ethanol		QELUYTUMUWHWMC-UHFFFAOYSA-N	LFQSCWFLJHTTHZ-UHFFFAOYSA-N		30	1	-1.46142	-1.62278	0.44942	-4.66343	2.26647	0.05475	-16.0196	-0.844138	-1.41994	9.55109	15.4505	-96.0186
29	Edaravone	Ethanol		QELUYTUMUWHWMC-UHFFFAOYSA-N	LFQSCWFLJHTTHZ-UHFFFAOYSA-N		35	1	-1.40262	-1.53149	0.44191	-4.61659	2.27828	0.0427	-16.0168	-0.844117	-1.41983	9.55048	15.4502	-96.0082
30	Edaravone	Ethanol		QELUYTUMUWHWMC-UHFFFAOYSA-N	LFQSCWFLJHTTHZ-UHFFFAOYSA-N		40	1	-1.34229	-1.44025	0.43419	-4.56883	2.29031	0.03124	-16.014	-0.844096	-1.41973	9.54989	15.45	-95.9981
31	Edaravone	Ethanol		QELUYTUMUWHWMC-UHFFFAOYSA-N	LFQSCWFLJHTTHZ-UHFFFAOYSA-N		45	1	-1.28065	-1.34881	0.42628	-4.52014	2.30254	0.02038	-16.0113	-0.844076	-1.41963	9.54932	15.4497	-95.9884
32	Edaravone	Ethanol		QELUYTUMUWHWMC-UHFFFAOYSA-N	LFQSCWFLJHTTHZ-UHFFFAOYSA-N		50	1	-1.21792	-1.2569	0.41819	-4.47052	2.31497	0.01012	-16.0085	-0.844057	-1.41953	9.54877	15.4495	-95.9789
33	Edaravone	n-Propanol		QELUYTUMUWHWMC-UHFFFAOYSA-N	BDERNNFJNOPAEC-UHFFFAOYSA-N		0	1	-1.72235	-2.19774	0.49584	-4.37829	1.88365	0.1421	-13.619	-0.725469	-1.41206	11.277	20.7643	-87.2545
34	Edaravone	n-Propanol		QELUYTUMUWHWMC-UHFFFAOYSA-N	BDERNNFJNOPAEC-UHFFFAOYSA-N		5	1	-1.68873	-2.0987	0.48831	-4.34981	1.88938	0.1264	-13.6171	-0.724686	-1.41167	11.2834	20.7866	-87.17
35	Edaravone	n-Propanol		QELUYTUMUWHWMC-UHFFFAOYSA-N	BDERNNFJNOPAEC-UHFFFAOYSA-N		10	1	-1.64847	-2.00109	0.48054	-4.32024	1.89533	0.1114	-13.6152	-0.72393	-1.41128	11.2897	20.8082	-87.0882
36	Edaravone	n-Propanol		QELUYTUMUWHWMC-UHFFFAOYSA-N	BDERNNFJNOPAEC-UHFFFAOYSA-N		15	1	-1.6023	-1.90472	0.47257	-4.28957	1.90153	0.09707	-13.6132	-0.723202	-1.41091	11.2957	20.8291	-87.0092
37	Edaravone	n-Propanol		QELUYTUMUWHWMC-UHFFFAOYSA-N	BDERNNFJNOPAEC-UHFFFAOYSA-N		20	1	-1.5509	-1.80941	0.46441	-4.25777	1.908	0.08343	-13.6112	-0.722505	-1.41055	11.3014	20.849	-86.9328
38	Edaravone	n-Propanol		QELUYTUMUWHWMC-UHFFFAOYSA-N	BDERNNFJNOPAEC-UHFFFAOYSA-N		25	1	-1.49487	-1.71497	0.45611	-4.22483	1.91473	0.07049	-13.6091	-0.721833	-1.4102	11.307	20.8683	-86.8593
39	Edaravone	n-Propanol		QELUYTUMUWHWMC-UHFFFAOYSA-N	BDERNNFJNOPAEC-UHFFFAOYSA-N		30	1	-1.43474	-1.6212	0.44767	-4.19075	1.92174	0.05823	-13.6069	-0.721187	-1.40987	11.3123	20.8869	-86.7883
40	Edaravone	n-Propanol		QELUYTUMUWHWMC-UHFFFAOYSA-N	BDERNNFJNOPAEC-UHFFFAOYSA-N		35	1	-1.37101	-1.52787	0.43915	-4.15554	1.92903	0.04664	-13.6048	-0.72056	-1.40954	11.3175	20.9049	-86.7195
41	Edaravone	n-Propanol		QELUYTUMUWHWMC-UHFFFAOYSA-N	BDERNNFJNOPAEC-UHFFFAOYSA-N		40	1	-1.30409	-1.43474	0.43053	-4.11922	1.93661	0.03571	-13.6026	-0.719961	-1.40923	11.3224	20.9221	-86.6535
42	Edaravone	n-Propanol		QELUYTUMUWHWMC-UHFFFAOYSA-N	BDERNNFJNOPAEC-UHFFFAOYSA-N		45	1	-1.23439	-1.34157	0.42187	-4.0818	1.94448	0.02544	-13.6004	-0.719379	-1.40893	11.3272	20.9388	-86.5895
43	Edaravone	n-Propanol		QELUYTUMUWHWMC-UHFFFAOYSA-N	BDERNNFJNOPAEC-UHFFFAOYSA-N		50	1	-1.16227	-1.24811	0.41318	-4.0433	1.95261	0.01579	-13.5981	-0.71882	-1.40864	11.3318	20.9548	-86.528
44	Edaravone	Isopropanol		QELUYTUMUWHWMC-UHFFFAOYSA-N	KFZMGEQAYNKOFK-UHFFFAOYSA-N		0	1	-1.88167	-2.18743	0.41744	-4.2225	1.84643	0.1872	-13.5863	-0.958699	-1.18718	6.53325	3.72379	-97.0461
45	Edaravone	Isopropanol		QELUYTUMUWHWMC-UHFFFAOYSA-N	KFZMGEQAYNKOFK-UHFFFAOYSA-N		5	1	-1.83066	-2.08926	0.41408	-4.19426	1.85338	0.17085	-13.5841	-0.959034	-1.1868	6.53118	3.72319	-97.0076
46	Edaravone	Isopropanol		QELUYTUMUWHWMC-UHFFFAOYSA-N	KFZMGEQAYNKOFK-UHFFFAOYSA-N		10	1	-1.77701	-1.99247	0.4102	-4.16499	1.86057	0.15518	-13.582	-0.959361	-1.18643	6.52916	3.72262	-96.97
47	Edaravone	Isopropanol		QELUYTUMUWHWMC-UHFFFAOYSA-N	KFZMGEQAYNKOFK-UHFFFAOYSA-N		15	1	-1.72108	-1.89691	0.4058	-4.13464	1.86801	0.14021	-13.5798	-0.95968	-1.18606	6.52718	3.72205	-96.9334
48	Edaravone	Isopropanol		QELUYTUMUWHWMC-UHFFFAOYSA-N	KFZMGEQAYNKOFK-UHFFFAOYSA-N		20	1	-1.66321	-1.80241	0.40096	-4.1032	1.8757	0.12594	-13.5776	-0.959992	-1.18571	6.52525	3.7215	-96.8975
49	Edaravone	Isopropanol		QELUYTUMUWHWMC-UHFFFAOYSA-N	KFZMGEQAYNKOFK-UHFFFAOYSA-N		25	1	-1.60367	-1.7088	0.39571	-4.07064	1.88366	0.11237	-13.5754	-0.960296	-1.18536	6.52337	3.72096	-96.8625
50	Edaravone	Isopropanol		QELUYTUMUWHWMC-UHFFFAOYSA-N	KFZMGEQAYNKOFK-UHFFFAOYSA-N		30	1	-1.54273	-1.6159	0.39009	-4.03698	1.89189	0.09951	-13.5731	-0.960592	-1.18502	6.52153	3.72044	-96.8285
51	Edaravone	Isopropanol		QELUYTUMUWHWMC-UHFFFAOYSA-N	KFZMGEQAYNKOFK-UHFFFAOYSA-N		35	1	-1.48061	-1.5235	0.38415	-4.0022	1.90039	0.08732	-13.5709	-0.960881	-1.18469	6.51975	3.71993	-96.7953
52	Edaravone	Isopropanol		QELUYTUMUWHWMC-UHFFFAOYSA-N	KFZMGEQAYNKOFK-UHFFFAOYSA-N		40	1	-1.41753	-1.43139	0.37793	-3.96634	1.90915	0.07582	-13.5687	-0.961162	-1.18437	6.51801	3.71943	-96.7629
53	Edaravone	Isopropanol		QELUYTUMUWHWMC-UHFFFAOYSA-N	KFZMGEQAYNKOFK-UHFFFAOYSA-N		45	1	-1.35365	-1.33934	0.37146	-3.92938	1.91817	0.06499	-13.5664	-0.961437	-1.18406	6.5163	3.71894	-96.7314
54	Edaravone	Isopropanol		QELUYTUMUWHWMC-UHFFFAOYSA-N	KFZMGEQAYNKOFK-UHFFFAOYSA-N		50	1	-1.28916	-1.24712	0.36478	-3.89138	1.92743	0.05479	-13.5642	-0.961703	-1.18376	6.51466	3.71847	-96.7008
55	Edaravone	n-Butanol		QELUYTUMUWHWMC-UHFFFAOYSA-N	LRHPLDYGYMQRHN-UHFFFAOYSA-N		0	1	-1.8466	-2.18002	0.39963	-3.71911	1.55048	0.16853	-11.059	-0.666768	-1.3383	10.2227	18.4535	-84.3265
56	Edaravone	n-Butanol		QELUYTUMUWHWMC-UHFFFAOYSA-N	LRHPLDYGYMQRHN-UHFFFAOYSA-N		5	1	-1.77817	-2.08049	0.39463	-3.70371	1.55358	0.15332	-11.0589	-0.666453	-1.33696	10.2158	18.4437	-84.2102
57	Edaravone	n-Butanol		QELUYTUMUWHWMC-UHFFFAOYSA-N	LRHPLDYGYMQRHN-UHFFFAOYSA-N		10	1	-1.70919	-1.98254	0.38939	-3.68714	1.55699	0.13882	-11.0587	-0.666143	-1.33563	10.2088	18.4339	-84.0953
58	Edaravone	n-Butanol		QELUYTUMUWHWMC-UHFFFAOYSA-N	LRHPLDYGYMQRHN-UHFFFAOYSA-N		15	1	-1.63984	-1.88601	0.38394	-3.66942	1.56072	0.12501	-11.0585	-0.665862	-1.33431	10.2018	18.4235	-83.9833
59	Edaravone	n-Butanol		QELUYTUMUWHWMC-UHFFFAOYSA-N	LRHPLDYGYMQRHN-UHFFFAOYSA-N		20	1	-1.57026	-1.79071	0.3783	-3.65051	1.56478	0.11191	-11.0583	-0.665544	-1.33299	10.1951	18.414	-83.869
60	Edaravone	n-Butanol		QELUYTUMUWHWMC-UHFFFAOYSA-N	LRHPLDYGYMQRHN-UHFFFAOYSA-N		25	1	-1.50061	-1.69648	0.37249	-3.63042	1.56917	0.0995	-11.0579	-0.665261	-1.33168	10.1882	18.4037	-83.7585
61	Edaravone	n-Butanol		QELUYTUMUWHWMC-UHFFFAOYSA-N	LRHPLDYGYMQRHN-UHFFFAOYSA-N		30	1	-1.43101	-1.60311	0.36657	-3.60917	1.57389	0.08777	-11.0576	-0.665	-1.33039	10.1812	18.3932	-83.6509
62	Edaravone	n-Butanol		QELUYTUMUWHWMC-UHFFFAOYSA-N	LRHPLDYGYMQRHN-UHFFFAOYSA-N		35	1	-1.36155	-1.51039	0.36053	-3.58675	1.57893	0.07671	-11.0572	-0.664733	-1.3291	10.1743	18.3828	-83.5435
63	Edaravone	n-Butanol		QELUYTUMUWHWMC-UHFFFAOYSA-N	LRHPLDYGYMQRHN-UHFFFAOYSA-N		40	1	-1.29234	-1.41811	0.35442	-3.56323	1.58429	0.0663	-11.0568	-0.664408	-1.32782	10.1681	18.374	-83.4339
64	Edaravone	n-Butanol		QELUYTUMUWHWMC-UHFFFAOYSA-N	LRHPLDYGYMQRHN-UHFFFAOYSA-N		45	1	-1.22344	-1.32603	0.34824	-3.53859	1.58995	0.05652	-11.0563	-0.66416	-1.32657	10.1615	18.3638	-83.3313
65	Edaravone	n-Butanol		QELUYTUMUWHWMC-UHFFFAOYSA-N	LRHPLDYGYMQRHN-UHFFFAOYSA-N		50	1	-1.15494	-1.23392	0.34201	-3.51289	1.5959	0.04735	-11.0558	-0.663894	-1.32533	10.1551	18.3541	-83.2288
66	Edaravone	Isobutanol		QELUYTUMUWHWMC-UHFFFAOYSA-N	ZXEKIIBDNHEJCQ-UHFFFAOYSA-N		0	1	-1.93308	-2.17069	0.46677	-3.93783	1.59378	0.11911	-11.3868	-0.495171	-1.31889	12.6305	26.1319	-68.3041
67	Edaravone	Isobutanol		QELUYTUMUWHWMC-UHFFFAOYSA-N	ZXEKIIBDNHEJCQ-UHFFFAOYSA-N		5	1	-1.87252	-2.07025	0.45808	-3.91662	1.59804	0.10573	-11.3854	-0.494727	-1.31865	12.6276	26.1279	-68.2825
68	Edaravone	Isobutanol		QELUYTUMUWHWMC-UHFFFAOYSA-N	ZXEKIIBDNHEJCQ-UHFFFAOYSA-N		10	1	-1.80929	-1.97145	0.44933	-3.89419	1.6026	0.09305	-11.3839	-0.494279	-1.31839	12.6248	26.124	-68.2596
69	Edaravone	Isobutanol		QELUYTUMUWHWMC-UHFFFAOYSA-N	ZXEKIIBDNHEJCQ-UHFFFAOYSA-N		15	1	-1.74378	-1.87411	0.44054	-3.87054	1.60747	0.08104	-11.3823	-0.493874	-1.31814	12.6217	26.1192	-68.239
70	Edaravone	Isobutanol		QELUYTUMUWHWMC-UHFFFAOYSA-N	ZXEKIIBDNHEJCQ-UHFFFAOYSA-N		20	1	-1.67634	-1.77806	0.43174	-3.84569	1.61265	0.06972	-11.3808	-0.493533	-1.31792	12.6182	26.1134	-68.2225
71	Edaravone	Isobutanol		QELUYTUMUWHWMC-UHFFFAOYSA-N	ZXEKIIBDNHEJCQ-UHFFFAOYSA-N		25	1	-1.60725	-1.68311	0.42295	-3.81965	1.61815	0.05905	-11.3792	-0.493158	-1.31767	12.615	26.1083	-68.2028
72	Edaravone	Isobutanol		QELUYTUMUWHWMC-UHFFFAOYSA-N	ZXEKIIBDNHEJCQ-UHFFFAOYSA-N		30	1	-1.53681	-1.58904	0.41419	-3.79248	1.62394	0.04901	-11.3775	-0.492798	-1.31743	12.6118	26.103	-68.1835
73	Edaravone	Isobutanol		QELUYTUMUWHWMC-UHFFFAOYSA-N	ZXEKIIBDNHEJCQ-UHFFFAOYSA-N		35	1	-1.46524	-1.49564	0.40547	-3.76418	1.63004	0.03959	-11.3759	-0.492445	-1.31719	12.6086	26.0978	-68.1647
74	Edaravone	Isobutanol		QELUYTUMUWHWMC-UHFFFAOYSA-N	ZXEKIIBDNHEJCQ-UHFFFAOYSA-N		40	1	-1.39276	-1.40268	0.39682	-3.7348	1.63641	0.03077	-11.3742	-0.492077	-1.31694	12.6056	26.093	-68.1443
75	Edaravone	Isobutanol		QELUYTUMUWHWMC-UHFFFAOYSA-N	ZXEKIIBDNHEJCQ-UHFFFAOYSA-N		45	1	-1.31956	-1.30994	0.38825	-3.70439	1.64304	0.02251	-11.3725	-0.491741	-1.31671	12.6026	26.088	-68.1262
76	Edaravone	Isobutanol		QELUYTUMUWHWMC-UHFFFAOYSA-N	ZXEKIIBDNHEJCQ-UHFFFAOYSA-N		50	1	-1.24582	-1.21719	0.37976	-3.67298	1.64994	0.01481	-11.3708	-0.491407	-1.31649	12.5996	26.0834	-68.1084
77	Edaravone	sec-Butanol		QELUYTUMUWHWMC-UHFFFAOYSA-N	BTANRVKWQNVYAZ-UHFFFAOYSA-N		0	1	-1.92626	-2.175	0.42044	-3.70156	1.56384	0.14494	-11.2606	-0.743866	-1.16986	9.12347	12.096	-79.8328
78	Edaravone	sec-Butanol		QELUYTUMUWHWMC-UHFFFAOYSA-N	BTANRVKWQNVYAZ-UHFFFAOYSA-N		5	1	-1.86558	-2.07488	0.41525	-3.68103	1.56817	0.13099	-11.2591	-0.744823	-1.1692	9.10867	12.058	-79.8294
79	Edaravone	sec-Butanol		QELUYTUMUWHWMC-UHFFFAOYSA-N	BTANRVKWQNVYAZ-UHFFFAOYSA-N		10	1	-1.80229	-1.97637	0.40979	-3.65935	1.57282	0.11774	-11.2577	-0.745753	-1.16854	9.0941	12.0209	-79.8253
80	Edaravone	sec-Butanol		QELUYTUMUWHWMC-UHFFFAOYSA-N	BTANRVKWQNVYAZ-UHFFFAOYSA-N		15	1	-1.73677	-1.87933	0.40407	-3.63652	1.5778	0.10518	-11.2561	-0.746662	-1.16789	9.07965	11.984	-79.8212
81	Edaravone	sec-Butanol		QELUYTUMUWHWMC-UHFFFAOYSA-N	BTANRVKWQNVYAZ-UHFFFAOYSA-N		20	1	-1.66936	-1.78355	0.39812	-3.61255	1.58309	0.0933	-11.2546	-0.747571	-1.16726	9.06521	11.9473	-79.8183
82	Edaravone	sec-Butanol		QELUYTUMUWHWMC-UHFFFAOYSA-N	BTANRVKWQNVYAZ-UHFFFAOYSA-N		25	1	-1.60036	-1.68887	0.39199	-3.58743	1.5887	0.08209	-11.253	-0.748403	-1.16661	9.05137	11.9122	-79.8112
83	Edaravone	sec-Butanol		QELUYTUMUWHWMC-UHFFFAOYSA-N	BTANRVKWQNVYAZ-UHFFFAOYSA-N		30	1	-1.53003	-1.59509	0.38568	-3.5612	1.59462	0.07153	-11.2515	-0.749242	-1.16597	9.03745	11.877	-79.8059
84	Edaravone	sec-Butanol		QELUYTUMUWHWMC-UHFFFAOYSA-N	BTANRVKWQNVYAZ-UHFFFAOYSA-N		35	1	-1.45862	-1.50199	0.37925	-3.53389	1.60084	0.06161	-11.2499	-0.750084	-1.16536	9.02354	11.8418	-79.8025
85	Edaravone	sec-Butanol		QELUYTUMUWHWMC-UHFFFAOYSA-N	BTANRVKWQNVYAZ-UHFFFAOYSA-N		40	1	-1.38632	-1.40935	0.3727	-3.50552	1.60734	0.0523	-11.2483	-0.750877	-1.16474	9.01002	11.8077	-79.797
86	Edaravone	sec-Butanol		QELUYTUMUWHWMC-UHFFFAOYSA-N	BTANRVKWQNVYAZ-UHFFFAOYSA-N		45	1	-1.31334	-1.31694	0.36607	-3.47612	1.61413	0.04358	-11.2468	-0.751594	-1.16411	8.99709	11.7753	-79.7873
87	Edaravone	sec-Butanol		QELUYTUMUWHWMC-UHFFFAOYSA-N	BTANRVKWQNVYAZ-UHFFFAOYSA-N		50	1	-1.23984	-1.22454	0.35937	-3.44576	1.62116	0.03544	-11.2452	-0.75237	-1.16352	8.98377	11.7418	-79.7835
88	Edaravone	n-Pentanol		QELUYTUMUWHWMC-UHFFFAOYSA-N	AMQJEAYHLZJPGS-UHFFFAOYSA-N		0	1	-1.66365	-2.22374	0.38196	-2.88337	1.27056	0.19182	-8.38653	-0.64705	-1.3345	10.325	18.4985	-84.3286
89	Edaravone	n-Pentanol		QELUYTUMUWHWMC-UHFFFAOYSA-N	AMQJEAYHLZJPGS-UHFFFAOYSA-N		5	1	-1.64364	-2.12299	0.37806	-2.87961	1.27046	0.1764	-8.38647	-0.646264	-1.33334	10.324	18.5035	-84.2025
90	Edaravone	n-Pentanol		QELUYTUMUWHWMC-UHFFFAOYSA-N	AMQJEAYHLZJPGS-UHFFFAOYSA-N		10	1	-1.61472	-2.02396	0.37393	-2.87466	1.27072	0.16171	-8.38635	-0.645492	-1.33221	10.323	18.5084	-84.0787
91	Edaravone	n-Pentanol		QELUYTUMUWHWMC-UHFFFAOYSA-N	AMQJEAYHLZJPGS-UHFFFAOYSA-N		15	1	-1.57786	-1.92648	0.3696	-2.86853	1.27132	0.14775	-8.38617	-0.644727	-1.33107	10.3219	18.5131	-83.9558
92	Edaravone	n-Pentanol		QELUYTUMUWHWMC-UHFFFAOYSA-N	AMQJEAYHLZJPGS-UHFFFAOYSA-N		20	1	-1.5339	-1.83038	0.3651	-2.86119	1.27229	0.13451	-8.38595	-0.643987	-1.32997	10.3209	18.5176	-83.8368
93	Edaravone	n-Pentanol		QELUYTUMUWHWMC-UHFFFAOYSA-N	AMQJEAYHLZJPGS-UHFFFAOYSA-N		25	1	-1.48363	-1.73548	0.36044	-2.85265	1.27364	0.12198	-8.38568	-0.643185	-1.32885	10.3204	18.5235	-83.7141
94	Edaravone	n-Pentanol		QELUYTUMUWHWMC-UHFFFAOYSA-N	AMQJEAYHLZJPGS-UHFFFAOYSA-N		30	1	-1.42773	-1.64156	0.35566	-2.84294	1.27534	0.11015	-8.38535	-0.642465	-1.32777	10.3195	18.528	-83.5987
95	Edaravone	n-Pentanol		QELUYTUMUWHWMC-UHFFFAOYSA-N	AMQJEAYHLZJPGS-UHFFFAOYSA-N		35	1	-1.36682	-1.54841	0.35077	-2.83207	1.27741	0.09902	-8.385	-0.641731	-1.32671	10.3189	18.5332	-83.4836
96	Edaravone	n-Pentanol		QELUYTUMUWHWMC-UHFFFAOYSA-N	AMQJEAYHLZJPGS-UHFFFAOYSA-N		40	1	-1.30148	-1.4558	0.34581	-2.82006	1.27981	0.08854	-8.38461	-0.640976	-1.32564	10.3185	18.539	-83.368
97	Edaravone	n-Pentanol		QELUYTUMUWHWMC-UHFFFAOYSA-N	AMQJEAYHLZJPGS-UHFFFAOYSA-N		45	1	-1.23219	-1.36346	0.34079	-2.80696	1.28256	0.07871	-8.3842	-0.640304	-1.32463	10.3177	18.5434	-83.2602
98	Edaravone	n-Pentanol		QELUYTUMUWHWMC-UHFFFAOYSA-N	AMQJEAYHLZJPGS-UHFFFAOYSA-N		50	1	-1.15942	-1.27113	0.33572	-2.79279	1.28563	0.0695	-8.38376	-0.639581	-1.32362	10.3175	18.5494	-83.1502
99	Edaravone	Acetone		QELUYTUMUWHWMC-UHFFFAOYSA-N	CSCPPACGZOOCGX-UHFFFAOYSA-N		0	1	-1.9939	-1.40817	-0.15166	-4.9075	1.91088	0.00136	-14.1106	-0.6413	0.0002	-8	-19	-16
100	Edaravone	Acetone		QELUYTUMUWHWMC-UHFFFAOYSA-N	CSCPPACGZOOCGX-UHFFFAOYSA-N		5	1	-1.93885	-1.33665	-0.15132	-4.84878	1.92481	0.00137	-14.1085	-0.6413	0.0002	-8	-19	-16
101	Edaravone	Acetone		QELUYTUMUWHWMC-UHFFFAOYSA-N	CSCPPACGZOOCGX-UHFFFAOYSA-N		10	1	-1.87291	-1.26706	-0.15102	-4.79018	1.93854	0.00139	-14.1065	-0.6413	0.0002	-8	-19	-16
102	Edaravone	Acetone		QELUYTUMUWHWMC-UHFFFAOYSA-N	CSCPPACGZOOCGX-UHFFFAOYSA-N		15	1	-1.79731	-1.19933	-0.15075	-4.7317	1.95206	0.00141	-14.1045	-0.6413	0.0002	-8	-19	-16
103	Edaravone	Acetone		QELUYTUMUWHWMC-UHFFFAOYSA-N	CSCPPACGZOOCGX-UHFFFAOYSA-N		20	1	-1.71314	-1.1334	-0.1505	-4.67333	1.9654	0.00142	-14.1026	-0.6413	0.0002	-8	-19	-16
104	Edaravone	Acetone		QELUYTUMUWHWMC-UHFFFAOYSA-N	CSCPPACGZOOCGX-UHFFFAOYSA-N		25	1	-1.62138	-1.06919	-0.15029	-4.61509	1.97853	0.00144	-14.1007	-0.6413	0.0002	-8	-19	-16
105	Edaravone	Acetone		QELUYTUMUWHWMC-UHFFFAOYSA-N	CSCPPACGZOOCGX-UHFFFAOYSA-N		30	1	-1.52292	-1.00665	-0.1501	-4.55696	1.99147	0.00146	-14.0989	-0.6413	0.0002	-8	-19	-16
106	Edaravone	Acetone		QELUYTUMUWHWMC-UHFFFAOYSA-N	CSCPPACGZOOCGX-UHFFFAOYSA-N		35	1	-1.41854	-0.945692	-0.14993	-4.49896	2.00423	0.00146	-14.0971	-0.6413	0.0002	-8	-19	-16
107	Edaravone	Acetone		QELUYTUMUWHWMC-UHFFFAOYSA-N	CSCPPACGZOOCGX-UHFFFAOYSA-N		40	1	-1.30897	-0.886242	-0.14978	-4.44107	2.0168	0.00148	-14.0953	-0.6413	0.0002	-8	-19	-16
108	Edaravone	Acetone		QELUYTUMUWHWMC-UHFFFAOYSA-N	CSCPPACGZOOCGX-UHFFFAOYSA-N		45	1	-1.19484	-0.828215	-0.14965	-4.3833	2.02919	0.00149	-14.0936	-0.6413	0.0002	-8	-19	-16
109	Edaravone	Acetone		QELUYTUMUWHWMC-UHFFFAOYSA-N	CSCPPACGZOOCGX-UHFFFAOYSA-N		50	1	-1.07672	-0.771526	-0.14954	-4.32567	2.0414	0.00151	-14.092	-0.6413	0.0002	-8	-19	-16
110	Edaravone	Acetonitrile		QELUYTUMUWHWMC-UHFFFAOYSA-N	WEVYAHXRMPXWCK-UHFFFAOYSA-N		0	1	-2.25907	-1.93605	0.65913	-4.3885	2.75239	2e-05	-16.2702	1.0261	0.0002	10.5	30.9	49.5
111	Edaravone	Acetonitrile		QELUYTUMUWHWMC-UHFFFAOYSA-N	WEVYAHXRMPXWCK-UHFFFAOYSA-N		5	1	-2.15453	-1.84439	0.64485	-4.30655	2.77686	2e-05	-16.2596	1.0261	0.0002	10.5	30.9	49.5
112	Edaravone	Acetonitrile		QELUYTUMUWHWMC-UHFFFAOYSA-N	WEVYAHXRMPXWCK-UHFFFAOYSA-N		10	1	-2.05368	-1.75352	0.63081	-4.22512	2.80101	2e-05	-16.2494	1.0261	0.0002	10.5	30.9	49.5
113	Edaravone	Acetonitrile		QELUYTUMUWHWMC-UHFFFAOYSA-N	WEVYAHXRMPXWCK-UHFFFAOYSA-N		15	1	-1.95633	-1.66325	0.617	-4.1442	2.82483	3e-05	-16.2395	1.0261	0.0002	10.5	30.9	49.5
114	Edaravone	Acetonitrile		QELUYTUMUWHWMC-UHFFFAOYSA-N	WEVYAHXRMPXWCK-UHFFFAOYSA-N		20	1	-1.8623	-1.57339	0.60342	-4.06378	2.84833	2e-05	-16.2298	1.0261	0.0002	10.5	30.9	49.5
115	Edaravone	Acetonitrile		QELUYTUMUWHWMC-UHFFFAOYSA-N	WEVYAHXRMPXWCK-UHFFFAOYSA-N		25	1	-1.77143	-1.48377	0.59008	-3.98385	2.87152	3e-05	-16.2204	1.0261	0.0002	10.5	30.9	49.5
116	Edaravone	Acetonitrile		QELUYTUMUWHWMC-UHFFFAOYSA-N	WEVYAHXRMPXWCK-UHFFFAOYSA-N		30	1	-1.68355	-1.39425	0.57698	-3.90442	2.89438	3e-05	-16.2113	1.0261	0.0002	10.5	30.9	49.5
117	Edaravone	Acetonitrile		QELUYTUMUWHWMC-UHFFFAOYSA-N	WEVYAHXRMPXWCK-UHFFFAOYSA-N		35	1	-1.59853	-1.30474	0.56412	-3.82546	2.91693	4e-05	-16.2025	1.0261	0.0002	10.5	30.9	49.5
118	Edaravone	Acetonitrile		QELUYTUMUWHWMC-UHFFFAOYSA-N	WEVYAHXRMPXWCK-UHFFFAOYSA-N		40	1	-1.51622	-1.21526	0.5515	-3.74698	2.93917	4e-05	-16.1939	1.0261	0.0002	10.5	30.9	49.5
119	Edaravone	Acetonitrile		QELUYTUMUWHWMC-UHFFFAOYSA-N	WEVYAHXRMPXWCK-UHFFFAOYSA-N		45	1	-1.43649	-1.12595	0.53912	-3.66896	2.96111	4e-05	-16.1855	1.0261	0.0002	10.5	30.9	49.5
120	Edaravone	Acetonitrile		QELUYTUMUWHWMC-UHFFFAOYSA-N	WEVYAHXRMPXWCK-UHFFFAOYSA-N		50	1	-1.35924	-1.03715	0.52698	-3.59139	2.98273	5e-05	-16.1773	1.0261	0.0002	10.5	30.9	49.5
121	Edaravone	Dichloromethane		QELUYTUMUWHWMC-UHFFFAOYSA-N	YMWUJEATGCHHMB-UHFFFAOYSA-N		0	1	-1.43097	-1.0894	-0.83483	-5.64005	1.68751	0	-15.2334	1.9124	-0.1087	39.6	81.6	97.6
122	Edaravone	Dichloromethane		QELUYTUMUWHWMC-UHFFFAOYSA-N	YMWUJEATGCHHMB-UHFFFAOYSA-N		5	1	-1.39543	-1.04229	-0.81569	-5.57583	1.70295	0	-15.2326	1.9124	-0.1087	39.6	81.6	97.6
123	Edaravone	Dichloromethane		QELUYTUMUWHWMC-UHFFFAOYSA-N	YMWUJEATGCHHMB-UHFFFAOYSA-N		10	1	-1.3506	-0.996238	-0.79738	-5.51184	1.71802	0	-15.2319	1.9124	-0.1087	39.6	81.6	97.6
124	Edaravone	Dichloromethane		QELUYTUMUWHWMC-UHFFFAOYSA-N	YMWUJEATGCHHMB-UHFFFAOYSA-N		15	1	-1.29751	-0.95117	-0.77984	-5.44807	1.73273	0	-15.2312	1.9124	-0.1087	39.6	81.6	97.6
125	Edaravone	Dichloromethane		QELUYTUMUWHWMC-UHFFFAOYSA-N	YMWUJEATGCHHMB-UHFFFAOYSA-N		20	1	-1.23707	-0.906989	-0.76301	-5.3845	1.7471	0	-15.2306	1.9124	-0.1087	39.6	81.6	97.6
126	Edaravone	Dichloromethane		QELUYTUMUWHWMC-UHFFFAOYSA-N	YMWUJEATGCHHMB-UHFFFAOYSA-N		25	1	-1.17012	-0.863596	-0.74687	-5.32115	1.76115	1e-05	-15.23	1.9124	-0.1087	39.6	81.6	97.6
127	Edaravone	Dichloromethane		QELUYTUMUWHWMC-UHFFFAOYSA-N	YMWUJEATGCHHMB-UHFFFAOYSA-N		30	1	-1.09739	-0.820899	-0.73137	-5.25799	1.77486	1e-05	-15.2294	1.9124	-0.1087	39.6	81.6	97.6
128	Edaravone	Dichloromethane		QELUYTUMUWHWMC-UHFFFAOYSA-N	YMWUJEATGCHHMB-UHFFFAOYSA-N		35	1	-1.01954	-0.778801	-0.71648	-5.19502	1.78829	1e-05	-15.2288	1.9124	-0.1087	39.6	81.6	97.6
129	Edaravone	Dichloromethane		QELUYTUMUWHWMC-UHFFFAOYSA-N	YMWUJEATGCHHMB-UHFFFAOYSA-N		40	1	-0.937166	-0.73721	-0.70215	-5.13224	1.80142	1e-05	-15.2283	1.9124	-0.1087	39.6	81.6	97.6
130	Edaravone	Dichloromethane		QELUYTUMUWHWMC-UHFFFAOYSA-N	YMWUJEATGCHHMB-UHFFFAOYSA-N		45	1	-0.850813	-0.696032	-0.68836	-5.06963	1.81426	1e-05	-15.2278	1.9124	-0.1087	39.6	81.6	97.6
131	Edaravone	Dichloromethane		QELUYTUMUWHWMC-UHFFFAOYSA-N	YMWUJEATGCHHMB-UHFFFAOYSA-N		50	1	-0.760962	-0.655177	-0.67509	-5.00719	1.82684	0	-15.2273	1.9124	-0.1087	39.6	81.6	97.6
132	Edaravone	Ethyl Acetate		QELUYTUMUWHWMC-UHFFFAOYSA-N	XEKOWRVHYACXOJ-UHFFFAOYSA-N		0	1	-1.79944	-1.39256	-0.19024	-4.27607	1.26846	0.00067	-10.0891	0.0959237	0.0002	-6.0145	-2.84695	16.1146
133	Edaravone	Ethyl Acetate		QELUYTUMUWHWMC-UHFFFAOYSA-N	XEKOWRVHYACXOJ-UHFFFAOYSA-N		5	1	-1.78649	-1.32275	-0.18747	-4.23551	1.27701	0.00069	-10.0882	0.0957572	0.0002	-6.01613	-2.85224	16.105
134	Edaravone	Ethyl Acetate		QELUYTUMUWHWMC-UHFFFAOYSA-N	XEKOWRVHYACXOJ-UHFFFAOYSA-N		10	1	-1.76124	-1.25478	-0.18482	-4.19503	1.28543	0.00072	-10.0874	0.0956018	0.0002	-6.01766	-2.85719	16.096
135	Edaravone	Ethyl Acetate		QELUYTUMUWHWMC-UHFFFAOYSA-N	XEKOWRVHYACXOJ-UHFFFAOYSA-N		15	1	-1.72498	-1.18861	-0.18226	-4.15464	1.29372	0.00074	-10.0865	0.0954242	0.0002	-6.0194	-2.86283	16.0857
136	Edaravone	Ethyl Acetate		QELUYTUMUWHWMC-UHFFFAOYSA-N	XEKOWRVHYACXOJ-UHFFFAOYSA-N		20	1	-1.67889	-1.12415	-0.17981	-4.11433	1.30187	0.00077	-10.0857	0.0952355	0.0002	-6.02126	-2.86883	16.0748
137	Edaravone	Ethyl Acetate		QELUYTUMUWHWMC-UHFFFAOYSA-N	XEKOWRVHYACXOJ-UHFFFAOYSA-N		25	1	-1.624	-1.06134	-0.17743	-4.0741	1.3099	0.00079	-10.0849	0.0950357	0.0002	-6.02322	-2.87519	16.0633
138	Edaravone	Ethyl Acetate		QELUYTUMUWHWMC-UHFFFAOYSA-N	XEKOWRVHYACXOJ-UHFFFAOYSA-N		30	1	-1.56124	-1.0001	-0.17515	-4.03396	1.31781	0.00082	-10.0841	0.0948248	0.0002	-6.02529	-2.8819	16.0511
139	Edaravone	Ethyl Acetate		QELUYTUMUWHWMC-UHFFFAOYSA-N	XEKOWRVHYACXOJ-UHFFFAOYSA-N		35	1	-1.49148	-0.940341	-0.17295	-3.99392	1.32559	0.00085	-10.0833	0.0946028	0.0002	-6.02747	-2.88896	16.0382
140	Edaravone	Ethyl Acetate		QELUYTUMUWHWMC-UHFFFAOYSA-N	XEKOWRVHYACXOJ-UHFFFAOYSA-N		40	1	-1.41546	-0.881994	-0.17082	-3.95395	1.33326	0.00087	-10.0826	0.0943697	0.0002	-6.02976	-2.89637	16.0247
141	Edaravone	Ethyl Acetate		QELUYTUMUWHWMC-UHFFFAOYSA-N	XEKOWRVHYACXOJ-UHFFFAOYSA-N		45	1	-1.33387	-0.82497	-0.16877	-3.91409	1.34081	0.0009	-10.0819	0.0941255	0.0002	-6.03216	-2.90413	16.0106
142	Edaravone	Ethyl Acetate		QELUYTUMUWHWMC-UHFFFAOYSA-N	XEKOWRVHYACXOJ-UHFFFAOYSA-N		50	1	-1.24735	-0.769183	-0.16678	-3.87431	1.34825	0.00092	-10.0812	0.0938702	0.0002	-6.03466	-2.91225	15.9958
143	Edaravone	1,4-Dioxane		QELUYTUMUWHWMC-UHFFFAOYSA-N	RYHBNJHYFVUHQT-UHFFFAOYSA-N		0	1	-1.8008	-1.34888	-0.47501	-4.24964	1.74757	4e-05	-12.2807	-1.0941	0.0002	-12.5	-24.4	-19
144	Edaravone	1,4-Dioxane		QELUYTUMUWHWMC-UHFFFAOYSA-N	RYHBNJHYFVUHQT-UHFFFAOYSA-N		5	1	-1.72072	-1.28819	-0.46486	-4.201	1.75761	4e-05	-12.2807	-1.0941	0.0002	-12.5	-24.4	-19
145	Edaravone	1,4-Dioxane		QELUYTUMUWHWMC-UHFFFAOYSA-N	RYHBNJHYFVUHQT-UHFFFAOYSA-N		10	1	-1.64037	-1.22844	-0.45514	-4.15233	1.76752	5e-05	-12.2806	-1.0941	0.0002	-12.5	-24.4	-19
146	Edaravone	1,4-Dioxane		QELUYTUMUWHWMC-UHFFFAOYSA-N	RYHBNJHYFVUHQT-UHFFFAOYSA-N		15	1	-1.55995	-1.16953	-0.44582	-4.10363	1.7773	5e-05	-12.2805	-1.0941	0.0002	-12.5	-24.4	-19
147	Edaravone	1,4-Dioxane		QELUYTUMUWHWMC-UHFFFAOYSA-N	RYHBNJHYFVUHQT-UHFFFAOYSA-N		20	1	-1.47959	-1.11136	-0.43687	-4.0549	1.78696	6e-05	-12.2804	-1.0941	0.0002	-12.5	-24.4	-19
148	Edaravone	1,4-Dioxane		QELUYTUMUWHWMC-UHFFFAOYSA-N	RYHBNJHYFVUHQT-UHFFFAOYSA-N		25	1	-1.39942	-1.05385	-0.42827	-4.00616	1.7965	6e-05	-12.2803	-1.0941	0.0002	-12.5	-24.4	-19
149	Edaravone	1,4-Dioxane		QELUYTUMUWHWMC-UHFFFAOYSA-N	RYHBNJHYFVUHQT-UHFFFAOYSA-N		30	1	-1.31956	-0.996963	-0.42	-3.95741	1.80591	6e-05	-12.2802	-1.0941	0.0002	-12.5	-24.4	-19
150	Edaravone	1,4-Dioxane		QELUYTUMUWHWMC-UHFFFAOYSA-N	RYHBNJHYFVUHQT-UHFFFAOYSA-N		35	1	-1.2401	-0.940646	-0.41204	-3.90865	1.81521	7e-05	-12.2801	-1.0941	0.0002	-12.5	-24.4	-19
151	Edaravone	1,4-Dioxane		QELUYTUMUWHWMC-UHFFFAOYSA-N	RYHBNJHYFVUHQT-UHFFFAOYSA-N		40	1	-1.16113	-0.884887	-0.40438	-3.8599	1.82437	7e-05	-12.2799	-1.0941	0.0002	-12.5	-24.4	-19
152	Edaravone	1,4-Dioxane		QELUYTUMUWHWMC-UHFFFAOYSA-N	RYHBNJHYFVUHQT-UHFFFAOYSA-N		45	1	-1.08272	-0.829686	-0.397	-3.81115	1.83342	9e-05	-12.2798	-1.0941	0.0002	-12.5	-24.4	-19
153	Edaravone	1,4-Dioxane		QELUYTUMUWHWMC-UHFFFAOYSA-N	RYHBNJHYFVUHQT-UHFFFAOYSA-N		50	1	-1.00493	-0.775056	-0.38989	-3.76242	1.84234	9e-05	-12.2796	-1.0941	0.0002	-12.5	-24.4	-19
154	Edaravone	Toluene		QELUYTUMUWHWMC-UHFFFAOYSA-N	YXFVVABEGXRONW-UHFFFAOYSA-N		0	1	-2.13315	-1.83465	0.1408	-2.98986	1.27362	0.00012	-9.42377	1.9124	0.0002	27.5394	65.8799	113.506
155	Edaravone	Toluene		QELUYTUMUWHWMC-UHFFFAOYSA-N	YXFVVABEGXRONW-UHFFFAOYSA-N		5	1	-2.03897	-1.75324	0.13528	-2.95354	1.27937	0.00012	-9.42362	1.9124	0.0002	27.5394	65.8799	113.506
156	Edaravone	Toluene		QELUYTUMUWHWMC-UHFFFAOYSA-N	YXFVVABEGXRONW-UHFFFAOYSA-N		10	1	-1.94918	-1.67356	0.12996	-2.91733	1.28491	0.00012	-9.42347	1.9124	0.0002	27.5394	65.8799	113.506
157	Edaravone	Toluene		QELUYTUMUWHWMC-UHFFFAOYSA-N	YXFVVABEGXRONW-UHFFFAOYSA-N		15	1	-1.86348	-1.5954	0.12483	-2.88124	1.29028	0.00013	-9.42333	1.9124	0.0002	27.5394	65.8799	113.506
158	Edaravone	Toluene		QELUYTUMUWHWMC-UHFFFAOYSA-N	YXFVVABEGXRONW-UHFFFAOYSA-N		20	1	-1.78163	-1.51856	0.11989	-2.84526	1.29546	0.00013	-9.4232	1.9124	0.0002	27.5394	65.8799	113.506
159	Edaravone	Toluene		QELUYTUMUWHWMC-UHFFFAOYSA-N	YXFVVABEGXRONW-UHFFFAOYSA-N		25	1	-1.70337	-1.4428	0.11513	-2.80937	1.30048	0.00014	-9.42309	1.9124	0.0002	27.5394	65.8799	113.506
160	Edaravone	Toluene		QELUYTUMUWHWMC-UHFFFAOYSA-N	YXFVVABEGXRONW-UHFFFAOYSA-N		30	1	-1.6285	-1.36786	0.11053	-2.77358	1.30532	0.00015	-9.42299	1.9124	0.0002	27.5394	65.8799	113.506
161	Edaravone	Toluene		QELUYTUMUWHWMC-UHFFFAOYSA-N	YXFVVABEGXRONW-UHFFFAOYSA-N		35	1	-1.55681	-1.29346	0.1061	-2.73788	1.31002	0.00015	-9.4229	1.9124	0.0002	27.5394	65.8799	113.506
162	Edaravone	Toluene		QELUYTUMUWHWMC-UHFFFAOYSA-N	YXFVVABEGXRONW-UHFFFAOYSA-N		40	1	-1.48811	-1.2193	0.10183	-2.70227	1.31456	0.00015	-9.4228	1.9124	0.0002	27.5394	65.8799	113.506
163	Edaravone	Toluene		QELUYTUMUWHWMC-UHFFFAOYSA-N	YXFVVABEGXRONW-UHFFFAOYSA-N		45	1	-1.42223	-1.14509	0.0977	-2.66675	1.31897	0.00015	-9.42273	1.9124	0.0002	27.5394	65.8799	113.506
164	Edaravone	Toluene		QELUYTUMUWHWMC-UHFFFAOYSA-N	YXFVVABEGXRONW-UHFFFAOYSA-N		50	1	-1.35901	-1.07051	0.09372	-2.63131	1.32323	0.00016	-9.42265	1.9124	0.0002	27.5394	65.8799	113.506
166	Edaravone	2,4-dimethylphenol		QELUYTUMUWHWMC-UHFFFAOYSA-N	KUFFULVDNCHOFZ-UHFFFAOYSA-N		5	1	-2.58047	-0.75735	-0.3471	-2.92158	0.88342	-0.60872	-5.90313	1.6106	-2.46037	44.9706	134.118	-55.6846
167	Edaravone	2,4-dimethylphenol		QELUYTUMUWHWMC-UHFFFAOYSA-N	KUFFULVDNCHOFZ-UHFFFAOYSA-N		10	1	-2.33874	-0.728762	-0.32141	-2.86008	0.89048	-0.58358	-5.9004	1.61023	-2.45641	44.9272	133.975	-55.4565
168	Edaravone	2,4-dimethylphenol		QELUYTUMUWHWMC-UHFFFAOYSA-N	KUFFULVDNCHOFZ-UHFFFAOYSA-N		15	1	-2.11641	-0.70042	-0.29753	-2.79965	0.89755	-0.55931	-5.89773	1.60984	-2.45233	44.8827	133.828	-55.2217
169	Edaravone	2,4-dimethylphenol		QELUYTUMUWHWMC-UHFFFAOYSA-N	KUFFULVDNCHOFZ-UHFFFAOYSA-N		20	1	-1.91193	-0.672323	-0.27532	-2.74034	0.9046	-0.53592	-5.89512	1.60945	-2.44812	44.8366	133.675	-54.9789
170	Edaravone	2,4-dimethylphenol		QELUYTUMUWHWMC-UHFFFAOYSA-N	KUFFULVDNCHOFZ-UHFFFAOYSA-N		25	1	-1.72389	-0.644443	-0.25467	-2.68216	0.91163	-0.51344	-5.89257	1.60904	-2.44379	44.7892	133.519	-54.7294
171	Edaravone	2,4-dimethylphenol		QELUYTUMUWHWMC-UHFFFAOYSA-N	KUFFULVDNCHOFZ-UHFFFAOYSA-N		30	1	-1.55101	-0.616633	-0.23546	-2.62515	0.9186	-0.49185	-5.89008	1.60862	-2.43935	44.7407	133.358	-54.4738
172	Edaravone	2,4-dimethylphenol		QELUYTUMUWHWMC-UHFFFAOYSA-N	KUFFULVDNCHOFZ-UHFFFAOYSA-N		35	1	-1.39214	-0.588989	-0.21757	-2.56929	0.92553	-0.47116	-5.88765	1.6082	-2.4348	44.6909	133.193	-54.2115
173	Edaravone	2,4-dimethylphenol		QELUYTUMUWHWMC-UHFFFAOYSA-N	KUFFULVDNCHOFZ-UHFFFAOYSA-N		40	1	-1.24619	-0.561522	-0.20092	-2.51461	0.93239	-0.45134	-5.88527	1.60776	-2.43016	44.6401	133.026	-53.9443
174	Edaravone	2,4-dimethylphenol		QELUYTUMUWHWMC-UHFFFAOYSA-N	KUFFULVDNCHOFZ-UHFFFAOYSA-N		45	1	-1.1122	-0.53415	-0.1854	-2.46109	0.93917	-0.43239	-5.88294	1.60732	-2.42543	44.5884	132.854	-53.6716
175	Edaravone	2,4-dimethylphenol		QELUYTUMUWHWMC-UHFFFAOYSA-N	KUFFULVDNCHOFZ-UHFFFAOYSA-N		50	1	-0.989268	-0.506744	-0.17093	-2.40873	0.94587	-0.41429	-5.88068	1.60687	-2.42063	44.5358	132.681	-53.3947
176	Edaravone	1-Methyl-2-pyrrolidone		QELUYTUMUWHWMC-UHFFFAOYSA-N	SECXISVLQFMRJM-UHFFFAOYSA-N		0	1	-2.1273	-1.20746	-0.09027	-3.64167	1.14219	3e-05	-9.58185	-2.3544	0.0002	-40.6	-132.1	-220
177	Edaravone	1-Methyl-2-pyrrolidone		QELUYTUMUWHWMC-UHFFFAOYSA-N	SECXISVLQFMRJM-UHFFFAOYSA-N		5	1	-1.9731	-1.14731	-0.08592	-3.6079	1.14604	2e-05	-9.58256	-2.3544	0.0002	-40.6	-132.1	-220
178	Edaravone	1-Methyl-2-pyrrolidone		QELUYTUMUWHWMC-UHFFFAOYSA-N	SECXISVLQFMRJM-UHFFFAOYSA-N		10	1	-1.82551	-1.08869	-0.0818	-3.57393	1.14992	3e-05	-9.58321	-2.3544	0.0002	-40.6	-132.1	-220
179	Edaravone	1-Methyl-2-pyrrolidone		QELUYTUMUWHWMC-UHFFFAOYSA-N	SECXISVLQFMRJM-UHFFFAOYSA-N		15	1	-1.68415	-1.03156	-0.07791	-3.53979	1.15385	3e-05	-9.58381	-2.3544	0.0002	-40.6	-132.1	-220
180	Edaravone	1-Methyl-2-pyrrolidone		QELUYTUMUWHWMC-UHFFFAOYSA-N	SECXISVLQFMRJM-UHFFFAOYSA-N		20	1	-1.54862	-0.975877	-0.07423	-3.50547	1.1578	4e-05	-9.58435	-2.3544	0.0002	-40.6	-132.1	-220
181	Edaravone	1-Methyl-2-pyrrolidone		QELUYTUMUWHWMC-UHFFFAOYSA-N	SECXISVLQFMRJM-UHFFFAOYSA-N		25	1	-1.4186	-0.921606	-0.07074	-3.47101	1.1618	4e-05	-9.58485	-2.3544	0.0002	-40.6	-132.1	-220
182	Edaravone	1-Methyl-2-pyrrolidone		QELUYTUMUWHWMC-UHFFFAOYSA-N	SECXISVLQFMRJM-UHFFFAOYSA-N		30	1	-1.29375	-0.868689	-0.06743	-3.4364	1.16582	4e-05	-9.58531	-2.3544	0.0002	-40.6	-132.1	-220
183	Edaravone	1-Methyl-2-pyrrolidone		QELUYTUMUWHWMC-UHFFFAOYSA-N	SECXISVLQFMRJM-UHFFFAOYSA-N		35	1	-1.17379	-0.817074	-0.06429	-3.40164	1.16986	5e-05	-9.58571	-2.3544	0.0002	-40.6	-132.1	-220
184	Edaravone	1-Methyl-2-pyrrolidone		QELUYTUMUWHWMC-UHFFFAOYSA-N	SECXISVLQFMRJM-UHFFFAOYSA-N		40	1	-1.05844	-0.766719	-0.0613	-3.36677	1.17393	5e-05	-9.58608	-2.3544	0.0002	-40.6	-132.1	-220
185	Edaravone	1-Methyl-2-pyrrolidone		QELUYTUMUWHWMC-UHFFFAOYSA-N	SECXISVLQFMRJM-UHFFFAOYSA-N		45	1	-0.947451	-0.717563	-0.05847	-3.33177	1.17802	5e-05	-9.58641	-2.3544	0.0002	-40.6	-132.1	-220
186	Edaravone	1-Methyl-2-pyrrolidone		QELUYTUMUWHWMC-UHFFFAOYSA-N	SECXISVLQFMRJM-UHFFFAOYSA-N		50	1	-0.840583	-0.669547	-0.05577	-3.29667	1.18212	6e-05	-9.58671	-2.3544	0.0002	-40.6	-132.1	-220
187	Edaravone	diglyme		QELUYTUMUWHWMC-UHFFFAOYSA-N	SBZXBUIDTXKZTM-UHFFFAOYSA-N		0	1	-2.39885	-1.23178	-0.27623	-2.58208	0.0849	0.0006	-1.96294	-3.71849	0.0002	-40.885	-100.998	-144.209
188	Edaravone	diglyme		QELUYTUMUWHWMC-UHFFFAOYSA-N	SBZXBUIDTXKZTM-UHFFFAOYSA-N		5	1	-2.23105	-1.17207	-0.27068	-2.59361	0.08413	0.0006	-1.96702	-3.70678	0.0002	-40.7859	-100.69	-143.696
189	Edaravone	diglyme		QELUYTUMUWHWMC-UHFFFAOYSA-N	SBZXBUIDTXKZTM-UHFFFAOYSA-N		10	1	-2.07682	-1.11385	-0.26537	-2.60464	0.08348	0.0006	-1.971	-3.69538	0.0002	-40.6898	-100.391	-143.197
190	Edaravone	diglyme		QELUYTUMUWHWMC-UHFFFAOYSA-N	SBZXBUIDTXKZTM-UHFFFAOYSA-N		15	1	-1.93507	-1.05706	-0.2603	-2.61519	0.08293	0.0006	-1.97487	-3.68404	0.0002	-40.5936	-100.092	-142.7
191	Edaravone	diglyme		QELUYTUMUWHWMC-UHFFFAOYSA-N	SBZXBUIDTXKZTM-UHFFFAOYSA-N		20	1	-1.80479	-1.00163	-0.25544	-2.62524	0.08248	0.00059	-1.97865	-3.67284	0.0002	-40.4983	-99.7962	-142.209
192	Edaravone	diglyme		QELUYTUMUWHWMC-UHFFFAOYSA-N	SBZXBUIDTXKZTM-UHFFFAOYSA-N		25	1	-1.68509	-0.947507	-0.25078	-2.63483	0.08212	0.0006	-1.98234	-3.66209	0.0002	-40.4078	-99.5137	-141.738
193	Edaravone	diglyme		QELUYTUMUWHWMC-UHFFFAOYSA-N	SBZXBUIDTXKZTM-UHFFFAOYSA-N		30	1	-1.57515	-0.894614	-0.24632	-2.64395	0.08183	0.00059	-1.98591	-3.65139	0.0002	-40.3169	-99.2315	-141.268
194	Edaravone	diglyme		QELUYTUMUWHWMC-UHFFFAOYSA-N	SBZXBUIDTXKZTM-UHFFFAOYSA-N		35	1	-1.47419	-0.842884	-0.24203	-2.65261	0.08163	0.00059	-1.98939	-3.64087	0.0002	-40.2274	-98.9538	-140.806
195	Edaravone	diglyme		QELUYTUMUWHWMC-UHFFFAOYSA-N	SBZXBUIDTXKZTM-UHFFFAOYSA-N		40	1	-1.38155	-0.792244	-0.2379	-2.66083	0.0815	0.00058	-1.99279	-3.63068	0.0002	-40.1412	-98.6855	-140.359
196	Edaravone	diglyme		QELUYTUMUWHWMC-UHFFFAOYSA-N	SBZXBUIDTXKZTM-UHFFFAOYSA-N		45	1	-1.29659	-0.742626	-0.23394	-2.6686	0.08142	0.00058	-1.99608	-3.62061	0.0002	-40.0555	-98.4194	-139.916
197	Edaravone	diglyme		QELUYTUMUWHWMC-UHFFFAOYSA-N	SBZXBUIDTXKZTM-UHFFFAOYSA-N		50	1	-1.21873	-0.693976	-0.23013	-2.67596	0.0814	0.00059	-1.99929	-3.61082	0.0002	-39.9726	-98.1612	-139.485
198	Edaravone	Triglyme		QELUYTUMUWHWMC-UHFFFAOYSA-N	YFNKIDBQEZZDLK-UHFFFAOYSA-N		0	1	-2.46487	-1.2129	-0.03146	-0.5687	-0.99829	-0.00059	5.39329	-5.25082	0.0002	-63.744	-158.574	-235.945
199	Edaravone	Triglyme		QELUYTUMUWHWMC-UHFFFAOYSA-N	YFNKIDBQEZZDLK-UHFFFAOYSA-N		5	1	-2.35344	-1.15299	-0.03503	-0.61496	-1.00516	-0.00061	5.38823	-5.23253	0.0002	-63.555	-157.973	-234.912
200	Edaravone	Triglyme		QELUYTUMUWHWMC-UHFFFAOYSA-N	YFNKIDBQEZZDLK-UHFFFAOYSA-N		10	1	-2.23145	-1.09456	-0.03842	-0.6609	-1.01173	-0.00063	5.38322	-5.21394	0.0002	-63.3625	-157.365	-233.868
201	Edaravone	Triglyme		QELUYTUMUWHWMC-UHFFFAOYSA-N	YFNKIDBQEZZDLK-UHFFFAOYSA-N		15	1	-2.1002	-1.03759	-0.04163	-0.70649	-1.01801	-0.00064	5.37826	-5.19556	0.0002	-63.173	-156.764	-232.835
202	Edaravone	Triglyme		QELUYTUMUWHWMC-UHFFFAOYSA-N	YFNKIDBQEZZDLK-UHFFFAOYSA-N		20	1	-1.96082	-0.982018	-0.04467	-0.75171	-1.02403	-0.00066	5.37337	-5.17704	0.0002	-62.9823	-156.161	-231.799
203	Edaravone	Triglyme		QELUYTUMUWHWMC-UHFFFAOYSA-N	YFNKIDBQEZZDLK-UHFFFAOYSA-N		25	1	-1.81437	-0.927797	-0.04756	-0.79658	-1.0298	-0.00068	5.36854	-5.15867	0.0002	-62.7935	-155.563	-230.772
204	Edaravone	Triglyme		QELUYTUMUWHWMC-UHFFFAOYSA-N	YFNKIDBQEZZDLK-UHFFFAOYSA-N		30	1	-1.66175	-0.874878	-0.05029	-0.84105	-1.03534	-0.00069	5.36376	-5.14032	0.0002	-62.6052	-154.967	-229.748
205	Edaravone	Triglyme		QELUYTUMUWHWMC-UHFFFAOYSA-N	YFNKIDBQEZZDLK-UHFFFAOYSA-N		35	1	-1.50379	-0.823205	-0.05287	-0.88515	-1.04064	-0.0007	5.35906	-5.12217	0.0002	-62.4197	-154.378	-228.737
206	Edaravone	Triglyme		QELUYTUMUWHWMC-UHFFFAOYSA-N	YFNKIDBQEZZDLK-UHFFFAOYSA-N		40	1	-1.34125	-0.772721	-0.05531	-0.92887	-1.04575	-0.00072	5.35442	-5.10409	0.0002	-62.235	-153.793	-227.732
207	Edaravone	Triglyme		QELUYTUMUWHWMC-UHFFFAOYSA-N	YFNKIDBQEZZDLK-UHFFFAOYSA-N		45	1	-1.17477	-0.723368	-0.05762	-0.97217	-1.05065	-0.00073	5.34984	-5.0861	0.0002	-62.0514	-153.212	-226.735
208	Edaravone	Triglyme		QELUYTUMUWHWMC-UHFFFAOYSA-N	YFNKIDBQEZZDLK-UHFFFAOYSA-N		50	1	-1.00495	-0.67508	-0.05979	-1.01508	-1.05537	-0.00075	5.34533	-5.06822	0.0002	-61.8693	-152.636	-225.745
212	Edaravone	Tetraglyme		QELUYTUMUWHWMC-UHFFFAOYSA-N	ZUHZGEOKBKGPSW-UHFFFAOYSA-N		15	1	-1.87248	-1.05529	0.12017	1.60959	-2.07945	-0.00186	12.8428	-5.50638	0.0002	-77.8338	-184.834	-270.988
213	Edaravone	Tetraglyme		QELUYTUMUWHWMC-UHFFFAOYSA-N	ZUHZGEOKBKGPSW-UHFFFAOYSA-N		20	1	-1.58547	-0.997788	0.11331	1.54217	-2.09213	-0.00189	12.8375	-5.49418	0.0002	-77.7147	-184.469	-270.367
214	Edaravone	Tetraglyme		QELUYTUMUWHWMC-UHFFFAOYSA-N	ZUHZGEOKBKGPSW-UHFFFAOYSA-N		25	1	-1.32418	-0.94167	0.10676	1.47508	-2.10443	-0.00192	12.8323	-5.48207	0.0002	-77.5955	-184.105	-269.746
215	Edaravone	Tetraglyme		QELUYTUMUWHWMC-UHFFFAOYSA-N	ZUHZGEOKBKGPSW-UHFFFAOYSA-N		30	1	-1.08655	-0.886903	0.10051	1.40832	-2.11635	-0.00194	12.8271	-5.47017	0.0002	-77.4777	-183.744	-269.132
216	Edaravone	Tetraglyme		QELUYTUMUWHWMC-UHFFFAOYSA-N	ZUHZGEOKBKGPSW-UHFFFAOYSA-N		35	1	-0.870709	-0.833444	0.09454	1.34189	-2.12793	-0.00197	12.8219	-5.45846	0.0002	-77.3614	-183.387	-268.524
217	Edaravone	Tetraglyme		QELUYTUMUWHWMC-UHFFFAOYSA-N	ZUHZGEOKBKGPSW-UHFFFAOYSA-N		40	1	-0.674953	-0.781246	0.08883	1.27579	-2.13918	-0.002	12.8169	-5.4469	0.0002	-77.2456	-183.032	-267.92
218	Edaravone	Tetraglyme		QELUYTUMUWHWMC-UHFFFAOYSA-N	ZUHZGEOKBKGPSW-UHFFFAOYSA-N		45	1	-0.497722	-0.730271	0.08338	1.21001	-2.15011	-0.00203	12.8118	-5.43527	0.0002	-77.1278	-182.674	-267.31
219	Edaravone	Tetraglyme		QELUYTUMUWHWMC-UHFFFAOYSA-N	ZUHZGEOKBKGPSW-UHFFFAOYSA-N		50	1	-0.337589	-0.680467	0.07817	1.14455	-2.16073	-0.00205	12.8069	-5.42404	0.0002	-77.0144	-182.326	-266.718
220	Edaravone	DMSO		QELUYTUMUWHWMC-UHFFFAOYSA-N	IAZDPXIOMUYVGZ-UHFFFAOYSA-N		0	1	-2.47349	-1.67136	0.54301	-4.74571	2.33312	0.00089	-13.5621	-2.7341	0.0002	-44.3	-175.1	-322
221	Edaravone	DMSO		QELUYTUMUWHWMC-UHFFFAOYSA-N	IAZDPXIOMUYVGZ-UHFFFAOYSA-N		5	1	-2.16081	-1.59255	0.53909	-4.6884	2.34727	0.0009	-13.5596	-2.7341	0.0002	-44.3	-175.1	-322
222	Edaravone	DMSO		QELUYTUMUWHWMC-UHFFFAOYSA-N	IAZDPXIOMUYVGZ-UHFFFAOYSA-N		10	1	-1.87095	-1.51432	0.53526	-4.63109	2.36132	0.00092	-13.5572	-2.7341	0.0002	-44.3	-175.1	-322
223	Edaravone	DMSO		QELUYTUMUWHWMC-UHFFFAOYSA-N	IAZDPXIOMUYVGZ-UHFFFAOYSA-N		15	1	-1.60211	-1.43649	0.53151	-4.57375	2.37529	0.00094	-13.5549	-2.7341	0.0002	-44.3	-175.1	-322
224	Edaravone	DMSO		QELUYTUMUWHWMC-UHFFFAOYSA-N	IAZDPXIOMUYVGZ-UHFFFAOYSA-N		20	1	-1.35267	-1.35891	0.52784	-4.51643	2.38919	0.00096	-13.5526	-2.7341	0.0002	-44.3	-175.1	-322
225	Edaravone	DMSO		QELUYTUMUWHWMC-UHFFFAOYSA-N	IAZDPXIOMUYVGZ-UHFFFAOYSA-N		25	1	-1.12114	-1.28143	0.52424	-4.45908	2.40298	0.00097	-13.5504	-2.7341	0.0002	-44.3	-175.1	-322
226	Edaravone	DMSO		QELUYTUMUWHWMC-UHFFFAOYSA-N	IAZDPXIOMUYVGZ-UHFFFAOYSA-N		30	1	-0.906178	-1.20397	0.5207	-4.40176	2.4167	0.001	-13.5482	-2.7341	0.0002	-44.3	-175.1	-322
227	Edaravone	DMSO		QELUYTUMUWHWMC-UHFFFAOYSA-N	IAZDPXIOMUYVGZ-UHFFFAOYSA-N		35	1	-0.706546	-1.12644	0.51722	-4.34443	2.43033	0.00101	-13.546	-2.7341	0.0002	-44.3	-175.1	-322
228	Edaravone	DMSO		QELUYTUMUWHWMC-UHFFFAOYSA-N	IAZDPXIOMUYVGZ-UHFFFAOYSA-N		40	1	-0.521117	-1.04895	0.5138	-4.28711	2.44387	0.00103	-13.544	-2.7341	0.0002	-44.3	-175.1	-322
229	Edaravone	DMSO		QELUYTUMUWHWMC-UHFFFAOYSA-N	IAZDPXIOMUYVGZ-UHFFFAOYSA-N		45	1	-0.348858	-0.971672	0.51043	-4.22981	2.45732	0.00105	-13.5419	-2.7341	0.0002	-44.3	-175.1	-322
230	Edaravone	DMSO		QELUYTUMUWHWMC-UHFFFAOYSA-N	IAZDPXIOMUYVGZ-UHFFFAOYSA-N		50	1	-0.188821	-0.895032	0.50711	-4.17253	2.47068	0.00106	-13.54	-2.7341	0.0002	-44.3	-175.1	-322
231	Edaravone	4FM		QELUYTUMUWHWMC-UHFFFAOYSA-N	LCEDQNDDFOCWGG-UHFFFAOYSA-N		0	1	-2.49529	-1.39793	0.04282	-3.18216	1.20636	0.00029	-8.86466	-2.87222	0.0002	-40.1002	-111.101	-170.002
232	Edaravone	4FM		QELUYTUMUWHWMC-UHFFFAOYSA-N	LCEDQNDDFOCWGG-UHFFFAOYSA-N		5	1	-2.37776	-1.32975	0.04518	-3.14668	1.21362	0.00029	-8.86344	-2.87222	0.0002	-40.1002	-111.101	-170.002
233	Edaravone	4FM		QELUYTUMUWHWMC-UHFFFAOYSA-N	LCEDQNDDFOCWGG-UHFFFAOYSA-N		10	1	-2.26439	-1.26286	0.0474	-3.11109	1.22091	0.00031	-8.86222	-2.87223	0.0002	-40.1002	-111.101	-170.002
234	Edaravone	4FM		QELUYTUMUWHWMC-UHFFFAOYSA-N	LCEDQNDDFOCWGG-UHFFFAOYSA-N		15	1	-2.15495	-1.1972	0.0495	-3.07539	1.22822	0.00032	-8.86101	-2.87223	0.0002	-40.1003	-111.101	-170.003
235	Edaravone	4FM		QELUYTUMUWHWMC-UHFFFAOYSA-N	LCEDQNDDFOCWGG-UHFFFAOYSA-N		20	1	-2.04925	-1.13275	0.05146	-3.0396	1.23554	0.00032	-8.8598	-2.87223	0.0002	-40.1003	-111.102	-170.003
236	Edaravone	4FM		QELUYTUMUWHWMC-UHFFFAOYSA-N	LCEDQNDDFOCWGG-UHFFFAOYSA-N		25	1	-1.94709	-1.06949	0.0533	-3.00373	1.24287	0.00034	-8.8586	-2.87224	0.0002	-40.1004	-111.102	-170.004
237	Edaravone	4FM		QELUYTUMUWHWMC-UHFFFAOYSA-N	LCEDQNDDFOCWGG-UHFFFAOYSA-N		30	1	-1.8483	-1.00739	0.05504	-2.96778	1.25019	0.00035	-8.8574	-2.87225	0.0002	-40.1005	-111.102	-170.004
238	Edaravone	4FM		QELUYTUMUWHWMC-UHFFFAOYSA-N	LCEDQNDDFOCWGG-UHFFFAOYSA-N		35	1	-1.75271	-0.946438	0.05666	-2.93178	1.25752	0.00036	-8.85621	-2.87226	0.0002	-40.1006	-111.103	-170.005
239	Edaravone	4FM		QELUYTUMUWHWMC-UHFFFAOYSA-N	LCEDQNDDFOCWGG-UHFFFAOYSA-N		40	1	-1.66018	-0.886637	0.05818	-2.89572	1.26483	0.00037	-8.85503	-2.87226	0.0002	-40.1006	-111.103	-170.005
240	Edaravone	4FM		QELUYTUMUWHWMC-UHFFFAOYSA-N	LCEDQNDDFOCWGG-UHFFFAOYSA-N		45	1	-1.57055	-0.827992	0.05961	-2.85961	1.27214	0.00038	-8.85385	-2.87227	0.0002	-40.1007	-111.103	-170.006
241	Edaravone	4FM		QELUYTUMUWHWMC-UHFFFAOYSA-N	LCEDQNDDFOCWGG-UHFFFAOYSA-N		50	1	-1.4837	-0.770497	0.06094	-2.82347	1.27943	0.00039	-8.85268	-2.87228	0.0002	-40.1008	-111.104	-170.007
242	Edaravone	n-propanol	acetonitrile	QELUYTUMUWHWMC-UHFFFAOYSA-N	BDERNNFJNOPAEC-UHFFFAOYSA-N	WEVYAHXRMPXWCK-UHFFFAOYSA-N	0	0	-2.25907	-1.93605	0.65913	-4.3885	2.75239	2e-05	-16.2702	1.0261	0.0002	10.5	30.9	49.5
243	Edaravone	n-propanol	acetonitrile	QELUYTUMUWHWMC-UHFFFAOYSA-N	BDERNNFJNOPAEC-UHFFFAOYSA-N	WEVYAHXRMPXWCK-UHFFFAOYSA-N	0	0.1	-2.1014	-1.82157	0.642801	-4.38748	2.66552	0.014228	-16.005	0.850943	-0.141026	10.5777	29.8864	35.8245
244	Edaravone	n-propanol	acetonitrile	QELUYTUMUWHWMC-UHFFFAOYSA-N	BDERNNFJNOPAEC-UHFFFAOYSA-N	WEVYAHXRMPXWCK-UHFFFAOYSA-N	0	0.2	-2.00673	-1.76014	0.626472	-4.38646	2.57864	0.028436	-15.7399	0.675786	-0.282252	10.6554	28.8729	22.1491
245	Edaravone	n-propanol	acetonitrile	QELUYTUMUWHWMC-UHFFFAOYSA-N	BDERNNFJNOPAEC-UHFFFAOYSA-N	WEVYAHXRMPXWCK-UHFFFAOYSA-N	0	0.3	-1.94939	-1.73178	0.610143	-4.38544	2.49177	0.042644	-15.4748	0.500629	-0.423478	10.7331	27.8593	8.47365
246	Edaravone	n-propanol	acetonitrile	QELUYTUMUWHWMC-UHFFFAOYSA-N	BDERNNFJNOPAEC-UHFFFAOYSA-N	WEVYAHXRMPXWCK-UHFFFAOYSA-N	0	0.4	-1.90984	-1.72758	0.593814	-4.38442	2.40489	0.056852	-15.2097	0.325472	-0.564705	10.8108	26.8457	-5.2018
247	Edaravone	n-propanol	acetonitrile	QELUYTUMUWHWMC-UHFFFAOYSA-N	BDERNNFJNOPAEC-UHFFFAOYSA-N	WEVYAHXRMPXWCK-UHFFFAOYSA-N	0	0.5	-1.87465	-1.74425	0.577485	-4.3834	2.31802	0.07106	-14.9446	0.150315	-0.705931	10.8885	25.8321	-18.8773
248	Edaravone	n-propanol	acetonitrile	QELUYTUMUWHWMC-UHFFFAOYSA-N	BDERNNFJNOPAEC-UHFFFAOYSA-N	WEVYAHXRMPXWCK-UHFFFAOYSA-N	0	0.6	-1.83652	-1.78153	0.561156	-4.38237	2.23115	0.085268	-14.6795	-0.0248415	-0.847157	10.9662	24.8186	-32.5527
249	Edaravone	n-propanol	acetonitrile	QELUYTUMUWHWMC-UHFFFAOYSA-N	BDERNNFJNOPAEC-UHFFFAOYSA-N	WEVYAHXRMPXWCK-UHFFFAOYSA-N	0	0.7	-1.79424	-1.84118	0.544827	-4.38135	2.14427	0.099476	-14.4144	-0.199998	-0.988383	11.0439	23.805	-46.2281
250	Edaravone	n-propanol	acetonitrile	QELUYTUMUWHWMC-UHFFFAOYSA-N	BDERNNFJNOPAEC-UHFFFAOYSA-N	WEVYAHXRMPXWCK-UHFFFAOYSA-N	0	0.8	-1.75274	-1.92672	0.528498	-4.38033	2.0574	0.113684	-14.1493	-0.375155	-1.12961	11.1216	22.7914	-59.9036
251	Edaravone	n-propanol	acetonitrile	QELUYTUMUWHWMC-UHFFFAOYSA-N	BDERNNFJNOPAEC-UHFFFAOYSA-N	WEVYAHXRMPXWCK-UHFFFAOYSA-N	0	0.9	-1.72306	-2.04327	0.512169	-4.37931	1.97052	0.127892	-13.8841	-0.550312	-1.27084	11.1993	21.7778	-73.5791
252	Edaravone	n-propanol	acetonitrile	QELUYTUMUWHWMC-UHFFFAOYSA-N	BDERNNFJNOPAEC-UHFFFAOYSA-N	WEVYAHXRMPXWCK-UHFFFAOYSA-N	0	1	-1.72235	-2.19774	0.49584	-4.37829	1.88365	0.1421	-13.619	-0.725469	-1.41206	11.277	20.7643	-87.2545
253	Edaravone	n-propanol	acetonitrile	QELUYTUMUWHWMC-UHFFFAOYSA-N	BDERNNFJNOPAEC-UHFFFAOYSA-N	WEVYAHXRMPXWCK-UHFFFAOYSA-N	5	0	-2.15453	-1.84439	0.64485	-4.30655	2.77686	2e-05	-16.2596	1.0261	0.0002	10.5	30.9	49.5
254	Edaravone	n-propanol	acetonitrile	QELUYTUMUWHWMC-UHFFFAOYSA-N	BDERNNFJNOPAEC-UHFFFAOYSA-N	WEVYAHXRMPXWCK-UHFFFAOYSA-N	5	0.1	-2.00143	-1.73342	0.629196	-4.31088	2.68811	0.012658	-15.9954	0.851021	-0.140987	10.5783	29.8887	35.833
255	Edaravone	n-propanol	acetonitrile	QELUYTUMUWHWMC-UHFFFAOYSA-N	BDERNNFJNOPAEC-UHFFFAOYSA-N	WEVYAHXRMPXWCK-UHFFFAOYSA-N	5	0.2	-1.91351	-1.67353	0.613542	-4.3152	2.59936	0.025296	-15.7311	0.675943	-0.282173	10.6567	28.8773	22.166
256	Edaravone	n-propanol	acetonitrile	QELUYTUMUWHWMC-UHFFFAOYSA-N	BDERNNFJNOPAEC-UHFFFAOYSA-N	WEVYAHXRMPXWCK-UHFFFAOYSA-N	5	0.3	-1.86312	-1.64576	0.597888	-4.31953	2.51062	0.037934	-15.4669	0.500864	-0.42336	10.735	27.866	8.49901
257	Edaravone	n-propanol	acetonitrile	QELUYTUMUWHWMC-UHFFFAOYSA-N	BDERNNFJNOPAEC-UHFFFAOYSA-N	WEVYAHXRMPXWCK-UHFFFAOYSA-N	5	0.4	-1.82949	-1.64145	0.582234	-4.32385	2.42187	0.050572	-15.2026	0.325786	-0.564546	10.8134	26.8547	-5.16798
258	Edaravone	n-propanol	acetonitrile	QELUYTUMUWHWMC-UHFFFAOYSA-N	BDERNNFJNOPAEC-UHFFFAOYSA-N	WEVYAHXRMPXWCK-UHFFFAOYSA-N	5	0.5	-1.7988	-1.65739	0.56658	-4.32818	2.33312	0.06321	-14.9384	0.150707	-0.705733	10.8917	25.8433	-18.835
259	Edaravone	n-propanol	acetonitrile	QELUYTUMUWHWMC-UHFFFAOYSA-N	BDERNNFJNOPAEC-UHFFFAOYSA-N	WEVYAHXRMPXWCK-UHFFFAOYSA-N	5	0.6	-1.76411	-1.69335	0.550926	-4.33251	2.24437	0.075848	-14.6741	-0.0243713	-0.84692	10.9701	24.832	-32.502
260	Edaravone	n-propanol	acetonitrile	QELUYTUMUWHWMC-UHFFFAOYSA-N	BDERNNFJNOPAEC-UHFFFAOYSA-N	WEVYAHXRMPXWCK-UHFFFAOYSA-N	5	0.7	-1.72541	-1.7511	0.535272	-4.33683	2.15562	0.088486	-14.4099	-0.19945	-0.988106	11.0484	23.8206	-46.169
261	Edaravone	n-propanol	acetonitrile	QELUYTUMUWHWMC-UHFFFAOYSA-N	BDERNNFJNOPAEC-UHFFFAOYSA-N	WEVYAHXRMPXWCK-UHFFFAOYSA-N	5	0.8	-1.68958	-1.83416	0.519618	-4.34116	2.06688	0.101124	-14.1456	-0.374528	-1.12929	11.1267	22.8093	-59.836
262	Edaravone	n-propanol	acetonitrile	QELUYTUMUWHWMC-UHFFFAOYSA-N	BDERNNFJNOPAEC-UHFFFAOYSA-N	WEVYAHXRMPXWCK-UHFFFAOYSA-N	5	0.9	-1.67045	-1.94771	0.503964	-4.34548	1.97813	0.113762	-13.8814	-0.549607	-1.27048	11.2051	21.798	-73.503
263	Edaravone	n-propanol	acetonitrile	QELUYTUMUWHWMC-UHFFFAOYSA-N	BDERNNFJNOPAEC-UHFFFAOYSA-N	WEVYAHXRMPXWCK-UHFFFAOYSA-N	5	1	-1.68873	-2.0987	0.48831	-4.34981	1.88938	0.1264	-13.6171	-0.724686	-1.41167	11.2834	20.7866	-87.17
264	Edaravone	n-propanol	acetonitrile	QELUYTUMUWHWMC-UHFFFAOYSA-N	BDERNNFJNOPAEC-UHFFFAOYSA-N	WEVYAHXRMPXWCK-UHFFFAOYSA-N	10	0	-2.05368	-1.75352	0.63081	-4.22512	2.80101	2e-05	-16.2494	1.0261	0.0002	10.5	30.9	49.5
265	Edaravone	n-propanol	acetonitrile	QELUYTUMUWHWMC-UHFFFAOYSA-N	BDERNNFJNOPAEC-UHFFFAOYSA-N	WEVYAHXRMPXWCK-UHFFFAOYSA-N	10	0.1	-1.91411	-1.64632	0.615783	-4.23463	2.71044	0.011158	-15.986	0.851097	-0.140948	10.579	29.8908	35.8412
266	Edaravone	n-propanol	acetonitrile	QELUYTUMUWHWMC-UHFFFAOYSA-N	BDERNNFJNOPAEC-UHFFFAOYSA-N	WEVYAHXRMPXWCK-UHFFFAOYSA-N	10	0.2	-1.83202	-1.58822	0.600756	-4.24414	2.61987	0.022296	-15.7226	0.676094	-0.282097	10.6579	28.8816	22.1824
267	Edaravone	n-propanol	acetonitrile	QELUYTUMUWHWMC-UHFFFAOYSA-N	BDERNNFJNOPAEC-UHFFFAOYSA-N	WEVYAHXRMPXWCK-UHFFFAOYSA-N	10	0.3	-1.78338	-1.5612	0.585729	-4.25366	2.52931	0.033434	-15.4592	0.501091	-0.423245	10.7369	27.8725	8.52355
268	Edaravone	n-propanol	acetonitrile	QELUYTUMUWHWMC-UHFFFAOYSA-N	BDERNNFJNOPAEC-UHFFFAOYSA-N	WEVYAHXRMPXWCK-UHFFFAOYSA-N	10	0.4	-1.75029	-1.55688	0.570702	-4.26317	2.43874	0.044572	-15.1957	0.326088	-0.564393	10.8159	26.8633	-5.13527
269	Edaravone	n-propanol	acetonitrile	QELUYTUMUWHWMC-UHFFFAOYSA-N	BDERNNFJNOPAEC-UHFFFAOYSA-N	WEVYAHXRMPXWCK-UHFFFAOYSA-N	10	0.5	-1.72099	-1.57214	0.555675	-4.27268	2.34817	0.05571	-14.9323	0.151085	-0.705541	10.8948	25.8541	-18.7941
270	Edaravone	n-propanol	acetonitrile	QELUYTUMUWHWMC-UHFFFAOYSA-N	BDERNNFJNOPAEC-UHFFFAOYSA-N	WEVYAHXRMPXWCK-UHFFFAOYSA-N	10	0.6	-1.68983	-1.60679	0.540648	-4.28219	2.2576	0.066848	-14.6689	-0.0239179	-0.84669	10.9738	24.8449	-32.4529
271	Edaravone	n-propanol	acetonitrile	QELUYTUMUWHWMC-UHFFFAOYSA-N	BDERNNFJNOPAEC-UHFFFAOYSA-N	WEVYAHXRMPXWCK-UHFFFAOYSA-N	10	0.7	-1.65731	-1.6626	0.525621	-4.2917	2.16703	0.077986	-14.4055	-0.198921	-0.987838	11.0528	23.8358	-46.1117
272	Edaravone	n-propanol	acetonitrile	QELUYTUMUWHWMC-UHFFFAOYSA-N	BDERNNFJNOPAEC-UHFFFAOYSA-N	WEVYAHXRMPXWCK-UHFFFAOYSA-N	10	0.8	-1.63006	-1.74312	0.510594	-4.30122	2.07647	0.089124	-14.142	-0.373924	-1.12899	11.1317	22.8266	-59.7705
273	Edaravone	n-propanol	acetonitrile	QELUYTUMUWHWMC-UHFFFAOYSA-N	BDERNNFJNOPAEC-UHFFFAOYSA-N	WEVYAHXRMPXWCK-UHFFFAOYSA-N	10	0.9	-1.62082	-1.8536	0.495567	-4.31073	1.9859	0.100262	-13.8786	-0.548927	-1.27013	11.2107	21.8174	-73.4294
274	Edaravone	n-propanol	acetonitrile	QELUYTUMUWHWMC-UHFFFAOYSA-N	BDERNNFJNOPAEC-UHFFFAOYSA-N	WEVYAHXRMPXWCK-UHFFFAOYSA-N	10	1	-1.64847	-2.00109	0.48054	-4.32024	1.89533	0.1114	-13.6152	-0.72393	-1.41128	11.2897	20.8082	-87.0882
275	Edaravone	n-propanol	acetonitrile	QELUYTUMUWHWMC-UHFFFAOYSA-N	BDERNNFJNOPAEC-UHFFFAOYSA-N	WEVYAHXRMPXWCK-UHFFFAOYSA-N	15	0	-1.95633	-1.66325	0.617	-4.1442	2.82483	3e-05	-16.2395	1.0261	0.0002	10.5	30.9	49.5
276	Edaravone	n-propanol	acetonitrile	QELUYTUMUWHWMC-UHFFFAOYSA-N	BDERNNFJNOPAEC-UHFFFAOYSA-N	WEVYAHXRMPXWCK-UHFFFAOYSA-N	15	0.1	-1.83319	-1.56012	0.602557	-4.15874	2.7325	0.009734	-15.9769	0.85117	-0.140911	10.5796	29.8929	35.8491
277	Edaravone	n-propanol	acetonitrile	QELUYTUMUWHWMC-UHFFFAOYSA-N	BDERNNFJNOPAEC-UHFFFAOYSA-N	WEVYAHXRMPXWCK-UHFFFAOYSA-N	15	0.2	-1.75701	-1.50408	0.588114	-4.17327	2.64017	0.019438	-15.7142	0.67624	-0.282022	10.6591	28.8858	22.1982
278	Edaravone	n-propanol	acetonitrile	QELUYTUMUWHWMC-UHFFFAOYSA-N	BDERNNFJNOPAEC-UHFFFAOYSA-N	WEVYAHXRMPXWCK-UHFFFAOYSA-N	15	0.3	-1.70929	-1.478	0.573671	-4.18781	2.54784	0.029142	-15.4516	0.501309	-0.423134	10.7387	27.8787	8.54725
279	Edaravone	n-propanol	acetonitrile	QELUYTUMUWHWMC-UHFFFAOYSA-N	BDERNNFJNOPAEC-UHFFFAOYSA-N	WEVYAHXRMPXWCK-UHFFFAOYSA-N	15	0.4	-1.67617	-1.47378	0.559228	-4.20235	2.45551	0.038846	-15.189	0.326379	-0.564245	10.8183	26.8716	-5.10366
280	Edaravone	n-propanol	acetonitrile	QELUYTUMUWHWMC-UHFFFAOYSA-N	BDERNNFJNOPAEC-UHFFFAOYSA-N	WEVYAHXRMPXWCK-UHFFFAOYSA-N	15	0.5	-1.64854	-1.48841	0.544785	-4.21689	2.36318	0.04855	-14.9263	0.151449	-0.705356	10.8978	25.8645	-18.7546
281	Edaravone	n-propanol	acetonitrile	QELUYTUMUWHWMC-UHFFFAOYSA-N	BDERNNFJNOPAEC-UHFFFAOYSA-N	WEVYAHXRMPXWCK-UHFFFAOYSA-N	15	0.6	-1.62197	-1.52175	0.530342	-4.23142	2.27085	0.058254	-14.6637	-0.0234811	-0.846467	10.9774	24.8574	-32.4055
282	Edaravone	n-propanol	acetonitrile	QELUYTUMUWHWMC-UHFFFAOYSA-N	BDERNNFJNOPAEC-UHFFFAOYSA-N	WEVYAHXRMPXWCK-UHFFFAOYSA-N	15	0.7	-1.59673	-1.57558	0.515899	-4.24596	2.17852	0.067958	-14.4011	-0.198411	-0.987578	11.057	23.8503	-46.0564
283	Edaravone	n-propanol	acetonitrile	QELUYTUMUWHWMC-UHFFFAOYSA-N	BDERNNFJNOPAEC-UHFFFAOYSA-N	WEVYAHXRMPXWCK-UHFFFAOYSA-N	15	0.8	-1.5778	-1.6535	0.501456	-4.2605	2.08619	0.077662	-14.1385	-0.373342	-1.12869	11.1365	22.8432	-59.7073
284	Edaravone	n-propanol	acetonitrile	QELUYTUMUWHWMC-UHFFFAOYSA-N	BDERNNFJNOPAEC-UHFFFAOYSA-N	WEVYAHXRMPXWCK-UHFFFAOYSA-N	15	0.9	-1.57486	-1.76081	0.487013	-4.27503	1.99386	0.087366	-13.8758	-0.548272	-1.2698	11.2161	21.8361	-73.3582
285	Edaravone	n-propanol	acetonitrile	QELUYTUMUWHWMC-UHFFFAOYSA-N	BDERNNFJNOPAEC-UHFFFAOYSA-N	WEVYAHXRMPXWCK-UHFFFAOYSA-N	15	1	-1.6023	-1.90472	0.47257	-4.28957	1.90153	0.09707	-13.6132	-0.723202	-1.41091	11.2957	20.8291	-87.0092
286	Edaravone	n-propanol	acetonitrile	QELUYTUMUWHWMC-UHFFFAOYSA-N	BDERNNFJNOPAEC-UHFFFAOYSA-N	WEVYAHXRMPXWCK-UHFFFAOYSA-N	20	0	-1.8623	-1.57339	0.60342	-4.06378	2.84833	2e-05	-16.2298	1.0261	0.0002	10.5	30.9	49.5
287	Edaravone	n-propanol	acetonitrile	QELUYTUMUWHWMC-UHFFFAOYSA-N	BDERNNFJNOPAEC-UHFFFAOYSA-N	WEVYAHXRMPXWCK-UHFFFAOYSA-N	20	0.1	-1.75412	-1.47472	0.589519	-4.08318	2.7543	0.008361	-15.968	0.85124	-0.140875	10.5801	29.8949	35.8567
288	Edaravone	n-propanol	acetonitrile	QELUYTUMUWHWMC-UHFFFAOYSA-N	BDERNNFJNOPAEC-UHFFFAOYSA-N	WEVYAHXRMPXWCK-UHFFFAOYSA-N	20	0.2	-1.68691	-1.42104	0.575618	-4.10258	2.66026	0.016702	-15.7061	0.676379	-0.28195	10.6603	28.8898	22.2134
289	Edaravone	n-propanol	acetonitrile	QELUYTUMUWHWMC-UHFFFAOYSA-N	BDERNNFJNOPAEC-UHFFFAOYSA-N	WEVYAHXRMPXWCK-UHFFFAOYSA-N	20	0.3	-1.64422	-1.39609	0.561717	-4.12198	2.56623	0.025043	-15.4442	0.501519	-0.423025	10.7404	27.8847	8.57015
290	Edaravone	n-propanol	acetonitrile	QELUYTUMUWHWMC-UHFFFAOYSA-N	BDERNNFJNOPAEC-UHFFFAOYSA-N	WEVYAHXRMPXWCK-UHFFFAOYSA-N	20	0.4	-1.61389	-1.39206	0.547816	-4.14138	2.4722	0.033384	-15.1824	0.326658	-0.564101	10.8206	26.8796	-5.07314
291	Edaravone	n-propanol	acetonitrile	QELUYTUMUWHWMC-UHFFFAOYSA-N	BDERNNFJNOPAEC-UHFFFAOYSA-N	WEVYAHXRMPXWCK-UHFFFAOYSA-N	20	0.5	-1.58803	-1.40612	0.533915	-4.16077	2.37817	0.041725	-14.9205	0.151798	-0.705176	10.9007	25.8745	-18.7164
292	Edaravone	n-propanol	acetonitrile	QELUYTUMUWHWMC-UHFFFAOYSA-N	BDERNNFJNOPAEC-UHFFFAOYSA-N	WEVYAHXRMPXWCK-UHFFFAOYSA-N	20	0.6	-1.56307	-1.43815	0.520014	-4.18017	2.28413	0.050066	-14.6586	-0.0230629	-0.846251	10.9808	24.8694	-32.3597
293	Edaravone	n-propanol	acetonitrile	QELUYTUMUWHWMC-UHFFFAOYSA-N	BDERNNFJNOPAEC-UHFFFAOYSA-N	WEVYAHXRMPXWCK-UHFFFAOYSA-N	20	0.7	-1.53973	-1.48995	0.506113	-4.19957	2.1901	0.058407	-14.3968	-0.197923	-0.987326	11.061	23.8643	-46.003
294	Edaravone	n-propanol	acetonitrile	QELUYTUMUWHWMC-UHFFFAOYSA-N	BDERNNFJNOPAEC-UHFFFAOYSA-N	WEVYAHXRMPXWCK-UHFFFAOYSA-N	20	0.8	-1.52301	-1.56515	0.492212	-4.21897	2.09607	0.066748	-14.1349	-0.372784	-1.1284	11.1411	22.8592	-59.6463
295	Edaravone	n-propanol	acetonitrile	QELUYTUMUWHWMC-UHFFFAOYSA-N	BDERNNFJNOPAEC-UHFFFAOYSA-N	WEVYAHXRMPXWCK-UHFFFAOYSA-N	20	0.9	-1.5222	-1.66919	0.478311	-4.23837	2.00203	0.075089	-13.873	-0.547644	-1.26948	11.2213	21.8541	-73.2896
296	Edaravone	n-propanol	acetonitrile	QELUYTUMUWHWMC-UHFFFAOYSA-N	BDERNNFJNOPAEC-UHFFFAOYSA-N	WEVYAHXRMPXWCK-UHFFFAOYSA-N	20	1	-1.5509	-1.80941	0.46441	-4.25777	1.908	0.08343	-13.6112	-0.722505	-1.41055	11.3014	20.849	-86.9328
297	Edaravone	n-propanol	acetonitrile	QELUYTUMUWHWMC-UHFFFAOYSA-N	BDERNNFJNOPAEC-UHFFFAOYSA-N	WEVYAHXRMPXWCK-UHFFFAOYSA-N	25	0	-1.77143	-1.48377	0.59008	-3.98385	2.87152	3e-05	-16.2204	1.0261	0.0002	10.5	30.9	49.5
298	Edaravone	n-propanol	acetonitrile	QELUYTUMUWHWMC-UHFFFAOYSA-N	BDERNNFJNOPAEC-UHFFFAOYSA-N	WEVYAHXRMPXWCK-UHFFFAOYSA-N	25	0.1	-1.68341	-1.39002	0.576683	-4.00795	2.77584	0.007076	-15.9593	0.851307	-0.14084	10.5807	29.8968	35.8641
299	Edaravone	n-propanol	acetonitrile	QELUYTUMUWHWMC-UHFFFAOYSA-N	BDERNNFJNOPAEC-UHFFFAOYSA-N	WEVYAHXRMPXWCK-UHFFFAOYSA-N	25	0.2	-1.62586	-1.33903	0.563286	-4.03205	2.68016	0.014122	-15.6982	0.676513	-0.281881	10.6614	28.8937	22.2281
300	Edaravone	n-propanol	acetonitrile	QELUYTUMUWHWMC-UHFFFAOYSA-N	BDERNNFJNOPAEC-UHFFFAOYSA-N	WEVYAHXRMPXWCK-UHFFFAOYSA-N	25	0.3	-1.58671	-1.3154	0.549889	-4.05614	2.58448	0.021168	-15.437	0.50172	-0.422921	10.7421	27.8905	8.5922
301	Edaravone	n-propanol	acetonitrile	QELUYTUMUWHWMC-UHFFFAOYSA-N	BDERNNFJNOPAEC-UHFFFAOYSA-N	WEVYAHXRMPXWCK-UHFFFAOYSA-N	25	0.4	-1.55713	-1.31168	0.536492	-4.08024	2.4888	0.028214	-15.1759	0.326927	-0.563962	10.8228	26.8873	-5.04374
302	Edaravone	n-propanol	acetonitrile	QELUYTUMUWHWMC-UHFFFAOYSA-N	BDERNNFJNOPAEC-UHFFFAOYSA-N	WEVYAHXRMPXWCK-UHFFFAOYSA-N	25	0.5	-1.53154	-1.3252	0.523095	-4.10434	2.39312	0.03526	-14.9148	0.152134	-0.705002	10.9035	25.8842	-18.6797
303	Edaravone	n-propanol	acetonitrile	QELUYTUMUWHWMC-UHFFFAOYSA-N	BDERNNFJNOPAEC-UHFFFAOYSA-N	WEVYAHXRMPXWCK-UHFFFAOYSA-N	25	0.6	-1.50759	-1.35589	0.509698	-4.12844	2.29745	0.042306	-14.6536	-0.0226597	-0.846043	10.9842	24.881	-32.3156
304	Edaravone	n-propanol	acetonitrile	QELUYTUMUWHWMC-UHFFFAOYSA-N	BDERNNFJNOPAEC-UHFFFAOYSA-N	WEVYAHXRMPXWCK-UHFFFAOYSA-N	25	0.7	-1.48619	-1.4056	0.496301	-4.15254	2.20177	0.049352	-14.3925	-0.197453	-0.987083	11.0649	23.8778	-45.9515
305	Edaravone	n-propanol	acetonitrile	QELUYTUMUWHWMC-UHFFFAOYSA-N	BDERNNFJNOPAEC-UHFFFAOYSA-N	WEVYAHXRMPXWCK-UHFFFAOYSA-N	25	0.8	-1.47147	-1.47797	0.482904	-4.17663	2.10609	0.056398	-14.1313	-0.372246	-1.12812	11.1456	22.8746	-59.5875
306	Edaravone	n-propanol	acetonitrile	QELUYTUMUWHWMC-UHFFFAOYSA-N	BDERNNFJNOPAEC-UHFFFAOYSA-N	WEVYAHXRMPXWCK-UHFFFAOYSA-N	25	0.9	-1.47082	-1.57857	0.469507	-4.20073	2.01041	0.063444	-13.8702	-0.54704	-1.26916	11.2263	21.8715	-73.2234
307	Edaravone	n-propanol	acetonitrile	QELUYTUMUWHWMC-UHFFFAOYSA-N	BDERNNFJNOPAEC-UHFFFAOYSA-N	WEVYAHXRMPXWCK-UHFFFAOYSA-N	25	1	-1.49487	-1.71497	0.45611	-4.22483	1.91473	0.07049	-13.6091	-0.721833	-1.4102	11.307	20.8683	-86.8593
308	Edaravone	n-propanol	acetonitrile	QELUYTUMUWHWMC-UHFFFAOYSA-N	BDERNNFJNOPAEC-UHFFFAOYSA-N	WEVYAHXRMPXWCK-UHFFFAOYSA-N	30	0	-1.68355	-1.39425	0.57698	-3.90442	2.89438	3e-05	-16.2113	1.0261	0.0002	10.5	30.9	49.5
309	Edaravone	n-propanol	acetonitrile	QELUYTUMUWHWMC-UHFFFAOYSA-N	BDERNNFJNOPAEC-UHFFFAOYSA-N	WEVYAHXRMPXWCK-UHFFFAOYSA-N	30	0.1	-1.61488	-1.30594	0.564049	-3.93305	2.79712	0.00585	-15.9509	0.851371	-0.140807	10.5812	29.8987	35.8712
310	Edaravone	n-propanol	acetonitrile	QELUYTUMUWHWMC-UHFFFAOYSA-N	BDERNNFJNOPAEC-UHFFFAOYSA-N	WEVYAHXRMPXWCK-UHFFFAOYSA-N	30	0.2	-1.56622	-1.25801	0.551118	-3.96169	2.69985	0.01167	-15.6905	0.676643	-0.281814	10.6625	28.8974	22.2423
311	Edaravone	n-propanol	acetonitrile	QELUYTUMUWHWMC-UHFFFAOYSA-N	BDERNNFJNOPAEC-UHFFFAOYSA-N	WEVYAHXRMPXWCK-UHFFFAOYSA-N	30	0.3	-1.53042	-1.23589	0.538187	-3.99032	2.60259	0.01749	-15.43	0.501914	-0.42282	10.7437	27.8961	8.61351
312	Edaravone	n-propanol	acetonitrile	QELUYTUMUWHWMC-UHFFFAOYSA-N	BDERNNFJNOPAEC-UHFFFAOYSA-N	WEVYAHXRMPXWCK-UHFFFAOYSA-N	30	0.4	-1.5022	-1.23258	0.525256	-4.01895	2.50532	0.02331	-15.1696	0.327185	-0.563827	10.8249	26.8947	-5.01532
313	Edaravone	n-propanol	acetonitrile	QELUYTUMUWHWMC-UHFFFAOYSA-N	BDERNNFJNOPAEC-UHFFFAOYSA-N	WEVYAHXRMPXWCK-UHFFFAOYSA-N	30	0.5	-1.47817	-1.24559	0.512325	-4.04758	2.40806	0.02913	-14.9092	0.152457	-0.704834	10.9061	25.8934	-18.6442
314	Edaravone	n-propanol	acetonitrile	QELUYTUMUWHWMC-UHFFFAOYSA-N	BDERNNFJNOPAEC-UHFFFAOYSA-N	WEVYAHXRMPXWCK-UHFFFAOYSA-N	30	0.6	-1.45685	-1.27493	0.499394	-4.07622	2.3108	0.03495	-14.6487	-0.0222722	-0.845841	10.9874	24.8921	-32.273
315	Edaravone	n-propanol	acetonitrile	QELUYTUMUWHWMC-UHFFFAOYSA-N	BDERNNFJNOPAEC-UHFFFAOYSA-N	WEVYAHXRMPXWCK-UHFFFAOYSA-N	30	0.7	-1.43862	-1.32245	0.486463	-4.10485	2.21353	0.04077	-14.3883	-0.197001	-0.986848	11.0686	23.8908	-45.9018
316	Edaravone	n-propanol	acetonitrile	QELUYTUMUWHWMC-UHFFFAOYSA-N	BDERNNFJNOPAEC-UHFFFAOYSA-N	WEVYAHXRMPXWCK-UHFFFAOYSA-N	30	0.8	-1.42577	-1.39185	0.473532	-4.13348	2.11627	0.04659	-14.1278	-0.37173	-1.12785	11.1498	22.8895	-59.5306
317	Edaravone	n-propanol	acetonitrile	QELUYTUMUWHWMC-UHFFFAOYSA-N	BDERNNFJNOPAEC-UHFFFAOYSA-N	WEVYAHXRMPXWCK-UHFFFAOYSA-N	30	0.9	-1.42246	-1.48882	0.460601	-4.16212	2.019	0.05241	-13.8674	-0.546458	-1.26886	11.2311	21.8882	-73.1595
318	Edaravone	n-propanol	acetonitrile	QELUYTUMUWHWMC-UHFFFAOYSA-N	BDERNNFJNOPAEC-UHFFFAOYSA-N	WEVYAHXRMPXWCK-UHFFFAOYSA-N	30	1	-1.43474	-1.6212	0.44767	-4.19075	1.92174	0.05823	-13.6069	-0.721187	-1.40987	11.3123	20.8869	-86.7883
319	Edaravone	n-propanol	acetonitrile	QELUYTUMUWHWMC-UHFFFAOYSA-N	BDERNNFJNOPAEC-UHFFFAOYSA-N	WEVYAHXRMPXWCK-UHFFFAOYSA-N	35	0	-1.59853	-1.30474	0.56412	-3.82546	2.91693	4e-05	-16.2025	1.0261	0.0002	10.5	30.9	49.5
320	Edaravone	n-propanol	acetonitrile	QELUYTUMUWHWMC-UHFFFAOYSA-N	BDERNNFJNOPAEC-UHFFFAOYSA-N	WEVYAHXRMPXWCK-UHFFFAOYSA-N	35	0.1	-1.5505	-1.22249	0.551623	-3.85847	2.81814	0.0047	-15.9427	0.851434	-0.140774	10.5817	29.9005	35.878
321	Edaravone	n-propanol	acetonitrile	QELUYTUMUWHWMC-UHFFFAOYSA-N	BDERNNFJNOPAEC-UHFFFAOYSA-N	WEVYAHXRMPXWCK-UHFFFAOYSA-N	35	0.2	-1.51078	-1.17797	0.539126	-3.89148	2.71935	0.00936	-15.6829	0.676768	-0.281749	10.6635	28.901	22.2561
322	Edaravone	n-propanol	acetonitrile	QELUYTUMUWHWMC-UHFFFAOYSA-N	BDERNNFJNOPAEC-UHFFFAOYSA-N	WEVYAHXRMPXWCK-UHFFFAOYSA-N	35	0.3	-1.47792	-1.15754	0.526629	-3.92448	2.62056	0.01402	-15.4232	0.502102	-0.422723	10.7452	27.9015	8.63414
323	Edaravone	n-propanol	acetonitrile	QELUYTUMUWHWMC-UHFFFAOYSA-N	BDERNNFJNOPAEC-UHFFFAOYSA-N	WEVYAHXRMPXWCK-UHFFFAOYSA-N	35	0.4	-1.45071	-1.15473	0.514132	-3.95749	2.52177	0.01868	-15.1634	0.327436	-0.563697	10.827	26.9019	-4.98782
324	Edaravone	n-propanol	acetonitrile	QELUYTUMUWHWMC-UHFFFAOYSA-N	BDERNNFJNOPAEC-UHFFFAOYSA-N	WEVYAHXRMPXWCK-UHFFFAOYSA-N	35	0.5	-1.42823	-1.16726	0.501635	-3.9905	2.42298	0.02334	-14.9036	0.15277	-0.704672	10.9087	25.9024	-18.6098
325	Edaravone	n-propanol	acetonitrile	QELUYTUMUWHWMC-UHFFFAOYSA-N	BDERNNFJNOPAEC-UHFFFAOYSA-N	WEVYAHXRMPXWCK-UHFFFAOYSA-N	35	0.6	-1.40977	-1.1952	0.489138	-4.02351	2.32419	0.028	-14.6439	-0.021896	-0.845646	10.9905	24.9029	-32.2317
326	Edaravone	n-propanol	acetonitrile	QELUYTUMUWHWMC-UHFFFAOYSA-N	BDERNNFJNOPAEC-UHFFFAOYSA-N	WEVYAHXRMPXWCK-UHFFFAOYSA-N	35	0.7	-1.39489	-1.24043	0.476641	-4.05652	2.2254	0.03266	-14.3841	-0.196562	-0.98662	11.0722	23.9034	-45.8537
327	Edaravone	n-propanol	acetonitrile	QELUYTUMUWHWMC-UHFFFAOYSA-N	BDERNNFJNOPAEC-UHFFFAOYSA-N	WEVYAHXRMPXWCK-UHFFFAOYSA-N	35	0.8	-1.38339	-1.30668	0.464144	-4.08952	2.12661	0.03732	-14.1243	-0.371228	-1.12759	11.154	22.9039	-59.4756
328	Edaravone	n-propanol	acetonitrile	QELUYTUMUWHWMC-UHFFFAOYSA-N	BDERNNFJNOPAEC-UHFFFAOYSA-N	WEVYAHXRMPXWCK-UHFFFAOYSA-N	35	0.9	-1.37533	-1.39976	0.451647	-4.12253	2.02782	0.04198	-13.8646	-0.545894	-1.26857	11.2357	21.9044	-73.0976
329	Edaravone	n-propanol	acetonitrile	QELUYTUMUWHWMC-UHFFFAOYSA-N	BDERNNFJNOPAEC-UHFFFAOYSA-N	WEVYAHXRMPXWCK-UHFFFAOYSA-N	35	1	-1.37101	-1.52787	0.43915	-4.15554	1.92903	0.04664	-13.6048	-0.72056	-1.40954	11.3175	20.9049	-86.7195
330	Edaravone	n-propanol	acetonitrile	QELUYTUMUWHWMC-UHFFFAOYSA-N	BDERNNFJNOPAEC-UHFFFAOYSA-N	WEVYAHXRMPXWCK-UHFFFAOYSA-N	40	0	-1.51622	-1.21526	0.5515	-3.74698	2.93917	4e-05	-16.1939	1.0261	0.0002	10.5	30.9	49.5
331	Edaravone	n-propanol	acetonitrile	QELUYTUMUWHWMC-UHFFFAOYSA-N	BDERNNFJNOPAEC-UHFFFAOYSA-N	WEVYAHXRMPXWCK-UHFFFAOYSA-N	40	0.1	-1.48691	-1.13971	0.539403	-3.7842	2.83891	0.003607	-15.9347	0.851494	-0.140743	10.5822	29.9022	35.8846
332	Edaravone	n-propanol	acetonitrile	QELUYTUMUWHWMC-UHFFFAOYSA-N	BDERNNFJNOPAEC-UHFFFAOYSA-N	WEVYAHXRMPXWCK-UHFFFAOYSA-N	40	0.2	-1.45706	-1.09893	0.527306	-3.82143	2.73866	0.007174	-15.6756	0.676888	-0.281686	10.6645	28.9044	22.2693
333	Edaravone	n-propanol	acetonitrile	QELUYTUMUWHWMC-UHFFFAOYSA-N	BDERNNFJNOPAEC-UHFFFAOYSA-N	WEVYAHXRMPXWCK-UHFFFAOYSA-N	40	0.3	-1.42936	-1.08037	0.515209	-3.85865	2.6384	0.010741	-15.4165	0.502282	-0.422629	10.7467	27.9066	8.65394
334	Edaravone	n-propanol	acetonitrile	QELUYTUMUWHWMC-UHFFFAOYSA-N	BDERNNFJNOPAEC-UHFFFAOYSA-N	WEVYAHXRMPXWCK-UHFFFAOYSA-N	40	0.4	-1.40546	-1.07813	0.503112	-3.89588	2.53815	0.014308	-15.1574	0.327676	-0.563572	10.829	26.9088	-4.96142
335	Edaravone	n-propanol	acetonitrile	QELUYTUMUWHWMC-UHFFFAOYSA-N	BDERNNFJNOPAEC-UHFFFAOYSA-N	WEVYAHXRMPXWCK-UHFFFAOYSA-N	40	0.5	-1.38599	-1.09017	0.491015	-3.9331	2.43789	0.017875	-14.8982	0.15307	-0.704515	10.9112	25.911	-18.5768
336	Edaravone	n-propanol	acetonitrile	QELUYTUMUWHWMC-UHFFFAOYSA-N	BDERNNFJNOPAEC-UHFFFAOYSA-N	WEVYAHXRMPXWCK-UHFFFAOYSA-N	40	0.6	-1.37053	-1.11666	0.478918	-3.97032	2.33763	0.021442	-14.6391	-0.0215365	-0.845458	10.9934	24.9132	-32.1921
337	Edaravone	n-propanol	acetonitrile	QELUYTUMUWHWMC-UHFFFAOYSA-N	BDERNNFJNOPAEC-UHFFFAOYSA-N	WEVYAHXRMPXWCK-UHFFFAOYSA-N	40	0.7	-1.35762	-1.15948	0.466821	-4.00755	2.23738	0.025009	-14.38	-0.196143	-0.986401	11.0757	23.9155	-45.8075
338	Edaravone	n-propanol	acetonitrile	QELUYTUMUWHWMC-UHFFFAOYSA-N	BDERNNFJNOPAEC-UHFFFAOYSA-N	WEVYAHXRMPXWCK-UHFFFAOYSA-N	40	0.8	-1.34477	-1.22237	0.454724	-4.04477	2.13712	0.028576	-14.1209	-0.370749	-1.12734	11.1579	22.9177	-59.4228
339	Edaravone	n-propanol	acetonitrile	QELUYTUMUWHWMC-UHFFFAOYSA-N	BDERNNFJNOPAEC-UHFFFAOYSA-N	WEVYAHXRMPXWCK-UHFFFAOYSA-N	40	0.9	-1.32845	-1.31127	0.442627	-4.082	2.03687	0.032143	-13.8617	-0.545355	-1.26829	11.2402	21.9199	-73.0382
340	Edaravone	n-propanol	acetonitrile	QELUYTUMUWHWMC-UHFFFAOYSA-N	BDERNNFJNOPAEC-UHFFFAOYSA-N	WEVYAHXRMPXWCK-UHFFFAOYSA-N	40	1	-1.30409	-1.43474	0.43053	-4.11922	1.93661	0.03571	-13.6026	-0.719961	-1.40923	11.3224	20.9221	-86.6535
341	Edaravone	n-propanol	ethyl acetate	QELUYTUMUWHWMC-UHFFFAOYSA-N	BDERNNFJNOPAEC-UHFFFAOYSA-N	XEKOWRVHYACXOJ-UHFFFAOYSA-N	0	0	-1.79944	-1.39256	-0.19024	-4.27607	1.26846	0.00067	-10.0891	0.0959237	0.0002	-6.0145	-2.84695	16.1146
342	Edaravone	n-propanol	ethyl acetate	QELUYTUMUWHWMC-UHFFFAOYSA-N	BDERNNFJNOPAEC-UHFFFAOYSA-N	XEKOWRVHYACXOJ-UHFFFAOYSA-N	0	0.1	-1.78381	-1.42643	-0.121632	-4.28629	1.32998	0.014813	-10.4421	0.0137844	-0.141026	-4.28535	-0.485826	5.7777
343	Edaravone	n-propanol	ethyl acetate	QELUYTUMUWHWMC-UHFFFAOYSA-N	BDERNNFJNOPAEC-UHFFFAOYSA-N	XEKOWRVHYACXOJ-UHFFFAOYSA-N	0	0.2	-1.7732	-1.47016	-0.053024	-4.29651	1.3915	0.028956	-10.7951	-0.0683549	-0.282252	-2.5562	1.8753	-4.55921
344	Edaravone	n-propanol	ethyl acetate	QELUYTUMUWHWMC-UHFFFAOYSA-N	BDERNNFJNOPAEC-UHFFFAOYSA-N	XEKOWRVHYACXOJ-UHFFFAOYSA-N	0	0.3	-1.76133	-1.52318	0.015584	-4.30674	1.45302	0.043099	-11.1481	-0.150494	-0.423478	-0.827052	4.23642	-14.8961
345	Edaravone	n-propanol	ethyl acetate	QELUYTUMUWHWMC-UHFFFAOYSA-N	BDERNNFJNOPAEC-UHFFFAOYSA-N	XEKOWRVHYACXOJ-UHFFFAOYSA-N	0	0.4	-1.74481	-1.58548	0.084192	-4.31696	1.51454	0.057242	-11.5011	-0.232633	-0.564705	0.902096	6.59754	-25.233
346	Edaravone	n-propanol	ethyl acetate	QELUYTUMUWHWMC-UHFFFAOYSA-N	BDERNNFJNOPAEC-UHFFFAOYSA-N	XEKOWRVHYACXOJ-UHFFFAOYSA-N	0	0.5	-1.72313	-1.65739	0.1528	-4.32718	1.57605	0.071385	-11.8541	-0.314773	-0.705931	2.63124	8.95866	-35.5699
347	Edaravone	n-propanol	ethyl acetate	QELUYTUMUWHWMC-UHFFFAOYSA-N	BDERNNFJNOPAEC-UHFFFAOYSA-N	XEKOWRVHYACXOJ-UHFFFAOYSA-N	0	0.6	-1.69869	-1.73952	0.221408	-4.3374	1.63757	0.085528	-12.2071	-0.396912	-0.847157	4.36039	11.3198	-45.9069
348	Edaravone	n-propanol	ethyl acetate	QELUYTUMUWHWMC-UHFFFAOYSA-N	BDERNNFJNOPAEC-UHFFFAOYSA-N	XEKOWRVHYACXOJ-UHFFFAOYSA-N	0	0.7	-1.67678	-1.83275	0.290016	-4.34762	1.69909	0.099671	-12.5601	-0.479051	-0.988383	6.08954	13.6809	-56.2438
349	Edaravone	n-propanol	ethyl acetate	QELUYTUMUWHWMC-UHFFFAOYSA-N	BDERNNFJNOPAEC-UHFFFAOYSA-N	XEKOWRVHYACXOJ-UHFFFAOYSA-N	0	0.8	-1.66555	-1.93842	0.358624	-4.35785	1.76061	0.113814	-12.913	-0.561191	-1.12961	7.81869	16.042	-66.5807
350	Edaravone	n-propanol	ethyl acetate	QELUYTUMUWHWMC-UHFFFAOYSA-N	BDERNNFJNOPAEC-UHFFFAOYSA-N	XEKOWRVHYACXOJ-UHFFFAOYSA-N	0	0.9	-1.67609	-2.05873	0.427232	-4.36807	1.82213	0.127957	-13.266	-0.64333	-1.27084	9.54784	18.4032	-76.9176
351	Edaravone	n-propanol	ethyl acetate	QELUYTUMUWHWMC-UHFFFAOYSA-N	BDERNNFJNOPAEC-UHFFFAOYSA-N	XEKOWRVHYACXOJ-UHFFFAOYSA-N	0	1	-1.72235	-2.19774	0.49584	-4.37829	1.88365	0.1421	-13.619	-0.725469	-1.41206	11.277	20.7643	-87.2545
352	Edaravone	n-propanol	ethyl acetate	QELUYTUMUWHWMC-UHFFFAOYSA-N	BDERNNFJNOPAEC-UHFFFAOYSA-N	XEKOWRVHYACXOJ-UHFFFAOYSA-N	5	0	-1.78649	-1.32275	-0.18747	-4.23551	1.27701	0.00069	-10.0882	0.0957572	0.0002	-6.01613	-2.85224	16.105
353	Edaravone	n-propanol	ethyl acetate	QELUYTUMUWHWMC-UHFFFAOYSA-N	BDERNNFJNOPAEC-UHFFFAOYSA-N	XEKOWRVHYACXOJ-UHFFFAOYSA-N	5	0.1	-1.73131	-1.35497	-0.119892	-4.24694	1.33825	0.013261	-10.4411	0.0137129	-0.140987	-4.28618	-0.488355	5.77749
354	Edaravone	n-propanol	ethyl acetate	QELUYTUMUWHWMC-UHFFFAOYSA-N	BDERNNFJNOPAEC-UHFFFAOYSA-N	XEKOWRVHYACXOJ-UHFFFAOYSA-N	5	0.2	-1.71178	-1.39652	-0.052314	-4.25837	1.39948	0.025832	-10.794	-0.0683314	-0.282173	-2.55622	1.87553	-4.55
355	Edaravone	n-propanol	ethyl acetate	QELUYTUMUWHWMC-UHFFFAOYSA-N	BDERNNFJNOPAEC-UHFFFAOYSA-N	XEKOWRVHYACXOJ-UHFFFAOYSA-N	5	0.3	-1.70566	-1.44702	0.015264	-4.2698	1.46072	0.038403	-11.1469	-0.150376	-0.42336	-0.826262	4.23942	-14.8775
356	Edaravone	n-propanol	ethyl acetate	QELUYTUMUWHWMC-UHFFFAOYSA-N	BDERNNFJNOPAEC-UHFFFAOYSA-N	XEKOWRVHYACXOJ-UHFFFAOYSA-N	5	0.4	-1.69792	-1.50657	0.082842	-4.28123	1.52196	0.050974	-11.4998	-0.23242	-0.564546	0.903694	6.60331	-25.205
357	Edaravone	n-propanol	ethyl acetate	QELUYTUMUWHWMC-UHFFFAOYSA-N	BDERNNFJNOPAEC-UHFFFAOYSA-N	XEKOWRVHYACXOJ-UHFFFAOYSA-N	5	0.5	-1.68079	-1.57556	0.15042	-4.29266	1.58319	0.063545	-11.8527	-0.314464	-0.705733	2.63365	8.9672	-35.5325
358	Edaravone	n-propanol	ethyl acetate	QELUYTUMUWHWMC-UHFFFAOYSA-N	BDERNNFJNOPAEC-UHFFFAOYSA-N	XEKOWRVHYACXOJ-UHFFFAOYSA-N	5	0.6	-1.65373	-1.65463	0.217998	-4.30409	1.64443	0.076116	-12.2056	-0.396508	-0.84692	4.36361	11.3311	-45.86
359	Edaravone	n-propanol	ethyl acetate	QELUYTUMUWHWMC-UHFFFAOYSA-N	BDERNNFJNOPAEC-UHFFFAOYSA-N	XEKOWRVHYACXOJ-UHFFFAOYSA-N	5	0.7	-1.62344	-1.74468	0.285576	-4.31552	1.70567	0.088687	-12.5585	-0.478553	-0.988106	6.09356	13.695	-56.1875
360	Edaravone	n-propanol	ethyl acetate	QELUYTUMUWHWMC-UHFFFAOYSA-N	BDERNNFJNOPAEC-UHFFFAOYSA-N	XEKOWRVHYACXOJ-UHFFFAOYSA-N	5	0.8	-1.60385	-1.84699	0.353154	-4.32695	1.76691	0.101258	-12.9114	-0.560597	-1.12929	7.82352	16.0589	-66.515
361	Edaravone	n-propanol	ethyl acetate	QELUYTUMUWHWMC-UHFFFAOYSA-N	BDERNNFJNOPAEC-UHFFFAOYSA-N	XEKOWRVHYACXOJ-UHFFFAOYSA-N	5	0.9	-1.61615	-1.9637	0.420732	-4.33838	1.82814	0.113829	-13.2642	-0.642641	-1.27048	9.55348	18.4228	-76.8425
362	Edaravone	n-propanol	ethyl acetate	QELUYTUMUWHWMC-UHFFFAOYSA-N	BDERNNFJNOPAEC-UHFFFAOYSA-N	XEKOWRVHYACXOJ-UHFFFAOYSA-N	5	1	-1.68873	-2.0987	0.48831	-4.34981	1.88938	0.1264	-13.6171	-0.724686	-1.41167	11.2834	20.7866	-87.17
363	Edaravone	n-propanol	ethyl acetate	QELUYTUMUWHWMC-UHFFFAOYSA-N	BDERNNFJNOPAEC-UHFFFAOYSA-N	XEKOWRVHYACXOJ-UHFFFAOYSA-N	10	0	-1.76124	-1.25478	-0.18482	-4.19503	1.28543	0.00072	-10.0874	0.0956018	0.0002	-6.01766	-2.85719	16.096
364	Edaravone	n-propanol	ethyl acetate	QELUYTUMUWHWMC-UHFFFAOYSA-N	BDERNNFJNOPAEC-UHFFFAOYSA-N	XEKOWRVHYACXOJ-UHFFFAOYSA-N	10	0.1	-1.68356	-1.28533	-0.118284	-4.20755	1.34642	0.011788	-10.4401	0.0136486	-0.140948	-4.28693	-0.490644	5.77758
365	Edaravone	n-propanol	ethyl acetate	QELUYTUMUWHWMC-UHFFFAOYSA-N	BDERNNFJNOPAEC-UHFFFAOYSA-N	XEKOWRVHYACXOJ-UHFFFAOYSA-N	10	0.2	-1.65767	-1.32468	-0.051748	-4.22007	1.40741	0.022856	-10.7929	-0.0683045	-0.282097	-2.5562	1.8759	-4.54084
366	Edaravone	n-propanol	ethyl acetate	QELUYTUMUWHWMC-UHFFFAOYSA-N	BDERNNFJNOPAEC-UHFFFAOYSA-N	XEKOWRVHYACXOJ-UHFFFAOYSA-N	10	0.3	-1.65285	-1.37263	0.014788	-4.23259	1.4684	0.033924	-11.1457	-0.150258	-0.423245	-0.825464	4.24244	-14.8593
367	Edaravone	n-propanol	ethyl acetate	QELUYTUMUWHWMC-UHFFFAOYSA-N	BDERNNFJNOPAEC-UHFFFAOYSA-N	XEKOWRVHYACXOJ-UHFFFAOYSA-N	10	0.4	-1.64802	-1.42936	0.081324	-4.24511	1.52939	0.044992	-11.4985	-0.232211	-0.564393	0.905268	6.60898	-25.1777
368	Edaravone	n-propanol	ethyl acetate	QELUYTUMUWHWMC-UHFFFAOYSA-N	BDERNNFJNOPAEC-UHFFFAOYSA-N	XEKOWRVHYACXOJ-UHFFFAOYSA-N	10	0.5	-1.63169	-1.49535	0.14786	-4.25764	1.59038	0.05606	-11.8513	-0.314164	-0.705541	2.636	8.97552	-35.4961
369	Edaravone	n-propanol	ethyl acetate	QELUYTUMUWHWMC-UHFFFAOYSA-N	BDERNNFJNOPAEC-UHFFFAOYSA-N	XEKOWRVHYACXOJ-UHFFFAOYSA-N	10	0.6	-1.60199	-1.57128	0.214396	-4.27016	1.65137	0.067128	-12.2041	-0.396117	-0.84669	4.36673	11.3421	-45.8145
370	Edaravone	n-propanol	ethyl acetate	QELUYTUMUWHWMC-UHFFFAOYSA-N	BDERNNFJNOPAEC-UHFFFAOYSA-N	XEKOWRVHYACXOJ-UHFFFAOYSA-N	10	0.7	-1.56666	-1.65806	0.280932	-4.28268	1.71236	0.078196	-12.5568	-0.47807	-0.987838	6.09746	13.7086	-56.1329
371	Edaravone	n-propanol	ethyl acetate	QELUYTUMUWHWMC-UHFFFAOYSA-N	BDERNNFJNOPAEC-UHFFFAOYSA-N	XEKOWRVHYACXOJ-UHFFFAOYSA-N	10	0.8	-1.54305	-1.75697	0.347468	-4.2952	1.77335	0.089264	-12.9096	-0.560023	-1.12899	7.82819	16.0751	-66.4513
372	Edaravone	n-propanol	ethyl acetate	QELUYTUMUWHWMC-UHFFFAOYSA-N	BDERNNFJNOPAEC-UHFFFAOYSA-N	XEKOWRVHYACXOJ-UHFFFAOYSA-N	10	0.9	-1.55813	-1.87006	0.414004	-4.30772	1.83434	0.100332	-13.2624	-0.641977	-1.27013	9.55893	18.4417	-76.7698
373	Edaravone	n-propanol	ethyl acetate	QELUYTUMUWHWMC-UHFFFAOYSA-N	BDERNNFJNOPAEC-UHFFFAOYSA-N	XEKOWRVHYACXOJ-UHFFFAOYSA-N	10	1	-1.64847	-2.00109	0.48054	-4.32024	1.89533	0.1114	-13.6152	-0.72393	-1.41128	11.2897	20.8082	-87.0882
374	Edaravone	n-propanol	ethyl acetate	QELUYTUMUWHWMC-UHFFFAOYSA-N	BDERNNFJNOPAEC-UHFFFAOYSA-N	XEKOWRVHYACXOJ-UHFFFAOYSA-N	15	0	-1.72498	-1.18861	-0.18226	-4.15464	1.29372	0.00074	-10.0865	0.0954242	0.0002	-6.0194	-2.86283	16.0857
375	Edaravone	n-propanol	ethyl acetate	QELUYTUMUWHWMC-UHFFFAOYSA-N	BDERNNFJNOPAEC-UHFFFAOYSA-N	XEKOWRVHYACXOJ-UHFFFAOYSA-N	15	0.1	-1.63962	-1.21747	-0.116777	-4.16813	1.3545	0.010373	-10.4392	0.0135616	-0.140911	-4.2879	-0.493646	5.77624
376	Edaravone	n-propanol	ethyl acetate	QELUYTUMUWHWMC-UHFFFAOYSA-N	BDERNNFJNOPAEC-UHFFFAOYSA-N	XEKOWRVHYACXOJ-UHFFFAOYSA-N	15	0.2	-1.61098	-1.25459	-0.051294	-4.18163	1.41528	0.020006	-10.7918	-0.068301	-0.282022	-2.55639	1.87554	-4.53325
377	Edaravone	n-propanol	ethyl acetate	QELUYTUMUWHWMC-UHFFFAOYSA-N	BDERNNFJNOPAEC-UHFFFAOYSA-N	XEKOWRVHYACXOJ-UHFFFAOYSA-N	15	0.3	-1.60568	-1.29993	0.014189	-4.19512	1.47606	0.029639	-11.1445	-0.150164	-0.423134	-0.824885	4.24473	-14.8427
378	Edaravone	n-propanol	ethyl acetate	QELUYTUMUWHWMC-UHFFFAOYSA-N	BDERNNFJNOPAEC-UHFFFAOYSA-N	XEKOWRVHYACXOJ-UHFFFAOYSA-N	15	0.4	-1.60075	-1.35379	0.079672	-4.20861	1.53684	0.039272	-11.4972	-0.232026	-0.564245	0.90662	6.61392	-25.1522
379	Edaravone	n-propanol	ethyl acetate	QELUYTUMUWHWMC-UHFFFAOYSA-N	BDERNNFJNOPAEC-UHFFFAOYSA-N	XEKOWRVHYACXOJ-UHFFFAOYSA-N	15	0.5	-1.58362	-1.41669	0.145155	-4.22211	1.59762	0.048905	-11.8498	-0.313889	-0.705356	2.63813	8.98311	-35.4617
380	Edaravone	n-propanol	ethyl acetate	QELUYTUMUWHWMC-UHFFFAOYSA-N	BDERNNFJNOPAEC-UHFFFAOYSA-N	XEKOWRVHYACXOJ-UHFFFAOYSA-N	15	0.6	-1.55209	-1.48938	0.210638	-4.2356	1.65841	0.058538	-12.2025	-0.395751	-0.846467	4.36963	11.3523	-45.7712
381	Edaravone	n-propanol	ethyl acetate	QELUYTUMUWHWMC-UHFFFAOYSA-N	BDERNNFJNOPAEC-UHFFFAOYSA-N	XEKOWRVHYACXOJ-UHFFFAOYSA-N	15	0.7	-1.51439	-1.5728	0.276121	-4.24909	1.71919	0.068171	-12.5552	-0.477614	-0.987578	6.10114	13.7215	-56.0807
382	Edaravone	n-propanol	ethyl acetate	QELUYTUMUWHWMC-UHFFFAOYSA-N	BDERNNFJNOPAEC-UHFFFAOYSA-N	XEKOWRVHYACXOJ-UHFFFAOYSA-N	15	0.8	-1.48913	-1.66823	0.341604	-4.26258	1.77997	0.077804	-12.9079	-0.559477	-1.12869	7.83264	16.0907	-66.3902
383	Edaravone	n-propanol	ethyl acetate	QELUYTUMUWHWMC-UHFFFAOYSA-N	BDERNNFJNOPAEC-UHFFFAOYSA-N	XEKOWRVHYACXOJ-UHFFFAOYSA-N	15	0.9	-1.5053	-1.77767	0.407087	-4.27608	1.84075	0.087437	-13.2605	-0.641339	-1.2698	9.56415	18.4599	-76.6997
384	Edaravone	n-propanol	ethyl acetate	QELUYTUMUWHWMC-UHFFFAOYSA-N	BDERNNFJNOPAEC-UHFFFAOYSA-N	XEKOWRVHYACXOJ-UHFFFAOYSA-N	15	1	-1.6023	-1.90472	0.47257	-4.28957	1.90153	0.09707	-13.6132	-0.723202	-1.41091	11.2957	20.8291	-87.0092
385	Edaravone	n-propanol	ethyl acetate	QELUYTUMUWHWMC-UHFFFAOYSA-N	BDERNNFJNOPAEC-UHFFFAOYSA-N	XEKOWRVHYACXOJ-UHFFFAOYSA-N	20	0	-1.67889	-1.12415	-0.17981	-4.11433	1.30187	0.00077	-10.0857	0.0952355	0.0002	-6.02126	-2.86883	16.0748
386	Edaravone	n-propanol	ethyl acetate	QELUYTUMUWHWMC-UHFFFAOYSA-N	BDERNNFJNOPAEC-UHFFFAOYSA-N	XEKOWRVHYACXOJ-UHFFFAOYSA-N	20	0.1	-1.58949	-1.1513	-0.115388	-4.12867	1.36248	0.009036	-10.4382	0.0134615	-0.140875	-4.28899	-0.497047	5.77405
387	Edaravone	n-propanol	ethyl acetate	QELUYTUMUWHWMC-UHFFFAOYSA-N	BDERNNFJNOPAEC-UHFFFAOYSA-N	XEKOWRVHYACXOJ-UHFFFAOYSA-N	20	0.2	-1.56216	-1.18618	-0.050966	-4.14302	1.4231	0.017302	-10.7908	-0.0683126	-0.28195	-2.55672	1.87474	-4.52672
388	Edaravone	n-propanol	ethyl acetate	QELUYTUMUWHWMC-UHFFFAOYSA-N	BDERNNFJNOPAEC-UHFFFAOYSA-N	XEKOWRVHYACXOJ-UHFFFAOYSA-N	20	0.3	-1.55985	-1.22888	0.013456	-4.15736	1.48371	0.025568	-11.1433	-0.150087	-0.423025	-0.824457	4.24653	-14.8275
389	Edaravone	n-propanol	ethyl acetate	QELUYTUMUWHWMC-UHFFFAOYSA-N	BDERNNFJNOPAEC-UHFFFAOYSA-N	XEKOWRVHYACXOJ-UHFFFAOYSA-N	20	0.4	-1.557	-1.2798	0.077878	-4.17171	1.54432	0.033834	-11.4959	-0.231861	-0.564101	0.907809	6.61832	-25.1282
390	Edaravone	n-propanol	ethyl acetate	QELUYTUMUWHWMC-UHFFFAOYSA-N	BDERNNFJNOPAEC-UHFFFAOYSA-N	XEKOWRVHYACXOJ-UHFFFAOYSA-N	20	0.5	-1.53961	-1.33952	0.1423	-4.18605	1.60494	0.0421	-11.8484	-0.313635	-0.705176	2.64008	8.9901	-35.429
391	Edaravone	n-propanol	ethyl acetate	QELUYTUMUWHWMC-UHFFFAOYSA-N	BDERNNFJNOPAEC-UHFFFAOYSA-N	XEKOWRVHYACXOJ-UHFFFAOYSA-N	20	0.6	-1.50518	-1.40885	0.206722	-4.20039	1.66555	0.050366	-12.201	-0.395409	-0.846251	4.37234	11.3619	-45.7298
392	Edaravone	n-propanol	ethyl acetate	QELUYTUMUWHWMC-UHFFFAOYSA-N	BDERNNFJNOPAEC-UHFFFAOYSA-N	XEKOWRVHYACXOJ-UHFFFAOYSA-N	20	0.7	-1.46277	-1.4888	0.271144	-4.21474	1.72616	0.058632	-12.5535	-0.477183	-0.987326	6.10461	13.7337	-56.0305
393	Edaravone	n-propanol	ethyl acetate	QELUYTUMUWHWMC-UHFFFAOYSA-N	BDERNNFJNOPAEC-UHFFFAOYSA-N	XEKOWRVHYACXOJ-UHFFFAOYSA-N	20	0.8	-1.43293	-1.58064	0.335566	-4.22908	1.78677	0.066898	-12.9061	-0.558957	-1.1284	7.83687	16.1055	-66.3313
394	Edaravone	n-propanol	ethyl acetate	QELUYTUMUWHWMC-UHFFFAOYSA-N	BDERNNFJNOPAEC-UHFFFAOYSA-N	XEKOWRVHYACXOJ-UHFFFAOYSA-N	20	0.9	-1.44777	-1.68635	0.399988	-4.24343	1.84739	0.075164	-13.2586	-0.640731	-1.26948	9.56914	18.4773	-76.6321
395	Edaravone	n-propanol	ethyl acetate	QELUYTUMUWHWMC-UHFFFAOYSA-N	BDERNNFJNOPAEC-UHFFFAOYSA-N	XEKOWRVHYACXOJ-UHFFFAOYSA-N	20	1	-1.5509	-1.80941	0.46441	-4.25777	1.908	0.08343	-13.6112	-0.722505	-1.41055	11.3014	20.849	-86.9328
396	Edaravone	n-propanol	ethyl acetate	QELUYTUMUWHWMC-UHFFFAOYSA-N	BDERNNFJNOPAEC-UHFFFAOYSA-N	XEKOWRVHYACXOJ-UHFFFAOYSA-N	25	0	-1.624	-1.06134	-0.17743	-4.0741	1.3099	0.00079	-10.0849	0.0950357	0.0002	-6.02322	-2.87519	16.0633
397	Edaravone	n-propanol	ethyl acetate	QELUYTUMUWHWMC-UHFFFAOYSA-N	BDERNNFJNOPAEC-UHFFFAOYSA-N	XEKOWRVHYACXOJ-UHFFFAOYSA-N	25	0.1	-1.54241	-1.08677	-0.114076	-4.08917	1.37038	0.00776	-10.4373	0.0133489	-0.14084	-4.2902	-0.500839	5.77099
398	Edaravone	n-propanol	ethyl acetate	QELUYTUMUWHWMC-UHFFFAOYSA-N	BDERNNFJNOPAEC-UHFFFAOYSA-N	XEKOWRVHYACXOJ-UHFFFAOYSA-N	25	0.2	-1.51603	-1.11939	-0.050722	-4.10425	1.43087	0.01473	-10.7897	-0.068338	-0.281881	-2.55718	1.87351	-4.52126
399	Edaravone	n-propanol	ethyl acetate	QELUYTUMUWHWMC-UHFFFAOYSA-N	BDERNNFJNOPAEC-UHFFFAOYSA-N	XEKOWRVHYACXOJ-UHFFFAOYSA-N	25	0.3	-1.51168	-1.15942	0.012632	-4.11932	1.49135	0.0217	-11.1421	-0.150025	-0.422921	-0.824167	4.24786	-14.8135
400	Edaravone	n-propanol	ethyl acetate	QELUYTUMUWHWMC-UHFFFAOYSA-N	BDERNNFJNOPAEC-UHFFFAOYSA-N	XEKOWRVHYACXOJ-UHFFFAOYSA-N	25	0.4	-1.50658	-1.20732	0.075986	-4.13439	1.55183	0.02867	-11.4945	-0.231712	-0.563962	0.90885	6.62221	-25.1058
401	Edaravone	n-propanol	ethyl acetate	QELUYTUMUWHWMC-UHFFFAOYSA-N	BDERNNFJNOPAEC-UHFFFAOYSA-N	XEKOWRVHYACXOJ-UHFFFAOYSA-N	25	0.5	-1.48834	-1.26377	0.13934	-4.14946	1.61231	0.03564	-11.847	-0.313399	-0.705002	2.64187	8.99656	-35.398
402	Edaravone	n-propanol	ethyl acetate	QELUYTUMUWHWMC-UHFFFAOYSA-N	BDERNNFJNOPAEC-UHFFFAOYSA-N	XEKOWRVHYACXOJ-UHFFFAOYSA-N	25	0.6	-1.45498	-1.32962	0.202694	-4.16454	1.6728	0.04261	-12.1994	-0.395085	-0.846043	4.37488	11.3709	-45.6903
403	Edaravone	n-propanol	ethyl acetate	QELUYTUMUWHWMC-UHFFFAOYSA-N	BDERNNFJNOPAEC-UHFFFAOYSA-N	XEKOWRVHYACXOJ-UHFFFAOYSA-N	25	0.7	-1.41494	-1.40595	0.266048	-4.17961	1.73328	0.04958	-12.5518	-0.476772	-0.987083	6.1079	13.7453	-55.9826
404	Edaravone	n-propanol	ethyl acetate	QELUYTUMUWHWMC-UHFFFAOYSA-N	BDERNNFJNOPAEC-UHFFFAOYSA-N	XEKOWRVHYACXOJ-UHFFFAOYSA-N	25	0.8	-1.38702	-1.49407	0.329402	-4.19468	1.79376	0.05655	-12.9042	-0.558459	-1.12812	7.84092	16.1196	-66.2748
405	Edaravone	n-propanol	ethyl acetate	QELUYTUMUWHWMC-UHFFFAOYSA-N	BDERNNFJNOPAEC-UHFFFAOYSA-N	XEKOWRVHYACXOJ-UHFFFAOYSA-N	25	0.9	-1.40046	-1.59595	0.392756	-4.20976	1.85425	0.06352	-13.2566	-0.640146	-1.26916	9.57393	18.494	-76.5671
406	Edaravone	n-propanol	ethyl acetate	QELUYTUMUWHWMC-UHFFFAOYSA-N	BDERNNFJNOPAEC-UHFFFAOYSA-N	XEKOWRVHYACXOJ-UHFFFAOYSA-N	25	1	-1.49487	-1.71497	0.45611	-4.22483	1.91473	0.07049	-13.6091	-0.721833	-1.4102	11.307	20.8683	-86.8593
407	Edaravone	n-propanol	ethyl acetate	QELUYTUMUWHWMC-UHFFFAOYSA-N	BDERNNFJNOPAEC-UHFFFAOYSA-N	XEKOWRVHYACXOJ-UHFFFAOYSA-N	30	0	-1.56124	-1.0001	-0.17515	-4.03396	1.31781	0.00082	-10.0841	0.0948248	0.0002	-6.02529	-2.8819	16.0511
408	Edaravone	n-propanol	ethyl acetate	QELUYTUMUWHWMC-UHFFFAOYSA-N	BDERNNFJNOPAEC-UHFFFAOYSA-N	XEKOWRVHYACXOJ-UHFFFAOYSA-N	30	0.1	-1.4886	-1.0238	-0.112868	-4.04964	1.3782	0.006561	-10.4364	0.0132236	-0.140807	-4.29153	-0.50502	5.76712
409	Edaravone	n-propanol	ethyl acetate	QELUYTUMUWHWMC-UHFFFAOYSA-N	BDERNNFJNOPAEC-UHFFFAOYSA-N	XEKOWRVHYACXOJ-UHFFFAOYSA-N	30	0.2	-1.46599	-1.05415	-0.050586	-4.06532	1.4386	0.012302	-10.7887	-0.0683776	-0.281814	-2.55777	1.87186	-4.51682
410	Edaravone	n-propanol	ethyl acetate	QELUYTUMUWHWMC-UHFFFAOYSA-N	BDERNNFJNOPAEC-UHFFFAOYSA-N	XEKOWRVHYACXOJ-UHFFFAOYSA-N	30	0.3	-1.4628	-1.09148	0.011696	-4.081	1.49899	0.018043	-11.1409	-0.149979	-0.42282	-0.824016	4.24873	-14.8008
411	Edaravone	n-propanol	ethyl acetate	QELUYTUMUWHWMC-UHFFFAOYSA-N	BDERNNFJNOPAEC-UHFFFAOYSA-N	XEKOWRVHYACXOJ-UHFFFAOYSA-N	30	0.4	-1.45805	-1.13632	0.073978	-4.09668	1.55938	0.023784	-11.4932	-0.23158	-0.563827	0.909741	6.62561	-25.0847
412	Edaravone	n-propanol	ethyl acetate	QELUYTUMUWHWMC-UHFFFAOYSA-N	BDERNNFJNOPAEC-UHFFFAOYSA-N	XEKOWRVHYACXOJ-UHFFFAOYSA-N	30	0.5	-1.44038	-1.18939	0.13626	-4.11235	1.61977	0.029525	-11.8455	-0.313181	-0.704834	2.6435	9.00248	-35.3686
413	Edaravone	n-propanol	ethyl acetate	QELUYTUMUWHWMC-UHFFFAOYSA-N	BDERNNFJNOPAEC-UHFFFAOYSA-N	XEKOWRVHYACXOJ-UHFFFAOYSA-N	30	0.6	-1.40807	-1.25163	0.198542	-4.12803	1.68017	0.035266	-12.1978	-0.394782	-0.845841	4.37726	11.3794	-45.6526
414	Edaravone	n-propanol	ethyl acetate	QELUYTUMUWHWMC-UHFFFAOYSA-N	BDERNNFJNOPAEC-UHFFFAOYSA-N	XEKOWRVHYACXOJ-UHFFFAOYSA-N	30	0.7	-1.36901	-1.32417	0.260824	-4.14371	1.74056	0.041007	-12.5501	-0.476383	-0.986848	6.11101	13.7562	-55.9365
415	Edaravone	n-propanol	ethyl acetate	QELUYTUMUWHWMC-UHFFFAOYSA-N	BDERNNFJNOPAEC-UHFFFAOYSA-N	XEKOWRVHYACXOJ-UHFFFAOYSA-N	30	0.8	-1.34073	-1.40841	0.323106	-4.15939	1.80095	0.046748	-12.9024	-0.557985	-1.12785	7.84477	16.1331	-66.2204
416	Edaravone	n-propanol	ethyl acetate	QELUYTUMUWHWMC-UHFFFAOYSA-N	BDERNNFJNOPAEC-UHFFFAOYSA-N	XEKOWRVHYACXOJ-UHFFFAOYSA-N	30	0.9	-1.35038	-1.50631	0.385388	-4.17507	1.86135	0.052489	-13.2547	-0.639586	-1.26886	9.57853	18.51	-76.5044
417	Edaravone	n-propanol	ethyl acetate	QELUYTUMUWHWMC-UHFFFAOYSA-N	BDERNNFJNOPAEC-UHFFFAOYSA-N	XEKOWRVHYACXOJ-UHFFFAOYSA-N	30	1	-1.43474	-1.6212	0.44767	-4.19075	1.92174	0.05823	-13.6069	-0.721187	-1.40987	11.3123	20.8869	-86.7883
418	Edaravone	n-propanol	ethyl acetate	QELUYTUMUWHWMC-UHFFFAOYSA-N	BDERNNFJNOPAEC-UHFFFAOYSA-N	XEKOWRVHYACXOJ-UHFFFAOYSA-N	35	0	-1.49148	-0.940341	-0.17295	-3.99392	1.32559	0.00085	-10.0833	0.0946028	0.0002	-6.02747	-2.88896	16.0382
419	Edaravone	n-propanol	ethyl acetate	QELUYTUMUWHWMC-UHFFFAOYSA-N	BDERNNFJNOPAEC-UHFFFAOYSA-N	XEKOWRVHYACXOJ-UHFFFAOYSA-N	35	0.1	-1.4436	-0.962324	-0.11174	-4.01008	1.38593	0.005429	-10.4355	0.0130865	-0.140774	-4.29298	-0.509575	5.76244
420	Edaravone	n-propanol	ethyl acetate	QELUYTUMUWHWMC-UHFFFAOYSA-N	BDERNNFJNOPAEC-UHFFFAOYSA-N	XEKOWRVHYACXOJ-UHFFFAOYSA-N	35	0.2	-1.42557	-0.990411	-0.05053	-4.02624	1.44628	0.010008	-10.7876	-0.0684297	-0.281749	-2.55848	1.86981	-4.51334
421	Edaravone	n-propanol	ethyl acetate	QELUYTUMUWHWMC-UHFFFAOYSA-N	BDERNNFJNOPAEC-UHFFFAOYSA-N	XEKOWRVHYACXOJ-UHFFFAOYSA-N	35	0.3	-1.41747	-1.02502	0.01068	-4.04241	1.50662	0.014587	-11.1398	-0.149946	-0.422723	-0.823989	4.24919	-14.7891
422	Edaravone	n-propanol	ethyl acetate	QELUYTUMUWHWMC-UHFFFAOYSA-N	BDERNNFJNOPAEC-UHFFFAOYSA-N	XEKOWRVHYACXOJ-UHFFFAOYSA-N	35	0.4	-1.40608	-1.06674	0.07189	-4.05857	1.56697	0.019166	-11.4919	-0.231462	-0.563697	0.910504	6.62857	-25.0649
423	Edaravone	n-propanol	ethyl acetate	QELUYTUMUWHWMC-UHFFFAOYSA-N	BDERNNFJNOPAEC-UHFFFAOYSA-N	XEKOWRVHYACXOJ-UHFFFAOYSA-N	35	0.5	-1.38487	-1.11633	0.1331	-4.07473	1.62731	0.023745	-11.8441	-0.312979	-0.704672	2.645	9.00795	-35.3407
424	Edaravone	n-propanol	ethyl acetate	QELUYTUMUWHWMC-UHFFFAOYSA-N	BDERNNFJNOPAEC-UHFFFAOYSA-N	XEKOWRVHYACXOJ-UHFFFAOYSA-N	35	0.6	-1.35399	-1.17481	0.19431	-4.09089	1.68765	0.028324	-12.1962	-0.394495	-0.845646	4.37949	11.3873	-45.6164
425	Edaravone	n-propanol	ethyl acetate	QELUYTUMUWHWMC-UHFFFAOYSA-N	BDERNNFJNOPAEC-UHFFFAOYSA-N	XEKOWRVHYACXOJ-UHFFFAOYSA-N	35	0.7	-1.32029	-1.24338	0.25552	-4.10705	1.748	0.032903	-12.5484	-0.476011	-0.98662	6.11398	13.7667	-55.8922
426	Edaravone	n-propanol	ethyl acetate	QELUYTUMUWHWMC-UHFFFAOYSA-N	BDERNNFJNOPAEC-UHFFFAOYSA-N	XEKOWRVHYACXOJ-UHFFFAOYSA-N	35	0.8	-1.29729	-1.32353	0.31673	-4.12322	1.80834	0.037482	-12.9005	-0.557527	-1.12759	7.84848	16.1461	-66.168
427	Edaravone	n-propanol	ethyl acetate	QELUYTUMUWHWMC-UHFFFAOYSA-N	BDERNNFJNOPAEC-UHFFFAOYSA-N	XEKOWRVHYACXOJ-UHFFFAOYSA-N	35	0.9	-1.30523	-1.41726	0.37794	-4.13938	1.86869	0.042061	-13.2526	-0.639044	-1.26857	9.58297	18.5255	-76.4438
428	Edaravone	n-propanol	ethyl acetate	QELUYTUMUWHWMC-UHFFFAOYSA-N	BDERNNFJNOPAEC-UHFFFAOYSA-N	XEKOWRVHYACXOJ-UHFFFAOYSA-N	35	1	-1.37101	-1.52787	0.43915	-4.15554	1.92903	0.04664	-13.6048	-0.72056	-1.40954	11.3175	20.9049	-86.7195
429	Edaravone	n-propanol	ethyl acetate	QELUYTUMUWHWMC-UHFFFAOYSA-N	BDERNNFJNOPAEC-UHFFFAOYSA-N	XEKOWRVHYACXOJ-UHFFFAOYSA-N	40	0	-1.41546	-0.881994	-0.17082	-3.95395	1.33326	0.00087	-10.0826	0.0943697	0.0002	-6.02976	-2.89637	16.0247
430	Edaravone	n-propanol	ethyl acetate	QELUYTUMUWHWMC-UHFFFAOYSA-N	BDERNNFJNOPAEC-UHFFFAOYSA-N	XEKOWRVHYACXOJ-UHFFFAOYSA-N	40	0.1	-1.38627	-0.90226	-0.110685	-3.97048	1.39359	0.004354	-10.4346	0.0129367	-0.140743	-4.29454	-0.514524	5.75691
431	Edaravone	n-propanol	ethyl acetate	QELUYTUMUWHWMC-UHFFFAOYSA-N	BDERNNFJNOPAEC-UHFFFAOYSA-N	XEKOWRVHYACXOJ-UHFFFAOYSA-N	40	0.2	-1.37447	-0.928097	-0.05055	-3.987	1.45393	0.007838	-10.7866	-0.0684964	-0.281686	-2.55932	1.86732	-4.51092
432	Edaravone	n-propanol	ethyl acetate	QELUYTUMUWHWMC-UHFFFAOYSA-N	BDERNNFJNOPAEC-UHFFFAOYSA-N	XEKOWRVHYACXOJ-UHFFFAOYSA-N	40	0.3	-1.36662	-0.959984	0.009585	-4.00353	1.51426	0.011322	-11.1386	-0.149929	-0.422629	-0.824107	4.24916	-14.7787
433	Edaravone	n-propanol	ethyl acetate	QELUYTUMUWHWMC-UHFFFAOYSA-N	BDERNNFJNOPAEC-UHFFFAOYSA-N	XEKOWRVHYACXOJ-UHFFFAOYSA-N	40	0.4	-1.35411	-0.998533	0.06972	-4.02006	1.5746	0.014806	-11.4906	-0.231362	-0.563572	0.91111	6.63101	-25.0466
434	Edaravone	n-propanol	ethyl acetate	QELUYTUMUWHWMC-UHFFFAOYSA-N	BDERNNFJNOPAEC-UHFFFAOYSA-N	XEKOWRVHYACXOJ-UHFFFAOYSA-N	40	0.5	-1.33311	-1.04456	0.129855	-4.03659	1.63494	0.01829	-11.8426	-0.312796	-0.704515	2.64633	9.01285	-35.3144
435	Edaravone	n-propanol	ethyl acetate	QELUYTUMUWHWMC-UHFFFAOYSA-N	BDERNNFJNOPAEC-UHFFFAOYSA-N	XEKOWRVHYACXOJ-UHFFFAOYSA-N	40	0.6	-1.30464	-1.09913	0.18999	-4.05311	1.69527	0.021774	-12.1946	-0.394229	-0.845458	4.38154	11.3947	-45.5822
436	Edaravone	n-propanol	ethyl acetate	QELUYTUMUWHWMC-UHFFFAOYSA-N	BDERNNFJNOPAEC-UHFFFAOYSA-N	XEKOWRVHYACXOJ-UHFFFAOYSA-N	40	0.7	-1.27448	-1.16352	0.250125	-4.06964	1.75561	0.025258	-12.5466	-0.475662	-0.986401	6.11676	13.7765	-55.8501
437	Edaravone	n-propanol	ethyl acetate	QELUYTUMUWHWMC-UHFFFAOYSA-N	BDERNNFJNOPAEC-UHFFFAOYSA-N	XEKOWRVHYACXOJ-UHFFFAOYSA-N	40	0.8	-1.25325	-1.23933	0.31026	-4.08617	1.81594	0.028742	-12.8986	-0.557095	-1.12734	7.85198	16.1584	-66.1179
438	Edaravone	n-propanol	ethyl acetate	QELUYTUMUWHWMC-UHFFFAOYSA-N	BDERNNFJNOPAEC-UHFFFAOYSA-N	XEKOWRVHYACXOJ-UHFFFAOYSA-N	40	0.9	-1.25638	-1.32864	0.370395	-4.10269	1.87627	0.032226	-13.2506	-0.638528	-1.26829	9.58719	18.5402	-76.3857
439	Edaravone	n-propanol	ethyl acetate	QELUYTUMUWHWMC-UHFFFAOYSA-N	BDERNNFJNOPAEC-UHFFFAOYSA-N	XEKOWRVHYACXOJ-UHFFFAOYSA-N	40	1	-1.30409	-1.43474	0.43053	-4.11922	1.93661	0.03571	-13.6026	-0.719961	-1.40923	11.3224	20.9221	-86.6535
440	Edaravone	1,2-propanediol	water	QELUYTUMUWHWMC-UHFFFAOYSA-N	DNIAPMSPPWPWGF-UHFFFAOYSA-N	XLYOFNOQVPJJNP-UHFFFAOYSA-N	25	0	-3.77594	-4.5475	5.22927	-6.85128	2.63775	-0.18814	-21.69	-1.0889	-2.9484	24.6187	50.9	-201
441	Edaravone	1,2-propanediol	water	QELUYTUMUWHWMC-UHFFFAOYSA-N	DNIAPMSPPWPWGF-UHFFFAOYSA-N	XLYOFNOQVPJJNP-UHFFFAOYSA-N	25	0.1	-3.22215	-3.82386	4.71708	-6.61017	2.54409	-0.131298	-20.8014	-1.16721	-2.8724	22.5955	46.6695	-199.046
442	Edaravone	1,2-propanediol	water	QELUYTUMUWHWMC-UHFFFAOYSA-N	DNIAPMSPPWPWGF-UHFFFAOYSA-N	XLYOFNOQVPJJNP-UHFFFAOYSA-N	25	0.2	-2.84337	-3.34316	4.20488	-6.36906	2.45042	-0.074456	-19.9129	-1.24552	-2.7964	20.5723	42.4391	-197.093
443	Edaravone	1,2-propanediol	water	QELUYTUMUWHWMC-UHFFFAOYSA-N	DNIAPMSPPWPWGF-UHFFFAOYSA-N	XLYOFNOQVPJJNP-UHFFFAOYSA-N	25	0.3	-2.58385	-2.98377	3.69269	-6.12796	2.35676	-0.017614	-19.0243	-1.32383	-2.7204	18.5491	38.2086	-195.139
444	Edaravone	1,2-propanediol	water	QELUYTUMUWHWMC-UHFFFAOYSA-N	DNIAPMSPPWPWGF-UHFFFAOYSA-N	XLYOFNOQVPJJNP-UHFFFAOYSA-N	25	0.4	-2.40044	-2.70284	3.18049	-5.88685	2.2631	0.039228	-18.1358	-1.40214	-2.64439	16.5259	33.9782	-193.186
445	Edaravone	1,2-propanediol	water	QELUYTUMUWHWMC-UHFFFAOYSA-N	DNIAPMSPPWPWGF-UHFFFAOYSA-N	XLYOFNOQVPJJNP-UHFFFAOYSA-N	25	0.5	-2.2626	-2.48039	2.6683	-5.64574	2.16944	0.09607	-17.2472	-1.48045	-2.56839	14.5027	29.7477	-191.232
446	Edaravone	1,2-propanediol	water	QELUYTUMUWHWMC-UHFFFAOYSA-N	DNIAPMSPPWPWGF-UHFFFAOYSA-N	XLYOFNOQVPJJNP-UHFFFAOYSA-N	25	0.6	-2.15235	-2.30331	2.15611	-5.40463	2.07577	0.152912	-16.3587	-1.55875	-2.49239	12.4795	25.5172	-189.279
447	Edaravone	1,2-propanediol	water	QELUYTUMUWHWMC-UHFFFAOYSA-N	DNIAPMSPPWPWGF-UHFFFAOYSA-N	XLYOFNOQVPJJNP-UHFFFAOYSA-N	25	0.7	-2.06432	-2.16093	1.64391	-5.16352	1.98211	0.209754	-15.4702	-1.63706	-2.41639	10.4563	21.2868	-187.325
448	Edaravone	1,2-propanediol	water	QELUYTUMUWHWMC-UHFFFAOYSA-N	DNIAPMSPPWPWGF-UHFFFAOYSA-N	XLYOFNOQVPJJNP-UHFFFAOYSA-N	25	0.8	-2.00574	-2.04436	1.13172	-4.92242	1.88845	0.266596	-14.5816	-1.71537	-2.34039	8.43314	17.0563	-185.372
449	Edaravone	1,2-propanediol	water	QELUYTUMUWHWMC-UHFFFAOYSA-N	DNIAPMSPPWPWGF-UHFFFAOYSA-N	XLYOFNOQVPJJNP-UHFFFAOYSA-N	25	0.9	-1.99643	-1.94674	0.619524	-4.68131	1.79478	0.323438	-13.6931	-1.79368	-2.26439	6.40994	12.8259	-183.418
450	Edaravone	1,2-propanediol	water	QELUYTUMUWHWMC-UHFFFAOYSA-N	DNIAPMSPPWPWGF-UHFFFAOYSA-N	XLYOFNOQVPJJNP-UHFFFAOYSA-N	25	1	-2.06879	-1.86323	0.10733	-4.4402	1.70112	0.38028	-12.8045	-1.87199	-2.18839	4.38674	8.59541	-181.465
451	Edaravone	ethanol	acetonitrile	QELUYTUMUWHWMC-UHFFFAOYSA-N	LFQSCWFLJHTTHZ-UHFFFAOYSA-N	WEVYAHXRMPXWCK-UHFFFAOYSA-N	0	0	-2.25907	-1.93605	0.65913	-4.3885	2.75239	2e-05	-16.2702	1.0261	0.0002	10.5	30.9	49.5
452	Edaravone	ethanol	acetonitrile	QELUYTUMUWHWMC-UHFFFAOYSA-N	LFQSCWFLJHTTHZ-UHFFFAOYSA-N	WEVYAHXRMPXWCK-UHFFFAOYSA-N	0	0.1	-2.10832	-1.86592	0.642077	-4.4422	2.6971	0.013978	-16.2467	0.839062	-0.141885	10.4055	29.3552	34.9413
453	Edaravone	ethanol	acetonitrile	QELUYTUMUWHWMC-UHFFFAOYSA-N	LFQSCWFLJHTTHZ-UHFFFAOYSA-N	WEVYAHXRMPXWCK-UHFFFAOYSA-N	0	0.2	-1.98925	-1.82815	0.625024	-4.49591	2.6418	0.027936	-16.2233	0.652024	-0.28397	10.311	27.8104	20.3825
454	Edaravone	ethanol	acetonitrile	QELUYTUMUWHWMC-UHFFFAOYSA-N	LFQSCWFLJHTTHZ-UHFFFAOYSA-N	WEVYAHXRMPXWCK-UHFFFAOYSA-N	0	0.3	-1.89573	-1.81168	0.607971	-4.54961	2.58651	0.041894	-16.1998	0.464986	-0.426054	10.2165	26.2657	5.82379
455	Edaravone	ethanol	acetonitrile	QELUYTUMUWHWMC-UHFFFAOYSA-N	LFQSCWFLJHTTHZ-UHFFFAOYSA-N	WEVYAHXRMPXWCK-UHFFFAOYSA-N	0	0.4	-1.82319	-1.81183	0.590918	-4.60331	2.53122	0.055852	-16.1764	0.277948	-0.568139	10.122	24.7209	-8.73494
456	Edaravone	ethanol	acetonitrile	QELUYTUMUWHWMC-UHFFFAOYSA-N	LFQSCWFLJHTTHZ-UHFFFAOYSA-N	WEVYAHXRMPXWCK-UHFFFAOYSA-N	0	0.5	-1.76857	-1.82674	0.573865	-4.65701	2.47593	0.06981	-16.1529	0.0909105	-0.710224	10.0275	23.1761	-23.2937
457	Edaravone	ethanol	acetonitrile	QELUYTUMUWHWMC-UHFFFAOYSA-N	LFQSCWFLJHTTHZ-UHFFFAOYSA-N	WEVYAHXRMPXWCK-UHFFFAOYSA-N	0	0.6	-1.73036	-1.85657	0.556812	-4.71072	2.42063	0.083768	-16.1295	-0.0961275	-0.852309	9.93306	21.6313	-37.8524
458	Edaravone	ethanol	acetonitrile	QELUYTUMUWHWMC-UHFFFAOYSA-N	LFQSCWFLJHTTHZ-UHFFFAOYSA-N	WEVYAHXRMPXWCK-UHFFFAOYSA-N	0	0.7	-1.70858	-1.903	0.539759	-4.76442	2.36534	0.097726	-16.106	-0.283165	-0.994393	9.83857	20.0865	-52.4112
459	Edaravone	ethanol	acetonitrile	QELUYTUMUWHWMC-UHFFFAOYSA-N	LFQSCWFLJHTTHZ-UHFFFAOYSA-N	WEVYAHXRMPXWCK-UHFFFAOYSA-N	0	0.8	-1.70481	-1.96923	0.522706	-4.81812	2.31005	0.111684	-16.0826	-0.470203	-1.13648	9.74408	18.5417	-66.9699
460	Edaravone	ethanol	acetonitrile	QELUYTUMUWHWMC-UHFFFAOYSA-N	LFQSCWFLJHTTHZ-UHFFFAOYSA-N	WEVYAHXRMPXWCK-UHFFFAOYSA-N	0	0.9	-1.72214	-2.0603	0.505653	-4.87183	2.25475	0.125642	-16.0592	-0.657241	-1.27856	9.64959	16.997	-81.5286
461	Edaravone	ethanol	acetonitrile	QELUYTUMUWHWMC-UHFFFAOYSA-N	LFQSCWFLJHTTHZ-UHFFFAOYSA-N	WEVYAHXRMPXWCK-UHFFFAOYSA-N	0	1	-1.76523	-2.18364	0.4886	-4.92553	2.19946	0.1396	-16.0357	-0.844279	-1.42065	9.5551	15.4522	-96.0874
462	Edaravone	ethanol	acetonitrile	QELUYTUMUWHWMC-UHFFFAOYSA-N	LFQSCWFLJHTTHZ-UHFFFAOYSA-N	WEVYAHXRMPXWCK-UHFFFAOYSA-N	5	0	-2.15453	-1.84439	0.64485	-4.30655	2.77686	2e-05	-16.2596	1.0261	0.0002	10.5	30.9	49.5
463	Edaravone	ethanol	acetonitrile	QELUYTUMUWHWMC-UHFFFAOYSA-N	LFQSCWFLJHTTHZ-UHFFFAOYSA-N	WEVYAHXRMPXWCK-UHFFFAOYSA-N	5	0.1	-2.0082	-1.77637	0.628654	-4.36429	2.7202	0.012419	-16.237	0.839065	-0.141872	10.4054	29.3552	34.9425
464	Edaravone	ethanol	acetonitrile	QELUYTUMUWHWMC-UHFFFAOYSA-N	LFQSCWFLJHTTHZ-UHFFFAOYSA-N	WEVYAHXRMPXWCK-UHFFFAOYSA-N	5	0.2	-1.89978	-1.7393	0.612458	-4.42204	2.66354	0.024818	-16.2143	0.652029	-0.283944	10.3109	27.8104	20.385
465	Edaravone	ethanol	acetonitrile	QELUYTUMUWHWMC-UHFFFAOYSA-N	LFQSCWFLJHTTHZ-UHFFFAOYSA-N	WEVYAHXRMPXWCK-UHFFFAOYSA-N	5	0.3	-1.81825	-1.72304	0.596262	-4.47978	2.60687	0.037217	-16.1917	0.464994	-0.426017	10.2163	26.2656	5.82746
466	Edaravone	ethanol	acetonitrile	QELUYTUMUWHWMC-UHFFFAOYSA-N	LFQSCWFLJHTTHZ-UHFFFAOYSA-N	WEVYAHXRMPXWCK-UHFFFAOYSA-N	5	0.4	-1.75566	-1.72307	0.580066	-4.53752	2.55021	0.049616	-16.169	0.277958	-0.568089	10.1218	24.7208	-8.73005
467	Edaravone	ethanol	acetonitrile	QELUYTUMUWHWMC-UHFFFAOYSA-N	LFQSCWFLJHTTHZ-UHFFFAOYSA-N	WEVYAHXRMPXWCK-UHFFFAOYSA-N	5	0.5	-1.70715	-1.73759	0.56387	-4.59526	2.49355	0.062015	-16.1464	0.090923	-0.710161	10.0272	23.1759	-23.2876
468	Edaravone	ethanol	acetonitrile	QELUYTUMUWHWMC-UHFFFAOYSA-N	LFQSCWFLJHTTHZ-UHFFFAOYSA-N	WEVYAHXRMPXWCK-UHFFFAOYSA-N	5	0.6	-1.67095	-1.76674	0.547674	-4.65301	2.43689	0.074414	-16.1237	-0.0961124	-0.852233	9.93263	21.6311	-37.8451
469	Edaravone	ethanol	acetonitrile	QELUYTUMUWHWMC-UHFFFAOYSA-N	LFQSCWFLJHTTHZ-UHFFFAOYSA-N	WEVYAHXRMPXWCK-UHFFFAOYSA-N	5	0.7	-1.6484	-1.81218	0.531478	-4.71075	2.38023	0.086813	-16.101	-0.283148	-0.994305	9.83807	20.0863	-52.4026
470	Edaravone	ethanol	acetonitrile	QELUYTUMUWHWMC-UHFFFAOYSA-N	LFQSCWFLJHTTHZ-UHFFFAOYSA-N	WEVYAHXRMPXWCK-UHFFFAOYSA-N	5	0.8	-1.64392	-1.87707	0.515282	-4.76849	2.32356	0.099212	-16.0784	-0.470183	-1.13638	9.74351	18.5415	-66.9601
471	Edaravone	ethanol	acetonitrile	QELUYTUMUWHWMC-UHFFFAOYSA-N	LFQSCWFLJHTTHZ-UHFFFAOYSA-N	WEVYAHXRMPXWCK-UHFFFAOYSA-N	5	0.9	-1.665	-1.96641	0.499086	-4.82624	2.2669	0.111611	-16.0557	-0.657219	-1.27845	9.64894	16.9967	-81.5176
472	Edaravone	ethanol	acetonitrile	QELUYTUMUWHWMC-UHFFFAOYSA-N	LFQSCWFLJHTTHZ-UHFFFAOYSA-N	WEVYAHXRMPXWCK-UHFFFAOYSA-N	5	1	-1.72225	-2.08766	0.48289	-4.88398	2.21024	0.12401	-16.0331	-0.844254	-1.42052	9.55438	15.4519	-96.0751
473	Edaravone	ethanol	acetonitrile	QELUYTUMUWHWMC-UHFFFAOYSA-N	LFQSCWFLJHTTHZ-UHFFFAOYSA-N	WEVYAHXRMPXWCK-UHFFFAOYSA-N	10	0	-2.05368	-1.75352	0.63081	-4.22512	2.80101	2e-05	-16.2494	1.0261	0.0002	10.5	30.9	49.5
474	Edaravone	ethanol	acetonitrile	QELUYTUMUWHWMC-UHFFFAOYSA-N	LFQSCWFLJHTTHZ-UHFFFAOYSA-N	WEVYAHXRMPXWCK-UHFFFAOYSA-N	10	0.1	-1.91588	-1.68774	0.615412	-4.28677	2.74302	0.010915	-16.2275	0.839067	-0.14186	10.4054	29.3552	34.9437
475	Edaravone	ethanol	acetonitrile	QELUYTUMUWHWMC-UHFFFAOYSA-N	LFQSCWFLJHTTHZ-UHFFFAOYSA-N	WEVYAHXRMPXWCK-UHFFFAOYSA-N	10	0.2	-1.81893	-1.65153	0.600014	-4.34842	2.68504	0.02181	-16.2056	0.652034	-0.28392	10.3107	27.8103	20.3874
476	Edaravone	ethanol	acetonitrile	QELUYTUMUWHWMC-UHFFFAOYSA-N	LFQSCWFLJHTTHZ-UHFFFAOYSA-N	WEVYAHXRMPXWCK-UHFFFAOYSA-N	10	0.3	-1.74865	-1.63562	0.584616	-4.41007	2.62705	0.032705	-16.1837	0.465001	-0.42598	10.2161	26.2655	5.83103
477	Edaravone	ethanol	acetonitrile	QELUYTUMUWHWMC-UHFFFAOYSA-N	LFQSCWFLJHTTHZ-UHFFFAOYSA-N	WEVYAHXRMPXWCK-UHFFFAOYSA-N	10	0.4	-1.69498	-1.63562	0.569218	-4.47172	2.56907	0.0436	-16.1618	0.277968	-0.56804	10.1215	24.7206	-8.7253
478	Edaravone	ethanol	acetonitrile	QELUYTUMUWHWMC-UHFFFAOYSA-N	LFQSCWFLJHTTHZ-UHFFFAOYSA-N	WEVYAHXRMPXWCK-UHFFFAOYSA-N	10	0.5	-1.65196	-1.6498	0.55382	-4.53336	2.51109	0.054495	-16.1399	0.0909352	-0.7101	10.0268	23.1758	-23.2816
479	Edaravone	ethanol	acetonitrile	QELUYTUMUWHWMC-UHFFFAOYSA-N	LFQSCWFLJHTTHZ-UHFFFAOYSA-N	WEVYAHXRMPXWCK-UHFFFAOYSA-N	10	0.6	-1.61773	-1.67831	0.538422	-4.59501	2.4531	0.06539	-16.118	-0.0960978	-0.85216	9.93221	21.6309	-37.8379
480	Edaravone	ethanol	acetonitrile	QELUYTUMUWHWMC-UHFFFAOYSA-N	LFQSCWFLJHTTHZ-UHFFFAOYSA-N	WEVYAHXRMPXWCK-UHFFFAOYSA-N	10	0.7	-1.59456	-1.72275	0.523024	-4.65666	2.39512	0.076285	-16.0961	-0.283131	-0.99422	9.83758	20.0861	-52.3943
481	Edaravone	ethanol	acetonitrile	QELUYTUMUWHWMC-UHFFFAOYSA-N	LFQSCWFLJHTTHZ-UHFFFAOYSA-N	WEVYAHXRMPXWCK-UHFFFAOYSA-N	10	0.8	-1.58882	-1.78626	0.507626	-4.71831	2.33713	0.08718	-16.0742	-0.470164	-1.13628	9.74295	18.5413	-66.9506
482	Edaravone	ethanol	acetonitrile	QELUYTUMUWHWMC-UHFFFAOYSA-N	LFQSCWFLJHTTHZ-UHFFFAOYSA-N	WEVYAHXRMPXWCK-UHFFFAOYSA-N	10	0.9	-1.61098	-1.87383	0.492228	-4.77996	2.27915	0.098075	-16.0523	-0.657197	-1.27834	9.64832	16.9964	-81.5069
483	Edaravone	ethanol	acetonitrile	QELUYTUMUWHWMC-UHFFFAOYSA-N	LFQSCWFLJHTTHZ-UHFFFAOYSA-N	WEVYAHXRMPXWCK-UHFFFAOYSA-N	10	1	-1.67564	-1.99291	0.47683	-4.84161	2.22116	0.10897	-16.0304	-0.84423	-1.4204	9.55369	15.4516	-96.0632
484	Edaravone	ethanol	acetonitrile	QELUYTUMUWHWMC-UHFFFAOYSA-N	LFQSCWFLJHTTHZ-UHFFFAOYSA-N	WEVYAHXRMPXWCK-UHFFFAOYSA-N	15	0	-1.95633	-1.66325	0.617	-4.1442	2.82483	3e-05	-16.2395	1.0261	0.0002	10.5	30.9	49.5
485	Edaravone	ethanol	acetonitrile	QELUYTUMUWHWMC-UHFFFAOYSA-N	LFQSCWFLJHTTHZ-UHFFFAOYSA-N	WEVYAHXRMPXWCK-UHFFFAOYSA-N	15	0.1	-1.83131	-1.59988	0.602342	-4.20962	2.76557	0.009479	-16.2183	0.839069	-0.141848	10.4053	29.3551	34.9448
486	Edaravone	ethanol	acetonitrile	QELUYTUMUWHWMC-UHFFFAOYSA-N	LFQSCWFLJHTTHZ-UHFFFAOYSA-N	WEVYAHXRMPXWCK-UHFFFAOYSA-N	15	0.2	-1.74512	-1.56471	0.587684	-4.27504	2.70631	0.018928	-16.1971	0.652039	-0.283896	10.3106	27.8103	20.3897
487	Edaravone	ethanol	acetonitrile	QELUYTUMUWHWMC-UHFFFAOYSA-N	LFQSCWFLJHTTHZ-UHFFFAOYSA-N	WEVYAHXRMPXWCK-UHFFFAOYSA-N	15	0.3	-1.68302	-1.54929	0.573026	-4.34046	2.64705	0.028377	-16.176	0.465008	-0.425944	10.2159	26.2654	5.83448
488	Edaravone	ethanol	acetonitrile	QELUYTUMUWHWMC-UHFFFAOYSA-N	LFQSCWFLJHTTHZ-UHFFFAOYSA-N	WEVYAHXRMPXWCK-UHFFFAOYSA-N	15	0.4	-1.63475	-1.54936	0.558368	-4.40588	2.58779	0.037826	-16.1548	0.277978	-0.567993	10.1212	24.7205	-8.72069
489	Edaravone	ethanol	acetonitrile	QELUYTUMUWHWMC-UHFFFAOYSA-N	LFQSCWFLJHTTHZ-UHFFFAOYSA-N	WEVYAHXRMPXWCK-UHFFFAOYSA-N	15	0.5	-1.59453	-1.56327	0.54371	-4.4713	2.52852	0.047275	-16.1336	0.090947	-0.710041	10.0265	23.1756	-23.2759
490	Edaravone	ethanol	acetonitrile	QELUYTUMUWHWMC-UHFFFAOYSA-N	LFQSCWFLJHTTHZ-UHFFFAOYSA-N	WEVYAHXRMPXWCK-UHFFFAOYSA-N	15	0.6	-1.56108	-1.59114	0.529052	-4.53672	2.46926	0.056724	-16.1124	-0.0960836	-0.852089	9.93181	21.6308	-37.831
491	Edaravone	ethanol	acetonitrile	QELUYTUMUWHWMC-UHFFFAOYSA-N	LFQSCWFLJHTTHZ-UHFFFAOYSA-N	WEVYAHXRMPXWCK-UHFFFAOYSA-N	15	0.7	-1.53757	-1.63458	0.514394	-4.60214	2.41	0.066173	-16.0913	-0.283114	-0.994137	9.83711	20.0859	-52.3862
492	Edaravone	ethanol	acetonitrile	QELUYTUMUWHWMC-UHFFFAOYSA-N	LFQSCWFLJHTTHZ-UHFFFAOYSA-N	WEVYAHXRMPXWCK-UHFFFAOYSA-N	15	0.8	-1.53169	-1.69668	0.499736	-4.66756	2.35074	0.075622	-16.0701	-0.470145	-1.13619	9.74241	18.541	-66.9414
493	Edaravone	ethanol	acetonitrile	QELUYTUMUWHWMC-UHFFFAOYSA-N	LFQSCWFLJHTTHZ-UHFFFAOYSA-N	WEVYAHXRMPXWCK-UHFFFAOYSA-N	15	0.9	-1.55558	-1.7824	0.485078	-4.73298	2.29148	0.085071	-16.0489	-0.657175	-1.27823	9.64772	16.9962	-81.4965
494	Edaravone	ethanol	acetonitrile	QELUYTUMUWHWMC-UHFFFAOYSA-N	LFQSCWFLJHTTHZ-UHFFFAOYSA-N	WEVYAHXRMPXWCK-UHFFFAOYSA-N	15	1	-1.62588	-1.89923	0.47042	-4.7984	2.23222	0.09452	-16.0277	-0.844206	-1.42028	9.55302	15.4513	-96.0517
495	Edaravone	ethanol	acetonitrile	QELUYTUMUWHWMC-UHFFFAOYSA-N	LFQSCWFLJHTTHZ-UHFFFAOYSA-N	WEVYAHXRMPXWCK-UHFFFAOYSA-N	20	0	-1.8623	-1.57339	0.60342	-4.06378	2.84833	2e-05	-16.2298	1.0261	0.0002	10.5	30.9	49.5
496	Edaravone	ethanol	acetonitrile	QELUYTUMUWHWMC-UHFFFAOYSA-N	LFQSCWFLJHTTHZ-UHFFFAOYSA-N	WEVYAHXRMPXWCK-UHFFFAOYSA-N	20	0.1	-1.74149	-1.51264	0.589448	-4.13283	2.78784	0.008084	-16.2093	0.839072	-0.141836	10.4052	29.3551	34.946
497	Edaravone	ethanol	acetonitrile	QELUYTUMUWHWMC-UHFFFAOYSA-N	LFQSCWFLJHTTHZ-UHFFFAOYSA-N	WEVYAHXRMPXWCK-UHFFFAOYSA-N	20	0.2	-1.66695	-1.47872	0.575476	-4.20189	2.72735	0.016148	-16.1889	0.652043	-0.283873	10.3105	27.8102	20.3919
498	Edaravone	ethanol	acetonitrile	QELUYTUMUWHWMC-UHFFFAOYSA-N	LFQSCWFLJHTTHZ-UHFFFAOYSA-N	WEVYAHXRMPXWCK-UHFFFAOYSA-N	20	0.3	-1.61826	-1.46393	0.561504	-4.27094	2.66687	0.024212	-16.1684	0.465015	-0.425909	10.2157	26.2653	5.8379
499	Edaravone	ethanol	acetonitrile	QELUYTUMUWHWMC-UHFFFAOYSA-N	LFQSCWFLJHTTHZ-UHFFFAOYSA-N	WEVYAHXRMPXWCK-UHFFFAOYSA-N	20	0.4	-1.58113	-1.46418	0.547532	-4.33999	2.60638	0.032276	-16.1479	0.277987	-0.567946	10.1209	24.7204	-8.71613
500	Edaravone	ethanol	acetonitrile	QELUYTUMUWHWMC-UHFFFAOYSA-N	LFQSCWFLJHTTHZ-UHFFFAOYSA-N	WEVYAHXRMPXWCK-UHFFFAOYSA-N	20	0.5	-1.54741	-1.47787	0.53356	-4.40905	2.54589	0.04034	-16.1274	0.0909587	-0.709982	10.0262	23.1755	-23.2702
501	Edaravone	ethanol	acetonitrile	QELUYTUMUWHWMC-UHFFFAOYSA-N	LFQSCWFLJHTTHZ-UHFFFAOYSA-N	WEVYAHXRMPXWCK-UHFFFAOYSA-N	20	0.6	-1.51507	-1.50514	0.519588	-4.4781	2.4854	0.048404	-16.1069	-0.0960696	-0.852019	9.93141	21.6306	-37.8242
502	Edaravone	ethanol	acetonitrile	QELUYTUMUWHWMC-UHFFFAOYSA-N	LFQSCWFLJHTTHZ-UHFFFAOYSA-N	WEVYAHXRMPXWCK-UHFFFAOYSA-N	20	0.7	-1.4882	-1.54755	0.505616	-4.54715	2.42491	0.056468	-16.0865	-0.283098	-0.994055	9.83665	20.0857	-52.3782
503	Edaravone	ethanol	acetonitrile	QELUYTUMUWHWMC-UHFFFAOYSA-N	LFQSCWFLJHTTHZ-UHFFFAOYSA-N	WEVYAHXRMPXWCK-UHFFFAOYSA-N	20	0.8	-1.47703	-1.60818	0.491644	-4.6162	2.36443	0.064532	-16.066	-0.470126	-1.13609	9.74188	18.5408	-66.9323
504	Edaravone	ethanol	acetonitrile	QELUYTUMUWHWMC-UHFFFAOYSA-N	LFQSCWFLJHTTHZ-UHFFFAOYSA-N	WEVYAHXRMPXWCK-UHFFFAOYSA-N	20	0.9	-1.49792	-1.69197	0.477672	-4.68526	2.30394	0.072596	-16.0455	-0.657154	-1.27813	9.64712	16.9959	-81.4863
505	Edaravone	ethanol	acetonitrile	QELUYTUMUWHWMC-UHFFFAOYSA-N	LFQSCWFLJHTTHZ-UHFFFAOYSA-N	WEVYAHXRMPXWCK-UHFFFAOYSA-N	20	1	-1.57335	-1.80644	0.4637	-4.75431	2.24345	0.08066	-16.025	-0.844183	-1.42016	9.55235	15.451	-96.0403
506	Edaravone	ethanol	acetonitrile	QELUYTUMUWHWMC-UHFFFAOYSA-N	LFQSCWFLJHTTHZ-UHFFFAOYSA-N	WEVYAHXRMPXWCK-UHFFFAOYSA-N	25	0	-1.77143	-1.48377	0.59008	-3.98385	2.87152	3e-05	-16.2204	1.0261	0.0002	10.5	30.9	49.5
507	Edaravone	ethanol	acetonitrile	QELUYTUMUWHWMC-UHFFFAOYSA-N	LFQSCWFLJHTTHZ-UHFFFAOYSA-N	WEVYAHXRMPXWCK-UHFFFAOYSA-N	25	0.1	-1.66575	-1.42589	0.576741	-4.0564	2.80985	0.006767	-16.2006	0.839074	-0.141825	10.4052	29.3551	34.9471
508	Edaravone	ethanol	acetonitrile	QELUYTUMUWHWMC-UHFFFAOYSA-N	LFQSCWFLJHTTHZ-UHFFFAOYSA-N	WEVYAHXRMPXWCK-UHFFFAOYSA-N	25	0.2	-1.59998	-1.39345	0.563402	-4.12895	2.74819	0.013504	-16.1808	0.652048	-0.28385	10.3103	27.8101	20.3941
509	Edaravone	ethanol	acetonitrile	QELUYTUMUWHWMC-UHFFFAOYSA-N	LFQSCWFLJHTTHZ-UHFFFAOYSA-N	WEVYAHXRMPXWCK-UHFFFAOYSA-N	25	0.3	-1.55604	-1.37947	0.550063	-4.20149	2.68652	0.020241	-16.161	0.465022	-0.425875	10.2155	26.2652	5.84122
510	Edaravone	ethanol	acetonitrile	QELUYTUMUWHWMC-UHFFFAOYSA-N	LFQSCWFLJHTTHZ-UHFFFAOYSA-N	WEVYAHXRMPXWCK-UHFFFAOYSA-N	25	0.4	-1.52145	-1.38	0.536724	-4.27404	2.62486	0.026978	-16.1412	0.277996	-0.5679	10.1207	24.7203	-8.71171
511	Edaravone	ethanol	acetonitrile	QELUYTUMUWHWMC-UHFFFAOYSA-N	LFQSCWFLJHTTHZ-UHFFFAOYSA-N	WEVYAHXRMPXWCK-UHFFFAOYSA-N	25	0.5	-1.48933	-1.39352	0.523385	-4.34659	2.56319	0.033715	-16.1214	0.09097	-0.709925	10.0259	23.1754	-23.2646
512	Edaravone	ethanol	acetonitrile	QELUYTUMUWHWMC-UHFFFAOYSA-N	LFQSCWFLJHTTHZ-UHFFFAOYSA-N	WEVYAHXRMPXWCK-UHFFFAOYSA-N	25	0.6	-1.45845	-1.42019	0.510046	-4.41914	2.50152	0.040452	-16.1016	-0.096056	-0.851951	9.93102	21.6304	-37.8176
513	Edaravone	ethanol	acetonitrile	QELUYTUMUWHWMC-UHFFFAOYSA-N	LFQSCWFLJHTTHZ-UHFFFAOYSA-N	WEVYAHXRMPXWCK-UHFFFAOYSA-N	25	0.7	-1.43314	-1.46154	0.496707	-4.49169	2.43986	0.047189	-16.0818	-0.283082	-0.993976	9.8362	20.0855	-52.3705
514	Edaravone	ethanol	acetonitrile	QELUYTUMUWHWMC-UHFFFAOYSA-N	LFQSCWFLJHTTHZ-UHFFFAOYSA-N	WEVYAHXRMPXWCK-UHFFFAOYSA-N	25	0.8	-1.42338	-1.52063	0.483368	-4.56423	2.37819	0.053926	-16.0619	-0.470108	-1.136	9.74137	18.5406	-66.9234
515	Edaravone	ethanol	acetonitrile	QELUYTUMUWHWMC-UHFFFAOYSA-N	LFQSCWFLJHTTHZ-UHFFFAOYSA-N	WEVYAHXRMPXWCK-UHFFFAOYSA-N	25	0.9	-1.44475	-1.60237	0.470029	-4.63678	2.31653	0.060663	-16.0421	-0.657134	-1.27803	9.64654	16.9957	-81.4764
516	Edaravone	ethanol	acetonitrile	QELUYTUMUWHWMC-UHFFFAOYSA-N	LFQSCWFLJHTTHZ-UHFFFAOYSA-N	WEVYAHXRMPXWCK-UHFFFAOYSA-N	25	1	-1.51843	-1.71436	0.45669	-4.70933	2.25486	0.0674	-16.0223	-0.84416	-1.42005	9.55171	15.4507	-96.0293
517	Edaravone	ethanol	acetonitrile	QELUYTUMUWHWMC-UHFFFAOYSA-N	LFQSCWFLJHTTHZ-UHFFFAOYSA-N	WEVYAHXRMPXWCK-UHFFFAOYSA-N	30	0	-1.68355	-1.39425	0.57698	-3.90442	2.89438	3e-05	-16.2113	1.0261	0.0002	10.5	30.9	49.5
518	Edaravone	ethanol	acetonitrile	QELUYTUMUWHWMC-UHFFFAOYSA-N	LFQSCWFLJHTTHZ-UHFFFAOYSA-N	WEVYAHXRMPXWCK-UHFFFAOYSA-N	30	0.1	-1.59576	-1.33956	0.564224	-3.98032	2.83159	0.005502	-16.1922	0.839076	-0.141814	10.4051	29.355	34.9481
519	Edaravone	ethanol	acetonitrile	QELUYTUMUWHWMC-UHFFFAOYSA-N	LFQSCWFLJHTTHZ-UHFFFAOYSA-N	WEVYAHXRMPXWCK-UHFFFAOYSA-N	30	0.2	-1.54051	-1.30885	0.551468	-4.05622	2.7688	0.010974	-16.173	0.652052	-0.283828	10.3102	27.8101	20.3963
520	Edaravone	ethanol	acetonitrile	QELUYTUMUWHWMC-UHFFFAOYSA-N	LFQSCWFLJHTTHZ-UHFFFAOYSA-N	WEVYAHXRMPXWCK-UHFFFAOYSA-N	30	0.3	-1.50176	-1.29584	0.538712	-4.13212	2.70601	0.016446	-16.1538	0.465029	-0.425842	10.2153	26.2651	5.84442
521	Edaravone	ethanol	acetonitrile	QELUYTUMUWHWMC-UHFFFAOYSA-N	LFQSCWFLJHTTHZ-UHFFFAOYSA-N	WEVYAHXRMPXWCK-UHFFFAOYSA-N	30	0.4	-1.4688	-1.29674	0.525956	-4.20802	2.64322	0.021918	-16.1346	0.278005	-0.567856	10.1204	24.7202	-8.70744
522	Edaravone	ethanol	acetonitrile	QELUYTUMUWHWMC-UHFFFAOYSA-N	LFQSCWFLJHTTHZ-UHFFFAOYSA-N	WEVYAHXRMPXWCK-UHFFFAOYSA-N	30	0.5	-1.43622	-1.31013	0.5132	-4.28392	2.58042	0.02739	-16.1155	0.0909809	-0.709871	10.0255	23.1752	-23.2593
523	Edaravone	ethanol	acetonitrile	QELUYTUMUWHWMC-UHFFFAOYSA-N	LFQSCWFLJHTTHZ-UHFFFAOYSA-N	WEVYAHXRMPXWCK-UHFFFAOYSA-N	30	0.6	-1.40391	-1.33619	0.500444	-4.35983	2.51763	0.032862	-16.0963	-0.0960429	-0.851885	9.93065	21.6303	-37.8112
524	Edaravone	ethanol	acetonitrile	QELUYTUMUWHWMC-UHFFFAOYSA-N	LFQSCWFLJHTTHZ-UHFFFAOYSA-N	WEVYAHXRMPXWCK-UHFFFAOYSA-N	30	0.7	-1.37709	-1.37644	0.487688	-4.43573	2.45484	0.038334	-16.0771	-0.283067	-0.993899	9.83576	20.0853	-52.363
525	Edaravone	ethanol	acetonitrile	QELUYTUMUWHWMC-UHFFFAOYSA-N	LFQSCWFLJHTTHZ-UHFFFAOYSA-N	WEVYAHXRMPXWCK-UHFFFAOYSA-N	30	0.8	-1.3663	-1.43389	0.474932	-4.51163	2.39205	0.043806	-16.0579	-0.470091	-1.13591	9.74087	18.5404	-66.9149
526	Edaravone	ethanol	acetonitrile	QELUYTUMUWHWMC-UHFFFAOYSA-N	LFQSCWFLJHTTHZ-UHFFFAOYSA-N	WEVYAHXRMPXWCK-UHFFFAOYSA-N	30	0.9	-1.38736	-1.51345	0.462176	-4.58753	2.32926	0.049278	-16.0387	-0.657114	-1.27793	9.64598	16.9954	-81.4667
527	Edaravone	ethanol	acetonitrile	QELUYTUMUWHWMC-UHFFFAOYSA-N	LFQSCWFLJHTTHZ-UHFFFAOYSA-N	WEVYAHXRMPXWCK-UHFFFAOYSA-N	30	1	-1.46142	-1.62278	0.44942	-4.66343	2.26647	0.05475	-16.0196	-0.844138	-1.41994	9.55109	15.4505	-96.0186
528	Edaravone	ethanol	acetonitrile	QELUYTUMUWHWMC-UHFFFAOYSA-N	LFQSCWFLJHTTHZ-UHFFFAOYSA-N	WEVYAHXRMPXWCK-UHFFFAOYSA-N	35	0	-1.59853	-1.30474	0.56412	-3.82546	2.91693	4e-05	-16.2025	1.0261	0.0002	10.5	30.9	49.5
529	Edaravone	ethanol	acetonitrile	QELUYTUMUWHWMC-UHFFFAOYSA-N	LFQSCWFLJHTTHZ-UHFFFAOYSA-N	WEVYAHXRMPXWCK-UHFFFAOYSA-N	35	0.1	-1.52454	-1.25361	0.551899	-3.90457	2.85306	0.004306	-16.1839	0.839078	-0.141803	10.405	29.355	34.9492
530	Edaravone	ethanol	acetonitrile	QELUYTUMUWHWMC-UHFFFAOYSA-N	LFQSCWFLJHTTHZ-UHFFFAOYSA-N	WEVYAHXRMPXWCK-UHFFFAOYSA-N	35	0.2	-1.47776	-1.2249	0.539678	-3.98369	2.7892	0.008572	-16.1653	0.652057	-0.283807	10.3101	27.81	20.3984
531	Edaravone	ethanol	acetonitrile	QELUYTUMUWHWMC-UHFFFAOYSA-N	LFQSCWFLJHTTHZ-UHFFFAOYSA-N	WEVYAHXRMPXWCK-UHFFFAOYSA-N	35	0.3	-1.44423	-1.21302	0.527457	-4.0628	2.72533	0.012838	-16.1468	0.465035	-0.42581	10.2151	26.2651	5.84755
532	Edaravone	ethanol	acetonitrile	QELUYTUMUWHWMC-UHFFFAOYSA-N	LFQSCWFLJHTTHZ-UHFFFAOYSA-N	WEVYAHXRMPXWCK-UHFFFAOYSA-N	35	0.4	-1.41475	-1.21438	0.515236	-4.14191	2.66147	0.017104	-16.1282	0.278013	-0.567814	10.1202	24.7201	-8.70326
533	Edaravone	ethanol	acetonitrile	QELUYTUMUWHWMC-UHFFFAOYSA-N	LFQSCWFLJHTTHZ-UHFFFAOYSA-N	WEVYAHXRMPXWCK-UHFFFAOYSA-N	35	0.5	-1.38482	-1.22766	0.503015	-4.22103	2.59761	0.02137	-16.1096	0.0909916	-0.709817	10.0252	23.1751	-23.2541
534	Edaravone	ethanol	acetonitrile	QELUYTUMUWHWMC-UHFFFAOYSA-N	LFQSCWFLJHTTHZ-UHFFFAOYSA-N	WEVYAHXRMPXWCK-UHFFFAOYSA-N	35	0.6	-1.35468	-1.25307	0.490794	-4.30014	2.53374	0.025636	-16.0911	-0.09603	-0.85182	9.93029	21.6301	-37.8049
535	Edaravone	ethanol	acetonitrile	QELUYTUMUWHWMC-UHFFFAOYSA-N	LFQSCWFLJHTTHZ-UHFFFAOYSA-N	WEVYAHXRMPXWCK-UHFFFAOYSA-N	35	0.7	-1.32932	-1.29214	0.478573	-4.37925	2.46988	0.029902	-16.0725	-0.283052	-0.993824	9.83533	20.0851	-52.3557
536	Edaravone	ethanol	acetonitrile	QELUYTUMUWHWMC-UHFFFAOYSA-N	LFQSCWFLJHTTHZ-UHFFFAOYSA-N	WEVYAHXRMPXWCK-UHFFFAOYSA-N	35	0.8	-1.31845	-1.34782	0.466352	-4.45836	2.40601	0.034168	-16.0539	-0.470073	-1.13583	9.74038	18.5402	-66.9065
537	Edaravone	ethanol	acetonitrile	QELUYTUMUWHWMC-UHFFFAOYSA-N	LFQSCWFLJHTTHZ-UHFFFAOYSA-N	WEVYAHXRMPXWCK-UHFFFAOYSA-N	35	0.9	-1.33649	-1.42504	0.454131	-4.53748	2.34214	0.038434	-16.0354	-0.657095	-1.27783	9.64543	16.9952	-81.4573
538	Edaravone	ethanol	acetonitrile	QELUYTUMUWHWMC-UHFFFAOYSA-N	LFQSCWFLJHTTHZ-UHFFFAOYSA-N	WEVYAHXRMPXWCK-UHFFFAOYSA-N	35	1	-1.40262	-1.53149	0.44191	-4.61659	2.27828	0.0427	-16.0168	-0.844117	-1.41983	9.55048	15.4502	-96.0082
539	Edaravone	ethanol	acetonitrile	QELUYTUMUWHWMC-UHFFFAOYSA-N	LFQSCWFLJHTTHZ-UHFFFAOYSA-N	WEVYAHXRMPXWCK-UHFFFAOYSA-N	40	0	-1.51622	-1.21526	0.5515	-3.74698	2.93917	4e-05	-16.1939	1.0261	0.0002	10.5	30.9	49.5
540	Edaravone	ethanol	acetonitrile	QELUYTUMUWHWMC-UHFFFAOYSA-N	LFQSCWFLJHTTHZ-UHFFFAOYSA-N	WEVYAHXRMPXWCK-UHFFFAOYSA-N	40	0.1	-1.45954	-1.16805	0.539769	-3.82917	2.87428	0.00316	-16.1759	0.83908	-0.141793	10.405	29.355	34.9502
541	Edaravone	ethanol	acetonitrile	QELUYTUMUWHWMC-UHFFFAOYSA-N	LFQSCWFLJHTTHZ-UHFFFAOYSA-N	WEVYAHXRMPXWCK-UHFFFAOYSA-N	40	0.2	-1.42176	-1.14165	0.528038	-3.91135	2.8094	0.00628	-16.1579	0.652061	-0.283786	10.31	27.81	20.4004
542	Edaravone	ethanol	acetonitrile	QELUYTUMUWHWMC-UHFFFAOYSA-N	LFQSCWFLJHTTHZ-UHFFFAOYSA-N	WEVYAHXRMPXWCK-UHFFFAOYSA-N	40	0.3	-1.3923	-1.13105	0.516307	-3.99354	2.74451	0.0094	-16.1399	0.465041	-0.425779	10.215	26.265	5.85058
543	Edaravone	ethanol	acetonitrile	QELUYTUMUWHWMC-UHFFFAOYSA-N	LFQSCWFLJHTTHZ-UHFFFAOYSA-N	WEVYAHXRMPXWCK-UHFFFAOYSA-N	40	0.4	-1.36446	-1.13291	0.504576	-4.07572	2.67963	0.01252	-16.1219	0.278022	-0.567772	10.12	24.72	-8.69923
544	Edaravone	ethanol	acetonitrile	QELUYTUMUWHWMC-UHFFFAOYSA-N	LFQSCWFLJHTTHZ-UHFFFAOYSA-N	WEVYAHXRMPXWCK-UHFFFAOYSA-N	40	0.5	-1.33539	-1.14607	0.492845	-4.15791	2.61474	0.01564	-16.104	0.091002	-0.709765	10.0249	23.175	-23.249
545	Edaravone	ethanol	acetonitrile	QELUYTUMUWHWMC-UHFFFAOYSA-N	LFQSCWFLJHTTHZ-UHFFFAOYSA-N	WEVYAHXRMPXWCK-UHFFFAOYSA-N	40	0.6	-1.30609	-1.17079	0.481114	-4.24009	2.54985	0.01876	-16.086	-0.0960176	-0.851758	9.92993	21.63	-37.7988
546	Edaravone	ethanol	acetonitrile	QELUYTUMUWHWMC-UHFFFAOYSA-N	LFQSCWFLJHTTHZ-UHFFFAOYSA-N	WEVYAHXRMPXWCK-UHFFFAOYSA-N	40	0.7	-1.28146	-1.20855	0.469383	-4.32227	2.48497	0.02188	-16.068	-0.283037	-0.993751	9.83492	20.085	-52.3487
547	Edaravone	ethanol	acetonitrile	QELUYTUMUWHWMC-UHFFFAOYSA-N	LFQSCWFLJHTTHZ-UHFFFAOYSA-N	WEVYAHXRMPXWCK-UHFFFAOYSA-N	40	0.8	-1.27023	-1.26231	0.457652	-4.40446	2.42008	0.025	-16.05	-0.470057	-1.13574	9.73991	18.54	-66.8985
548	Edaravone	ethanol	acetonitrile	QELUYTUMUWHWMC-UHFFFAOYSA-N	LFQSCWFLJHTTHZ-UHFFFAOYSA-N	WEVYAHXRMPXWCK-UHFFFAOYSA-N	40	0.9	-1.28502	-1.33694	0.445921	-4.48664	2.3552	0.02812	-16.032	-0.657076	-1.27774	9.6449	16.995	-81.4483
549	Edaravone	ethanol	acetonitrile	QELUYTUMUWHWMC-UHFFFAOYSA-N	LFQSCWFLJHTTHZ-UHFFFAOYSA-N	WEVYAHXRMPXWCK-UHFFFAOYSA-N	40	1	-1.34229	-1.44025	0.43419	-4.56883	2.29031	0.03124	-16.014	-0.844096	-1.41973	9.54989	15.45	-95.9981
550	Edaravone	ethanol	ethyl acetate	QELUYTUMUWHWMC-UHFFFAOYSA-N	LFQSCWFLJHTTHZ-UHFFFAOYSA-N	XEKOWRVHYACXOJ-UHFFFAOYSA-N	0	0	-1.79944	-1.39256	-0.19024	-4.27607	1.26846	0.00067	-10.0891	0.0959237	0.0002	-6.0145	-2.84695	16.1146
551	Edaravone	ethanol	ethyl acetate	QELUYTUMUWHWMC-UHFFFAOYSA-N	LFQSCWFLJHTTHZ-UHFFFAOYSA-N	XEKOWRVHYACXOJ-UHFFFAOYSA-N	0	0.1	-1.76669	-1.41874	-0.122356	-4.34102	1.36156	0.014563	-10.6838	0.00190342	-0.141885	-4.45754	-1.01704	4.89442
552	Edaravone	ethanol	ethyl acetate	QELUYTUMUWHWMC-UHFFFAOYSA-N	LFQSCWFLJHTTHZ-UHFFFAOYSA-N	XEKOWRVHYACXOJ-UHFFFAOYSA-N	0	0.2	-1.69539	-1.45523	-0.054472	-4.40596	1.45466	0.028456	-11.2784	-0.0921169	-0.28397	-2.90058	0.812878	-6.32578
553	Edaravone	ethanol	ethyl acetate	QELUYTUMUWHWMC-UHFFFAOYSA-N	LFQSCWFLJHTTHZ-UHFFFAOYSA-N	XEKOWRVHYACXOJ-UHFFFAOYSA-N	0	0.3	-1.61439	-1.50124	0.013412	-4.47091	1.54776	0.042349	-11.8731	-0.186137	-0.426054	-1.34362	2.64279	-17.546
554	Edaravone	ethanol	ethyl acetate	QELUYTUMUWHWMC-UHFFFAOYSA-N	LFQSCWFLJHTTHZ-UHFFFAOYSA-N	XEKOWRVHYACXOJ-UHFFFAOYSA-N	0	0.4	-1.54571	-1.55701	0.081296	-4.53585	1.64086	0.056242	-12.4678	-0.280157	-0.568139	0.21334	4.4727	-28.7662
555	Edaravone	ethanol	ethyl acetate	QELUYTUMUWHWMC-UHFFFAOYSA-N	LFQSCWFLJHTTHZ-UHFFFAOYSA-N	XEKOWRVHYACXOJ-UHFFFAOYSA-N	0	0.5	-1.50453	-1.62336	0.14918	-4.6008	1.73396	0.070135	-13.0624	-0.374178	-0.710224	1.7703	6.30262	-39.9864
556	Edaravone	ethanol	ethyl acetate	QELUYTUMUWHWMC-UHFFFAOYSA-N	LFQSCWFLJHTTHZ-UHFFFAOYSA-N	XEKOWRVHYACXOJ-UHFFFAOYSA-N	0	0.6	-1.49923	-1.70161	0.217064	-4.66575	1.82706	0.084028	-13.6571	-0.468198	-0.852309	3.32726	8.13253	-51.2066
557	Edaravone	ethanol	ethyl acetate	QELUYTUMUWHWMC-UHFFFAOYSA-N	LFQSCWFLJHTTHZ-UHFFFAOYSA-N	XEKOWRVHYACXOJ-UHFFFAOYSA-N	0	0.7	-1.53135	-1.7936	0.284948	-4.73069	1.92016	0.097921	-14.2517	-0.562218	-0.994393	4.88422	9.96244	-62.4268
558	Edaravone	ethanol	ethyl acetate	QELUYTUMUWHWMC-UHFFFAOYSA-N	LFQSCWFLJHTTHZ-UHFFFAOYSA-N	XEKOWRVHYACXOJ-UHFFFAOYSA-N	0	0.8	-1.5956	-1.90185	0.352832	-4.79564	2.01326	0.111814	-14.8464	-0.656239	-1.13648	6.44118	11.7924	-73.647
559	Edaravone	ethanol	ethyl acetate	QELUYTUMUWHWMC-UHFFFAOYSA-N	LFQSCWFLJHTTHZ-UHFFFAOYSA-N	XEKOWRVHYACXOJ-UHFFFAOYSA-N	0	0.9	-1.67988	-2.02999	0.420716	-4.86058	2.10636	0.125707	-15.4411	-0.750259	-1.27856	7.99814	13.6223	-84.8672
560	Edaravone	ethanol	ethyl acetate	QELUYTUMUWHWMC-UHFFFAOYSA-N	LFQSCWFLJHTTHZ-UHFFFAOYSA-N	XEKOWRVHYACXOJ-UHFFFAOYSA-N	0	1	-1.76523	-2.18364	0.4886	-4.92553	2.19946	0.1396	-16.0357	-0.844279	-1.42065	9.5551	15.4522	-96.0874
561	Edaravone	ethanol	ethyl acetate	QELUYTUMUWHWMC-UHFFFAOYSA-N	LFQSCWFLJHTTHZ-UHFFFAOYSA-N	XEKOWRVHYACXOJ-UHFFFAOYSA-N	5	0	-1.78649	-1.32275	-0.18747	-4.23551	1.27701	0.00069	-10.0882	0.0957572	0.0002	-6.01613	-2.85224	16.105
562	Edaravone	ethanol	ethyl acetate	QELUYTUMUWHWMC-UHFFFAOYSA-N	LFQSCWFLJHTTHZ-UHFFFAOYSA-N	XEKOWRVHYACXOJ-UHFFFAOYSA-N	5	0.1	-1.73616	-1.34773	-0.120434	-4.30036	1.37033	0.013022	-10.6827	0.00175608	-0.141872	-4.45908	-1.02183	4.88697
563	Edaravone	ethanol	ethyl acetate	QELUYTUMUWHWMC-UHFFFAOYSA-N	LFQSCWFLJHTTHZ-UHFFFAOYSA-N	XEKOWRVHYACXOJ-UHFFFAOYSA-N	5	0.2	-1.65338	-1.38244	-0.053398	-4.3652	1.46366	0.025354	-11.2772	-0.092245	-0.283944	-2.90203	0.80858	-6.33104
564	Edaravone	ethanol	ethyl acetate	QELUYTUMUWHWMC-UHFFFAOYSA-N	LFQSCWFLJHTTHZ-UHFFFAOYSA-N	XEKOWRVHYACXOJ-UHFFFAOYSA-N	5	0.3	-1.56555	-1.42632	0.013638	-4.43005	1.55698	0.037686	-11.8717	-0.186246	-0.426017	-1.34498	2.63899	-17.549
565	Edaravone	ethanol	ethyl acetate	QELUYTUMUWHWMC-UHFFFAOYSA-N	LFQSCWFLJHTTHZ-UHFFFAOYSA-N	XEKOWRVHYACXOJ-UHFFFAOYSA-N	5	0.4	-1.49344	-1.47969	0.080674	-4.4949	1.6503	0.050018	-12.4662	-0.280247	-0.568089	0.212074	4.4694	-28.7671
566	Edaravone	ethanol	ethyl acetate	QELUYTUMUWHWMC-UHFFFAOYSA-N	LFQSCWFLJHTTHZ-UHFFFAOYSA-N	XEKOWRVHYACXOJ-UHFFFAOYSA-N	5	0.5	-1.45125	-1.54342	0.14771	-4.55974	1.74362	0.06235	-13.0607	-0.374248	-0.710161	1.76913	6.29982	-39.9851
567	Edaravone	ethanol	ethyl acetate	QELUYTUMUWHWMC-UHFFFAOYSA-N	LFQSCWFLJHTTHZ-UHFFFAOYSA-N	XEKOWRVHYACXOJ-UHFFFAOYSA-N	5	0.6	-1.44653	-1.61885	0.214746	-4.62459	1.83695	0.074682	-13.6551	-0.46825	-0.852233	3.32618	8.13023	-51.2031
568	Edaravone	ethanol	ethyl acetate	QELUYTUMUWHWMC-UHFFFAOYSA-N	LFQSCWFLJHTTHZ-UHFFFAOYSA-N	XEKOWRVHYACXOJ-UHFFFAOYSA-N	5	0.7	-1.48023	-1.70786	0.281782	-4.68944	1.93027	0.087014	-14.2496	-0.562251	-0.994305	4.88323	9.96064	-62.4211
569	Edaravone	ethanol	ethyl acetate	QELUYTUMUWHWMC-UHFFFAOYSA-N	LFQSCWFLJHTTHZ-UHFFFAOYSA-N	XEKOWRVHYACXOJ-UHFFFAOYSA-N	5	0.8	-1.54669	-1.81295	0.348818	-4.75429	2.02359	0.099346	-14.8441	-0.656252	-1.13638	6.44028	11.7911	-73.6391
570	Edaravone	ethanol	ethyl acetate	QELUYTUMUWHWMC-UHFFFAOYSA-N	LFQSCWFLJHTTHZ-UHFFFAOYSA-N	XEKOWRVHYACXOJ-UHFFFAOYSA-N	5	0.9	-1.63366	-1.93772	0.415854	-4.81913	2.11692	0.111678	-15.4386	-0.750253	-1.27845	7.99733	13.6215	-84.8571
571	Edaravone	ethanol	ethyl acetate	QELUYTUMUWHWMC-UHFFFAOYSA-N	LFQSCWFLJHTTHZ-UHFFFAOYSA-N	XEKOWRVHYACXOJ-UHFFFAOYSA-N	5	1	-1.72225	-2.08766	0.48289	-4.88398	2.21024	0.12401	-16.0331	-0.844254	-1.42052	9.55438	15.4519	-96.0751
572	Edaravone	ethanol	ethyl acetate	QELUYTUMUWHWMC-UHFFFAOYSA-N	LFQSCWFLJHTTHZ-UHFFFAOYSA-N	XEKOWRVHYACXOJ-UHFFFAOYSA-N	10	0	-1.76124	-1.25478	-0.18482	-4.19503	1.28543	0.00072	-10.0874	0.0956018	0.0002	-6.01766	-2.85719	16.096
573	Edaravone	ethanol	ethyl acetate	QELUYTUMUWHWMC-UHFFFAOYSA-N	LFQSCWFLJHTTHZ-UHFFFAOYSA-N	XEKOWRVHYACXOJ-UHFFFAOYSA-N	10	0.1	-1.68877	-1.27854	-0.118655	-4.25969	1.379	0.011545	-10.6817	0.00161866	-0.14186	-4.46052	-1.02631	4.88007
574	Edaravone	ethanol	ethyl acetate	QELUYTUMUWHWMC-UHFFFAOYSA-N	LFQSCWFLJHTTHZ-UHFFFAOYSA-N	XEKOWRVHYACXOJ-UHFFFAOYSA-N	10	0.2	-1.60121	-1.31147	-0.05249	-4.32435	1.47258	0.02237	-11.276	-0.0923645	-0.28392	-2.90339	0.804567	-6.33585
575	Edaravone	ethanol	ethyl acetate	QELUYTUMUWHWMC-UHFFFAOYSA-N	LFQSCWFLJHTTHZ-UHFFFAOYSA-N	XEKOWRVHYACXOJ-UHFFFAOYSA-N	10	0.3	-1.51681	-1.35318	0.013675	-4.389	1.56615	0.033195	-11.8703	-0.186348	-0.42598	-1.34625	2.63544	-17.5518
576	Edaravone	ethanol	ethyl acetate	QELUYTUMUWHWMC-UHFFFAOYSA-N	LFQSCWFLJHTTHZ-UHFFFAOYSA-N	XEKOWRVHYACXOJ-UHFFFAOYSA-N	10	0.4	-1.44967	-1.40408	0.07984	-4.45366	1.65972	0.04402	-12.4646	-0.280331	-0.56804	0.210881	4.46632	-28.7677
577	Edaravone	ethanol	ethyl acetate	QELUYTUMUWHWMC-UHFFFAOYSA-N	LFQSCWFLJHTTHZ-UHFFFAOYSA-N	XEKOWRVHYACXOJ-UHFFFAOYSA-N	10	0.5	-1.40973	-1.4651	0.146005	-4.51832	1.7533	0.054845	-13.0589	-0.374314	-0.7101	1.76802	6.2972	-39.9836
578	Edaravone	ethanol	ethyl acetate	QELUYTUMUWHWMC-UHFFFAOYSA-N	LFQSCWFLJHTTHZ-UHFFFAOYSA-N	XEKOWRVHYACXOJ-UHFFFAOYSA-N	10	0.6	-1.40279	-1.53762	0.21217	-4.58298	1.84687	0.06567	-13.6532	-0.468297	-0.85216	3.32515	8.12807	-51.1995
579	Edaravone	ethanol	ethyl acetate	QELUYTUMUWHWMC-UHFFFAOYSA-N	LFQSCWFLJHTTHZ-UHFFFAOYSA-N	XEKOWRVHYACXOJ-UHFFFAOYSA-N	10	0.7	-1.4305	-1.62355	0.278335	-4.64764	1.94044	0.076495	-14.2475	-0.56228	-0.99422	4.88228	9.95895	-62.4155
580	Edaravone	ethanol	ethyl acetate	QELUYTUMUWHWMC-UHFFFAOYSA-N	LFQSCWFLJHTTHZ-UHFFFAOYSA-N	XEKOWRVHYACXOJ-UHFFFAOYSA-N	10	0.8	-1.49034	-1.72539	0.3445	-4.71229	2.03401	0.08732	-14.8418	-0.656263	-1.13628	6.43942	11.7898	-73.6314
581	Edaravone	ethanol	ethyl acetate	QELUYTUMUWHWMC-UHFFFAOYSA-N	LFQSCWFLJHTTHZ-UHFFFAOYSA-N	XEKOWRVHYACXOJ-UHFFFAOYSA-N	10	0.9	-1.57566	-1.84671	0.410665	-4.77695	2.12759	0.098145	-15.4361	-0.750246	-1.27834	7.99655	13.6207	-84.8473
582	Edaravone	ethanol	ethyl acetate	QELUYTUMUWHWMC-UHFFFAOYSA-N	LFQSCWFLJHTTHZ-UHFFFAOYSA-N	XEKOWRVHYACXOJ-UHFFFAOYSA-N	10	1	-1.67564	-1.99291	0.47683	-4.84161	2.22116	0.10897	-16.0304	-0.84423	-1.4204	9.55369	15.4516	-96.0632
583	Edaravone	ethanol	ethyl acetate	QELUYTUMUWHWMC-UHFFFAOYSA-N	LFQSCWFLJHTTHZ-UHFFFAOYSA-N	XEKOWRVHYACXOJ-UHFFFAOYSA-N	15	0	-1.72498	-1.18861	-0.18226	-4.15464	1.29372	0.00074	-10.0865	0.0954242	0.0002	-6.0194	-2.86283	16.0857
584	Edaravone	ethanol	ethyl acetate	QELUYTUMUWHWMC-UHFFFAOYSA-N	LFQSCWFLJHTTHZ-UHFFFAOYSA-N	XEKOWRVHYACXOJ-UHFFFAOYSA-N	15	0.1	-1.6405	-1.21112	-0.116992	-4.21902	1.38757	0.010118	-10.6806	0.00146118	-0.141848	-4.46216	-1.03142	4.87198
585	Edaravone	ethanol	ethyl acetate	QELUYTUMUWHWMC-UHFFFAOYSA-N	LFQSCWFLJHTTHZ-UHFFFAOYSA-N	XEKOWRVHYACXOJ-UHFFFAOYSA-N	15	0.2	-1.5499	-1.24224	-0.051724	-4.28339	1.48142	0.019496	-11.2747	-0.0925018	-0.283896	-2.90492	0.799991	-6.34176
586	Edaravone	ethanol	ethyl acetate	QELUYTUMUWHWMC-UHFFFAOYSA-N	LFQSCWFLJHTTHZ-UHFFFAOYSA-N	XEKOWRVHYACXOJ-UHFFFAOYSA-N	15	0.3	-1.46708	-1.28175	0.013544	-4.34777	1.57527	0.028874	-11.8689	-0.186465	-0.425944	-1.34768	2.6314	-17.5555
587	Edaravone	ethanol	ethyl acetate	QELUYTUMUWHWMC-UHFFFAOYSA-N	LFQSCWFLJHTTHZ-UHFFFAOYSA-N	XEKOWRVHYACXOJ-UHFFFAOYSA-N	15	0.4	-1.40283	-1.33013	0.078812	-4.41214	1.66912	0.038252	-12.463	-0.280428	-0.567993	0.209566	4.46282	-28.7693
588	Edaravone	ethanol	ethyl acetate	QELUYTUMUWHWMC-UHFFFAOYSA-N	LFQSCWFLJHTTHZ-UHFFFAOYSA-N	XEKOWRVHYACXOJ-UHFFFAOYSA-N	15	0.5	-1.3649	-1.38835	0.14408	-4.47652	1.76297	0.04763	-13.0571	-0.374391	-0.710041	1.76681	6.29423	-39.983
589	Edaravone	ethanol	ethyl acetate	QELUYTUMUWHWMC-UHFFFAOYSA-N	LFQSCWFLJHTTHZ-UHFFFAOYSA-N	XEKOWRVHYACXOJ-UHFFFAOYSA-N	15	0.6	-1.35796	-1.45786	0.209348	-4.5409	1.85682	0.057008	-13.6512	-0.468354	-0.852089	3.32405	8.12564	-51.1967
590	Edaravone	ethanol	ethyl acetate	QELUYTUMUWHWMC-UHFFFAOYSA-N	LFQSCWFLJHTTHZ-UHFFFAOYSA-N	XEKOWRVHYACXOJ-UHFFFAOYSA-N	15	0.7	-1.3836	-1.54057	0.274616	-4.60527	1.95067	0.066386	-14.2454	-0.562317	-0.994137	4.88129	9.95705	-62.4105
591	Edaravone	ethanol	ethyl acetate	QELUYTUMUWHWMC-UHFFFAOYSA-N	LFQSCWFLJHTTHZ-UHFFFAOYSA-N	XEKOWRVHYACXOJ-UHFFFAOYSA-N	15	0.8	-1.44035	-1.63904	0.339884	-4.66965	2.04452	0.075764	-14.8395	-0.65628	-1.13619	6.43853	11.7885	-73.6242
592	Edaravone	ethanol	ethyl acetate	QELUYTUMUWHWMC-UHFFFAOYSA-N	LFQSCWFLJHTTHZ-UHFFFAOYSA-N	XEKOWRVHYACXOJ-UHFFFAOYSA-N	15	0.9	-1.52365	-1.75682	0.405152	-4.73402	2.13837	0.085142	-15.4336	-0.750243	-1.27823	7.99578	13.6199	-84.838
593	Edaravone	ethanol	ethyl acetate	QELUYTUMUWHWMC-UHFFFAOYSA-N	LFQSCWFLJHTTHZ-UHFFFAOYSA-N	XEKOWRVHYACXOJ-UHFFFAOYSA-N	15	1	-1.62588	-1.89923	0.47042	-4.7984	2.23222	0.09452	-16.0277	-0.844206	-1.42028	9.55302	15.4513	-96.0517
594	Edaravone	ethanol	ethyl acetate	QELUYTUMUWHWMC-UHFFFAOYSA-N	LFQSCWFLJHTTHZ-UHFFFAOYSA-N	XEKOWRVHYACXOJ-UHFFFAOYSA-N	20	0	-1.67889	-1.12415	-0.17981	-4.11433	1.30187	0.00077	-10.0857	0.0952355	0.0002	-6.02126	-2.86883	16.0748
595	Edaravone	ethanol	ethyl acetate	QELUYTUMUWHWMC-UHFFFAOYSA-N	LFQSCWFLJHTTHZ-UHFFFAOYSA-N	XEKOWRVHYACXOJ-UHFFFAOYSA-N	20	0.1	-1.58496	-1.1454	-0.115459	-4.17833	1.39603	0.008759	-10.6796	0.00129368	-0.141836	-4.46389	-1.03685	4.8633
596	Edaravone	ethanol	ethyl acetate	QELUYTUMUWHWMC-UHFFFAOYSA-N	LFQSCWFLJHTTHZ-UHFFFAOYSA-N	XEKOWRVHYACXOJ-UHFFFAOYSA-N	20	0.2	-1.49397	-1.1747	-0.051108	-4.24233	1.49019	0.016748	-11.2735	-0.0926481	-0.283873	-2.90653	0.795134	-6.34822
597	Edaravone	ethanol	ethyl acetate	QELUYTUMUWHWMC-UHFFFAOYSA-N	LFQSCWFLJHTTHZ-UHFFFAOYSA-N	XEKOWRVHYACXOJ-UHFFFAOYSA-N	20	0.3	-1.41519	-1.21197	0.013243	-4.30632	1.58434	0.024737	-11.8675	-0.18659	-0.425909	-1.34917	2.62712	-17.5597
598	Edaravone	ethanol	ethyl acetate	QELUYTUMUWHWMC-UHFFFAOYSA-N	LFQSCWFLJHTTHZ-UHFFFAOYSA-N	XEKOWRVHYACXOJ-UHFFFAOYSA-N	20	0.4	-1.35594	-1.25777	0.077594	-4.37032	1.6785	0.032726	-12.4614	-0.280532	-0.567946	0.208188	4.4591	-28.7712
599	Edaravone	ethanol	ethyl acetate	QELUYTUMUWHWMC-UHFFFAOYSA-N	LFQSCWFLJHTTHZ-UHFFFAOYSA-N	XEKOWRVHYACXOJ-UHFFFAOYSA-N	20	0.5	-1.32159	-1.31311	0.141945	-4.43432	1.77266	0.040715	-13.0553	-0.374474	-0.709982	1.76555	6.29109	-39.9828
600	Edaravone	ethanol	ethyl acetate	QELUYTUMUWHWMC-UHFFFAOYSA-N	LFQSCWFLJHTTHZ-UHFFFAOYSA-N	XEKOWRVHYACXOJ-UHFFFAOYSA-N	20	0.6	-1.31552	-1.37947	0.206296	-4.49832	1.86682	0.048704	-13.6493	-0.468415	-0.852019	3.32291	8.12307	-51.1943
601	Edaravone	ethanol	ethyl acetate	QELUYTUMUWHWMC-UHFFFAOYSA-N	LFQSCWFLJHTTHZ-UHFFFAOYSA-N	XEKOWRVHYACXOJ-UHFFFAOYSA-N	20	0.7	-1.33917	-1.45884	0.270647	-4.56232	1.96098	0.056693	-14.2432	-0.562357	-0.994055	4.88027	9.95506	-62.4058
602	Edaravone	ethanol	ethyl acetate	QELUYTUMUWHWMC-UHFFFAOYSA-N	LFQSCWFLJHTTHZ-UHFFFAOYSA-N	XEKOWRVHYACXOJ-UHFFFAOYSA-N	20	0.8	-1.39202	-1.55379	0.334998	-4.62631	2.05513	0.064682	-14.8371	-0.656299	-1.13609	6.43763	11.787	-73.6173
603	Edaravone	ethanol	ethyl acetate	QELUYTUMUWHWMC-UHFFFAOYSA-N	LFQSCWFLJHTTHZ-UHFFFAOYSA-N	XEKOWRVHYACXOJ-UHFFFAOYSA-N	20	0.9	-1.47156	-1.66791	0.399349	-4.69031	2.14929	0.072671	-15.4311	-0.750241	-1.27813	7.99499	13.619	-84.8288
604	Edaravone	ethanol	ethyl acetate	QELUYTUMUWHWMC-UHFFFAOYSA-N	LFQSCWFLJHTTHZ-UHFFFAOYSA-N	XEKOWRVHYACXOJ-UHFFFAOYSA-N	20	1	-1.57335	-1.80644	0.4637	-4.75431	2.24345	0.08066	-16.025	-0.844183	-1.42016	9.55235	15.451	-96.0403
605	Edaravone	ethanol	ethyl acetate	QELUYTUMUWHWMC-UHFFFAOYSA-N	LFQSCWFLJHTTHZ-UHFFFAOYSA-N	XEKOWRVHYACXOJ-UHFFFAOYSA-N	25	0	-1.624	-1.06134	-0.17743	-4.0741	1.3099	0.00079	-10.0849	0.0950357	0.0002	-6.02322	-2.87519	16.0633
606	Edaravone	ethanol	ethyl acetate	QELUYTUMUWHWMC-UHFFFAOYSA-N	LFQSCWFLJHTTHZ-UHFFFAOYSA-N	XEKOWRVHYACXOJ-UHFFFAOYSA-N	25	0.1	-1.52352	-1.08132	-0.114018	-4.13762	1.4044	0.007451	-10.6786	0.00111613	-0.141825	-4.46572	-1.0426	4.854
607	Edaravone	ethanol	ethyl acetate	QELUYTUMUWHWMC-UHFFFAOYSA-N	LFQSCWFLJHTTHZ-UHFFFAOYSA-N	XEKOWRVHYACXOJ-UHFFFAOYSA-N	25	0.2	-1.4351	-1.10877	-0.050606	-4.20115	1.49889	0.014112	-11.2723	-0.0928034	-0.28385	-2.90823	0.789995	-6.35525
608	Edaravone	ethanol	ethyl acetate	QELUYTUMUWHWMC-UHFFFAOYSA-N	LFQSCWFLJHTTHZ-UHFFFAOYSA-N	XEKOWRVHYACXOJ-UHFFFAOYSA-N	25	0.3	-1.3631	-1.14378	0.012806	-4.26467	1.59339	0.020773	-11.8661	-0.186723	-0.425875	-1.35074	2.62259	-17.5645
609	Edaravone	ethanol	ethyl acetate	QELUYTUMUWHWMC-UHFFFAOYSA-N	LFQSCWFLJHTTHZ-UHFFFAOYSA-N	XEKOWRVHYACXOJ-UHFFFAOYSA-N	25	0.4	-1.3111	-1.18694	0.076218	-4.32819	1.68788	0.027434	-12.4598	-0.280643	-0.5679	0.206753	4.45518	-28.7738
610	Edaravone	ethanol	ethyl acetate	QELUYTUMUWHWMC-UHFFFAOYSA-N	LFQSCWFLJHTTHZ-UHFFFAOYSA-N	XEKOWRVHYACXOJ-UHFFFAOYSA-N	25	0.5	-1.28188	-1.23931	0.13963	-4.39171	1.78238	0.034095	-13.0536	-0.374562	-0.709925	1.76425	6.28777	-39.983
611	Edaravone	ethanol	ethyl acetate	QELUYTUMUWHWMC-UHFFFAOYSA-N	LFQSCWFLJHTTHZ-UHFFFAOYSA-N	XEKOWRVHYACXOJ-UHFFFAOYSA-N	25	0.6	-1.27742	-1.30241	0.203042	-4.45524	1.87688	0.040756	-13.6473	-0.468482	-0.851951	3.32174	8.12036	-51.1923
612	Edaravone	ethanol	ethyl acetate	QELUYTUMUWHWMC-UHFFFAOYSA-N	LFQSCWFLJHTTHZ-UHFFFAOYSA-N	XEKOWRVHYACXOJ-UHFFFAOYSA-N	25	0.7	-1.29887	-1.37826	0.266454	-4.51876	1.97137	0.047417	-14.2411	-0.562401	-0.993976	4.87923	9.95296	-62.4015
613	Edaravone	ethanol	ethyl acetate	QELUYTUMUWHWMC-UHFFFAOYSA-N	LFQSCWFLJHTTHZ-UHFFFAOYSA-N	XEKOWRVHYACXOJ-UHFFFAOYSA-N	25	0.8	-1.34661	-1.46953	0.329866	-4.58228	2.06587	0.054078	-14.8348	-0.656321	-1.136	6.43672	11.7855	-73.6108
614	Edaravone	ethanol	ethyl acetate	QELUYTUMUWHWMC-UHFFFAOYSA-N	LFQSCWFLJHTTHZ-UHFFFAOYSA-N	XEKOWRVHYACXOJ-UHFFFAOYSA-N	25	0.9	-1.42021	-1.57981	0.393278	-4.64581	2.16036	0.060739	-15.4286	-0.75024	-1.27803	7.99422	13.6181	-84.82
615	Edaravone	ethanol	ethyl acetate	QELUYTUMUWHWMC-UHFFFAOYSA-N	LFQSCWFLJHTTHZ-UHFFFAOYSA-N	XEKOWRVHYACXOJ-UHFFFAOYSA-N	25	1	-1.51843	-1.71436	0.45669	-4.70933	2.25486	0.0674	-16.0223	-0.84416	-1.42005	9.55171	15.4507	-96.0293
616	Edaravone	ethanol	ethyl acetate	QELUYTUMUWHWMC-UHFFFAOYSA-N	LFQSCWFLJHTTHZ-UHFFFAOYSA-N	XEKOWRVHYACXOJ-UHFFFAOYSA-N	30	0	-1.56124	-1.0001	-0.17515	-4.03396	1.31781	0.00082	-10.0841	0.0948248	0.0002	-6.02529	-2.8819	16.0511
617	Edaravone	ethanol	ethyl acetate	QELUYTUMUWHWMC-UHFFFAOYSA-N	LFQSCWFLJHTTHZ-UHFFFAOYSA-N	XEKOWRVHYACXOJ-UHFFFAOYSA-N	30	0.1	-1.46767	-1.01879	-0.112693	-4.09691	1.41268	0.006213	-10.6776	0.000928507	-0.141814	-4.46765	-1.04866	4.84409
618	Edaravone	ethanol	ethyl acetate	QELUYTUMUWHWMC-UHFFFAOYSA-N	LFQSCWFLJHTTHZ-UHFFFAOYSA-N	XEKOWRVHYACXOJ-UHFFFAOYSA-N	30	0.2	-1.38418	-1.0444	-0.050236	-4.15985	1.50754	0.011606	-11.2712	-0.0929678	-0.283828	-2.91001	0.784576	-6.36288
619	Edaravone	ethanol	ethyl acetate	QELUYTUMUWHWMC-UHFFFAOYSA-N	LFQSCWFLJHTTHZ-UHFFFAOYSA-N	XEKOWRVHYACXOJ-UHFFFAOYSA-N	30	0.3	-1.31585	-1.07712	0.012221	-4.2228	1.60241	0.016999	-11.8647	-0.186864	-0.425842	-1.35238	2.61781	-17.5698
620	Edaravone	ethanol	ethyl acetate	QELUYTUMUWHWMC-UHFFFAOYSA-N	LFQSCWFLJHTTHZ-UHFFFAOYSA-N	XEKOWRVHYACXOJ-UHFFFAOYSA-N	30	0.4	-1.2667	-1.11758	0.074678	-4.28575	1.69727	0.022392	-12.4583	-0.28076	-0.567856	0.205261	4.45105	-28.7768
621	Edaravone	ethanol	ethyl acetate	QELUYTUMUWHWMC-UHFFFAOYSA-N	LFQSCWFLJHTTHZ-UHFFFAOYSA-N	XEKOWRVHYACXOJ-UHFFFAOYSA-N	30	0.5	-1.23962	-1.16689	0.137135	-4.3487	1.79214	0.027785	-13.0518	-0.374657	-0.709871	1.7629	6.28428	-39.9838
622	Edaravone	ethanol	ethyl acetate	QELUYTUMUWHWMC-UHFFFAOYSA-N	LFQSCWFLJHTTHZ-UHFFFAOYSA-N	XEKOWRVHYACXOJ-UHFFFAOYSA-N	30	0.6	-1.23646	-1.22659	0.199592	-4.41164	1.88701	0.033178	-13.6454	-0.468553	-0.851885	3.32054	8.11752	-51.1907
623	Edaravone	ethanol	ethyl acetate	QELUYTUMUWHWMC-UHFFFAOYSA-N	LFQSCWFLJHTTHZ-UHFFFAOYSA-N	XEKOWRVHYACXOJ-UHFFFAOYSA-N	30	0.7	-1.25794	-1.29877	0.262049	-4.47459	1.98187	0.038571	-14.2389	-0.562449	-0.993899	4.87817	9.95076	-62.3977
624	Edaravone	ethanol	ethyl acetate	QELUYTUMUWHWMC-UHFFFAOYSA-N	LFQSCWFLJHTTHZ-UHFFFAOYSA-N	XEKOWRVHYACXOJ-UHFFFAOYSA-N	30	0.8	-1.30373	-1.38613	0.324506	-4.53754	2.07674	0.043964	-14.8325	-0.656346	-1.13591	6.43581	11.784	-73.6047
625	Edaravone	ethanol	ethyl acetate	QELUYTUMUWHWMC-UHFFFAOYSA-N	LFQSCWFLJHTTHZ-UHFFFAOYSA-N	XEKOWRVHYACXOJ-UHFFFAOYSA-N	30	0.9	-1.3724	-1.49238	0.386963	-4.60048	2.1716	0.049357	-15.426	-0.750242	-1.27793	7.99345	13.6172	-84.8116
626	Edaravone	ethanol	ethyl acetate	QELUYTUMUWHWMC-UHFFFAOYSA-N	LFQSCWFLJHTTHZ-UHFFFAOYSA-N	XEKOWRVHYACXOJ-UHFFFAOYSA-N	30	1	-1.46142	-1.62278	0.44942	-4.66343	2.26647	0.05475	-16.0196	-0.844138	-1.41994	9.55109	15.4505	-96.0186
627	Edaravone	ethanol	ethyl acetate	QELUYTUMUWHWMC-UHFFFAOYSA-N	LFQSCWFLJHTTHZ-UHFFFAOYSA-N	XEKOWRVHYACXOJ-UHFFFAOYSA-N	35	0	-1.49148	-0.940341	-0.17295	-3.99392	1.32559	0.00085	-10.0833	0.0946028	0.0002	-6.02747	-2.88896	16.0382
628	Edaravone	ethanol	ethyl acetate	QELUYTUMUWHWMC-UHFFFAOYSA-N	LFQSCWFLJHTTHZ-UHFFFAOYSA-N	XEKOWRVHYACXOJ-UHFFFAOYSA-N	35	0.1	-1.40959	-0.95774	-0.111464	-4.05619	1.42086	0.005035	-10.6767	0.000730847	-0.141803	-4.46967	-1.05504	4.83358
629	Edaravone	ethanol	ethyl acetate	QELUYTUMUWHWMC-UHFFFAOYSA-N	LFQSCWFLJHTTHZ-UHFFFAOYSA-N	XEKOWRVHYACXOJ-UHFFFAOYSA-N	35	0.2	-1.33347	-0.981515	-0.049978	-4.11845	1.51613	0.00922	-11.27	-0.0931411	-0.283807	-2.91188	0.778876	-6.37106
630	Edaravone	ethanol	ethyl acetate	QELUYTUMUWHWMC-UHFFFAOYSA-N	LFQSCWFLJHTTHZ-UHFFFAOYSA-N	XEKOWRVHYACXOJ-UHFFFAOYSA-N	35	0.3	-1.26967	-1.01192	0.011508	-4.18072	1.6114	0.013405	-11.8634	-0.187013	-0.42581	-1.35408	2.61279	-17.5757
631	Edaravone	ethanol	ethyl acetate	QELUYTUMUWHWMC-UHFFFAOYSA-N	LFQSCWFLJHTTHZ-UHFFFAOYSA-N	XEKOWRVHYACXOJ-UHFFFAOYSA-N	35	0.4	-1.22324	-1.04965	0.072994	-4.24299	1.70667	0.01759	-12.4567	-0.280885	-0.567814	0.20371	4.44671	-28.7803
632	Edaravone	ethanol	ethyl acetate	QELUYTUMUWHWMC-UHFFFAOYSA-N	LFQSCWFLJHTTHZ-UHFFFAOYSA-N	XEKOWRVHYACXOJ-UHFFFAOYSA-N	35	0.5	-1.19773	-1.0958	0.13448	-4.30526	1.80193	0.021775	-13.0501	-0.374757	-0.709817	1.7615	6.28062	-39.985
633	Edaravone	ethanol	ethyl acetate	QELUYTUMUWHWMC-UHFFFAOYSA-N	LFQSCWFLJHTTHZ-UHFFFAOYSA-N	XEKOWRVHYACXOJ-UHFFFAOYSA-N	35	0.6	-1.19518	-1.15197	0.195966	-4.36752	1.8972	0.02596	-13.6434	-0.468629	-0.85182	3.3193	8.11454	-51.1896
634	Edaravone	ethanol	ethyl acetate	QELUYTUMUWHWMC-UHFFFAOYSA-N	LFQSCWFLJHTTHZ-UHFFFAOYSA-N	XEKOWRVHYACXOJ-UHFFFAOYSA-N	35	0.7	-1.21611	-1.22027	0.257452	-4.42979	1.99247	0.030145	-14.2368	-0.562501	-0.993824	4.87709	9.94846	-62.3942
635	Edaravone	ethanol	ethyl acetate	QELUYTUMUWHWMC-UHFFFAOYSA-N	LFQSCWFLJHTTHZ-UHFFFAOYSA-N	XEKOWRVHYACXOJ-UHFFFAOYSA-N	35	0.8	-1.25957	-1.3035	0.318938	-4.49206	2.08774	0.03433	-14.8301	-0.656373	-1.13583	6.43489	11.7824	-73.5989
636	Edaravone	ethanol	ethyl acetate	QELUYTUMUWHWMC-UHFFFAOYSA-N	LFQSCWFLJHTTHZ-UHFFFAOYSA-N	XEKOWRVHYACXOJ-UHFFFAOYSA-N	35	0.9	-1.32306	-1.40546	0.380424	-4.55432	2.18301	0.038515	-15.4235	-0.750245	-1.27783	7.99268	13.6163	-84.8035
637	Edaravone	ethanol	ethyl acetate	QELUYTUMUWHWMC-UHFFFAOYSA-N	LFQSCWFLJHTTHZ-UHFFFAOYSA-N	XEKOWRVHYACXOJ-UHFFFAOYSA-N	35	1	-1.40262	-1.53149	0.44191	-4.61659	2.27828	0.0427	-16.0168	-0.844117	-1.41983	9.55048	15.4502	-96.0082
638	Edaravone	ethanol	ethyl acetate	QELUYTUMUWHWMC-UHFFFAOYSA-N	LFQSCWFLJHTTHZ-UHFFFAOYSA-N	XEKOWRVHYACXOJ-UHFFFAOYSA-N	40	0	-1.41546	-0.881994	-0.17082	-3.95395	1.33326	0.00087	-10.0826	0.0943697	0.0002	-6.02976	-2.89637	16.0247
639	Edaravone	ethanol	ethyl acetate	QELUYTUMUWHWMC-UHFFFAOYSA-N	LFQSCWFLJHTTHZ-UHFFFAOYSA-N	XEKOWRVHYACXOJ-UHFFFAOYSA-N	40	0.1	-1.34633	-0.8981	-0.110319	-4.01544	1.42897	0.003907	-10.6757	0.000523124	-0.141793	-4.47179	-1.06174	4.82245
640	Edaravone	ethanol	ethyl acetate	QELUYTUMUWHWMC-UHFFFAOYSA-N	LFQSCWFLJHTTHZ-UHFFFAOYSA-N	XEKOWRVHYACXOJ-UHFFFAOYSA-N	40	0.2	-1.27811	-0.920039	-0.049818	-4.07693	1.52467	0.006944	-11.2689	-0.0933235	-0.283786	-2.91383	0.772895	-6.37983
641	Edaravone	ethanol	ethyl acetate	QELUYTUMUWHWMC-UHFFFAOYSA-N	LFQSCWFLJHTTHZ-UHFFFAOYSA-N	XEKOWRVHYACXOJ-UHFFFAOYSA-N	40	0.3	-1.21959	-0.948128	0.010683	-4.13841	1.62037	0.009981	-11.862	-0.18717	-0.425779	-1.35586	2.60753	-17.5821
642	Edaravone	ethanol	ethyl acetate	QELUYTUMUWHWMC-UHFFFAOYSA-N	LFQSCWFLJHTTHZ-UHFFFAOYSA-N	XEKOWRVHYACXOJ-UHFFFAOYSA-N	40	0.4	-1.17729	-0.983078	0.071184	-4.1999	1.71608	0.013018	-12.4552	-0.281017	-0.567772	0.202101	4.44216	-28.7844
643	Edaravone	ethanol	ethyl acetate	QELUYTUMUWHWMC-UHFFFAOYSA-N	LFQSCWFLJHTTHZ-UHFFFAOYSA-N	XEKOWRVHYACXOJ-UHFFFAOYSA-N	40	0.5	-1.15545	-1.02601	0.131685	-4.26139	1.81179	0.016055	-13.0483	-0.374863	-0.709765	1.76007	6.27679	-39.9867
644	Edaravone	ethanol	ethyl acetate	QELUYTUMUWHWMC-UHFFFAOYSA-N	LFQSCWFLJHTTHZ-UHFFFAOYSA-N	XEKOWRVHYACXOJ-UHFFFAOYSA-N	40	0.6	-1.15604	-1.0785	0.192186	-4.32288	1.90749	0.019092	-13.6415	-0.46871	-0.851758	3.31803	8.11142	-51.189
645	Edaravone	ethanol	ethyl acetate	QELUYTUMUWHWMC-UHFFFAOYSA-N	LFQSCWFLJHTTHZ-UHFFFAOYSA-N	XEKOWRVHYACXOJ-UHFFFAOYSA-N	40	0.7	-1.17873	-1.14271	0.252687	-4.38437	2.0032	0.022129	-14.2346	-0.562556	-0.993751	4.87599	9.94606	-62.3912
646	Edaravone	ethanol	ethyl acetate	QELUYTUMUWHWMC-UHFFFAOYSA-N	LFQSCWFLJHTTHZ-UHFFFAOYSA-N	XEKOWRVHYACXOJ-UHFFFAOYSA-N	40	0.8	-1.22096	-1.22154	0.313188	-4.44585	2.0989	0.025166	-14.8277	-0.656403	-1.13574	6.43396	11.7807	-73.5935
647	Edaravone	ethanol	ethyl acetate	QELUYTUMUWHWMC-UHFFFAOYSA-N	LFQSCWFLJHTTHZ-UHFFFAOYSA-N	XEKOWRVHYACXOJ-UHFFFAOYSA-N	40	0.9	-1.27786	-1.31889	0.373689	-4.50734	2.19461	0.028203	-15.4209	-0.750249	-1.27774	7.99192	13.6153	-84.7958
648	Edaravone	ethanol	ethyl acetate	QELUYTUMUWHWMC-UHFFFAOYSA-N	LFQSCWFLJHTTHZ-UHFFFAOYSA-N	XEKOWRVHYACXOJ-UHFFFAOYSA-N	40	1	-1.34229	-1.44025	0.43419	-4.56883	2.29031	0.03124	-16.014	-0.844096	-1.41973	9.54989	15.45	-95.9981
649	Edaravone	diethylene glycol	water	QELUYTUMUWHWMC-UHFFFAOYSA-N	MTHSVFCYNBDYFN-UHFFFAOYSA-N	XLYOFNOQVPJJNP-UHFFFAOYSA-N	25	0	-3.77594	-4.5475	5.22927	-6.85128	2.63775	-0.18814	-21.69	-1.0889	-2.9484	24.6187	50.9	-201
650	Edaravone	diethylene glycol	water	QELUYTUMUWHWMC-UHFFFAOYSA-N	MTHSVFCYNBDYFN-UHFFFAOYSA-N	XLYOFNOQVPJJNP-UHFFFAOYSA-N	25	0.1	-3.1255	-3.67761	4.69118	-6.50243	2.47938	-0.150211	-20.3658	-1.27282	-2.79449	20.3931	40.9733	-199.912
651	Edaravone	diethylene glycol	water	QELUYTUMUWHWMC-UHFFFAOYSA-N	MTHSVFCYNBDYFN-UHFFFAOYSA-N	XLYOFNOQVPJJNP-UHFFFAOYSA-N	25	0.2	-2.66044	-3.10556	4.15309	-6.15358	2.32102	-0.112282	-19.0417	-1.45675	-2.64059	16.1675	31.0466	-198.824
652	Edaravone	diethylene glycol	water	QELUYTUMUWHWMC-UHFFFAOYSA-N	MTHSVFCYNBDYFN-UHFFFAOYSA-N	XLYOFNOQVPJJNP-UHFFFAOYSA-N	25	0.3	-2.3355	-2.683	3.61501	-5.80473	2.16265	-0.074353	-17.7176	-1.64067	-2.48668	11.9419	21.1199	-197.736
653	Edaravone	diethylene glycol	water	QELUYTUMUWHWMC-UHFFFAOYSA-N	MTHSVFCYNBDYFN-UHFFFAOYSA-N	XLYOFNOQVPJJNP-UHFFFAOYSA-N	25	0.4	-2.11263	-2.37254	3.07692	-5.45588	2.00428	-0.036424	-16.3935	-1.82459	-2.33277	7.71629	11.1932	-196.648
654	Edaravone	diethylene glycol	water	QELUYTUMUWHWMC-UHFFFAOYSA-N	MTHSVFCYNBDYFN-UHFFFAOYSA-N	XLYOFNOQVPJJNP-UHFFFAOYSA-N	25	0.5	-1.96093	-2.14351	2.53883	-5.10703	1.84592	0.001505	-15.0694	-2.00851	-2.17887	3.49068	1.26648	-195.56
655	Edaravone	diethylene glycol	water	QELUYTUMUWHWMC-UHFFFAOYSA-N	MTHSVFCYNBDYFN-UHFFFAOYSA-N	XLYOFNOQVPJJNP-UHFFFAOYSA-N	25	0.6	-1.85666	-1.96851	2.00074	-4.75818	1.68755	0.039434	-13.7453	-2.19244	-2.02496	-0.734934	-8.66022	-194.472
656	Edaravone	diethylene glycol	water	QELUYTUMUWHWMC-UHFFFAOYSA-N	MTHSVFCYNBDYFN-UHFFFAOYSA-N	XLYOFNOQVPJJNP-UHFFFAOYSA-N	25	0.7	-1.78327	-1.8287	1.46265	-4.40933	1.52918	0.077363	-12.4211	-2.37636	-1.87106	-4.96055	-18.5869	-193.384
657	Edaravone	diethylene glycol	water	QELUYTUMUWHWMC-UHFFFAOYSA-N	MTHSVFCYNBDYFN-UHFFFAOYSA-N	XLYOFNOQVPJJNP-UHFFFAOYSA-N	25	0.8	-1.73137	-1.71282	0.924566	-4.06048	1.37081	0.115292	-11.097	-2.56028	-1.71715	-9.18616	-28.5136	-192.296
658	Edaravone	diethylene glycol	water	QELUYTUMUWHWMC-UHFFFAOYSA-N	MTHSVFCYNBDYFN-UHFFFAOYSA-N	XLYOFNOQVPJJNP-UHFFFAOYSA-N	25	0.9	-1.69874	-1.61403	0.386478	-3.71163	1.21245	0.153221	-9.77292	-2.74421	-1.56324	-13.4118	-38.4403	-191.208
659	Edaravone	diethylene glycol	water	QELUYTUMUWHWMC-UHFFFAOYSA-N	MTHSVFCYNBDYFN-UHFFFAOYSA-N	XLYOFNOQVPJJNP-UHFFFAOYSA-N	25	1	-1.69032	-1.52798	-0.15161	-3.36278	1.05408	0.19115	-8.4488	-2.92813	-1.40934	-17.6374	-48.367	-190.12
660	Edaravone	methanol	acetonitrile	QELUYTUMUWHWMC-UHFFFAOYSA-N	OKKJLVBELUTLKV-UHFFFAOYSA-N	WEVYAHXRMPXWCK-UHFFFAOYSA-N	0	0	-2.25907	-1.93605	0.65913	-4.3885	2.75239	2e-05	-16.2702	1.0261	0.0002	10.5	30.9	49.5
661	Edaravone	methanol	acetonitrile	QELUYTUMUWHWMC-UHFFFAOYSA-N	OKKJLVBELUTLKV-UHFFFAOYSA-N	WEVYAHXRMPXWCK-UHFFFAOYSA-N	0	0.1	-2.08941	-1.89004	0.673681	-4.49203	2.74319	-0.003602	-16.4866	0.85728	-0.15831	10.79	30.82	35.75
662	Edaravone	methanol	acetonitrile	QELUYTUMUWHWMC-UHFFFAOYSA-N	OKKJLVBELUTLKV-UHFFFAOYSA-N	WEVYAHXRMPXWCK-UHFFFAOYSA-N	0	0.2	-1.97196	-1.86655	0.688232	-4.59556	2.73398	-0.007224	-16.703	0.68846	-0.31682	11.08	30.74	22
663	Edaravone	methanol	acetonitrile	QELUYTUMUWHWMC-UHFFFAOYSA-N	OKKJLVBELUTLKV-UHFFFAOYSA-N	WEVYAHXRMPXWCK-UHFFFAOYSA-N	0	0.3	-1.89073	-1.86055	0.702783	-4.69909	2.72478	-0.010846	-16.9195	0.51964	-0.47533	11.37	30.66	8.25
664	Edaravone	methanol	acetonitrile	QELUYTUMUWHWMC-UHFFFAOYSA-N	OKKJLVBELUTLKV-UHFFFAOYSA-N	WEVYAHXRMPXWCK-UHFFFAOYSA-N	0	0.4	-1.8342	-1.86825	0.717334	-4.80262	2.71557	-0.014468	-17.1359	0.35082	-0.63384	11.66	30.58	-5.5
665	Edaravone	methanol	acetonitrile	QELUYTUMUWHWMC-UHFFFAOYSA-N	OKKJLVBELUTLKV-UHFFFAOYSA-N	WEVYAHXRMPXWCK-UHFFFAOYSA-N	0	0.5	-1.79529	-1.88834	0.731885	-4.90615	2.70637	-0.01809	-17.3523	0.182	-0.79235	11.95	30.5	-19.25
666	Edaravone	methanol	acetonitrile	QELUYTUMUWHWMC-UHFFFAOYSA-N	OKKJLVBELUTLKV-UHFFFAOYSA-N	WEVYAHXRMPXWCK-UHFFFAOYSA-N	0	0.6	-1.77137	-1.92071	0.746436	-5.00968	2.69717	-0.021712	-17.5688	0.01318	-0.95086	12.24	30.42	-33
667	Edaravone	methanol	acetonitrile	QELUYTUMUWHWMC-UHFFFAOYSA-N	OKKJLVBELUTLKV-UHFFFAOYSA-N	WEVYAHXRMPXWCK-UHFFFAOYSA-N	0	0.7	-1.76428	-1.96646	0.760987	-5.11321	2.68796	-0.025334	-17.7852	-0.15564	-1.10937	12.53	30.34	-46.75
668	Edaravone	methanol	acetonitrile	QELUYTUMUWHWMC-UHFFFAOYSA-N	OKKJLVBELUTLKV-UHFFFAOYSA-N	WEVYAHXRMPXWCK-UHFFFAOYSA-N	0	0.8	-1.7803	-2.02816	0.775538	-5.21674	2.67876	-0.028956	-18.0016	-0.32446	-1.26788	12.82	30.26	-60.5
669	Edaravone	methanol	acetonitrile	QELUYTUMUWHWMC-UHFFFAOYSA-N	OKKJLVBELUTLKV-UHFFFAOYSA-N	WEVYAHXRMPXWCK-UHFFFAOYSA-N	0	0.9	-1.83017	-2.11051	0.790089	-5.32027	2.66955	-0.032578	-18.2181	-0.49328	-1.42639	13.11	30.18	-74.25
670	Edaravone	methanol	acetonitrile	QELUYTUMUWHWMC-UHFFFAOYSA-N	OKKJLVBELUTLKV-UHFFFAOYSA-N	WEVYAHXRMPXWCK-UHFFFAOYSA-N	0	1	-1.92908	-2.2218	0.80464	-5.4238	2.66035	-0.0362	-18.4345	-0.6621	-1.5849	13.4	30.1	-88
671	Edaravone	methanol	acetonitrile	QELUYTUMUWHWMC-UHFFFAOYSA-N	OKKJLVBELUTLKV-UHFFFAOYSA-N	WEVYAHXRMPXWCK-UHFFFAOYSA-N	5	0	-2.15453	-1.84439	0.64485	-4.30655	2.77686	2e-05	-16.2596	1.0261	0.0002	10.5	30.9	49.5
672	Edaravone	methanol	acetonitrile	QELUYTUMUWHWMC-UHFFFAOYSA-N	OKKJLVBELUTLKV-UHFFFAOYSA-N	WEVYAHXRMPXWCK-UHFFFAOYSA-N	5	0.1	-1.97957	-1.80016	0.659321	-4.41202	2.76711	-0.004663	-16.4768	0.85728	-0.15831	10.79	30.82	35.75
673	Edaravone	methanol	acetonitrile	QELUYTUMUWHWMC-UHFFFAOYSA-N	OKKJLVBELUTLKV-UHFFFAOYSA-N	WEVYAHXRMPXWCK-UHFFFAOYSA-N	5	0.2	-1.8745	-1.77698	0.673792	-4.51749	2.75736	-0.009346	-16.6939	0.68846	-0.31682	11.08	30.74	22
674	Edaravone	methanol	acetonitrile	QELUYTUMUWHWMC-UHFFFAOYSA-N	OKKJLVBELUTLKV-UHFFFAOYSA-N	WEVYAHXRMPXWCK-UHFFFAOYSA-N	5	0.3	-1.81106	-1.77073	0.688263	-4.62295	2.74761	-0.014029	-16.911	0.51964	-0.47533	11.37	30.66	8.25
675	Edaravone	methanol	acetonitrile	QELUYTUMUWHWMC-UHFFFAOYSA-N	OKKJLVBELUTLKV-UHFFFAOYSA-N	WEVYAHXRMPXWCK-UHFFFAOYSA-N	5	0.4	-1.76913	-1.77791	0.702734	-4.72842	2.73786	-0.018712	-17.1282	0.35082	-0.63384	11.66	30.58	-5.5
676	Edaravone	methanol	acetonitrile	QELUYTUMUWHWMC-UHFFFAOYSA-N	OKKJLVBELUTLKV-UHFFFAOYSA-N	WEVYAHXRMPXWCK-UHFFFAOYSA-N	5	0.5	-1.73675	-1.79735	0.717205	-4.83389	2.72811	-0.023395	-17.3453	0.182	-0.79235	11.95	30.5	-19.25
677	Edaravone	methanol	acetonitrile	QELUYTUMUWHWMC-UHFFFAOYSA-N	OKKJLVBELUTLKV-UHFFFAOYSA-N	WEVYAHXRMPXWCK-UHFFFAOYSA-N	5	0.6	-1.71008	-1.82896	0.731676	-4.93936	2.71837	-0.028078	-17.5624	0.01318	-0.95086	12.24	30.42	-33
678	Edaravone	methanol	acetonitrile	QELUYTUMUWHWMC-UHFFFAOYSA-N	OKKJLVBELUTLKV-UHFFFAOYSA-N	WEVYAHXRMPXWCK-UHFFFAOYSA-N	5	0.7	-1.69346	-1.87386	0.746147	-5.04483	2.70862	-0.032761	-17.7795	-0.15564	-1.10937	12.53	30.34	-46.75
679	Edaravone	methanol	acetonitrile	QELUYTUMUWHWMC-UHFFFAOYSA-N	OKKJLVBELUTLKV-UHFFFAOYSA-N	WEVYAHXRMPXWCK-UHFFFAOYSA-N	5	0.8	-1.69935	-1.93462	0.760618	-5.15029	2.69887	-0.037444	-17.9967	-0.32446	-1.26788	12.82	30.26	-60.5
680	Edaravone	methanol	acetonitrile	QELUYTUMUWHWMC-UHFFFAOYSA-N	OKKJLVBELUTLKV-UHFFFAOYSA-N	WEVYAHXRMPXWCK-UHFFFAOYSA-N	5	0.9	-1.74834	-2.0159	0.775089	-5.25576	2.68912	-0.042127	-18.2138	-0.49328	-1.42639	13.11	30.18	-74.25
681	Edaravone	methanol	acetonitrile	QELUYTUMUWHWMC-UHFFFAOYSA-N	OKKJLVBELUTLKV-UHFFFAOYSA-N	WEVYAHXRMPXWCK-UHFFFAOYSA-N	5	1	-1.8692	-2.12595	0.78956	-5.36123	2.67937	-0.04681	-18.4309	-0.6621	-1.5849	13.4	30.1	-88
682	Edaravone	methanol	acetonitrile	QELUYTUMUWHWMC-UHFFFAOYSA-N	OKKJLVBELUTLKV-UHFFFAOYSA-N	WEVYAHXRMPXWCK-UHFFFAOYSA-N	10	0	-2.05368	-1.75352	0.63081	-4.22512	2.80101	2e-05	-16.2494	1.0261	0.0002	10.5	30.9	49.5
683	Edaravone	methanol	acetonitrile	QELUYTUMUWHWMC-UHFFFAOYSA-N	OKKJLVBELUTLKV-UHFFFAOYSA-N	WEVYAHXRMPXWCK-UHFFFAOYSA-N	10	0.1	-1.88862	-1.71105	0.645176	-4.33242	2.79075	-0.005683	-16.4672	0.85728	-0.15831	10.79	30.82	35.75
684	Edaravone	methanol	acetonitrile	QELUYTUMUWHWMC-UHFFFAOYSA-N	OKKJLVBELUTLKV-UHFFFAOYSA-N	WEVYAHXRMPXWCK-UHFFFAOYSA-N	10	0.2	-1.79405	-1.68826	0.659542	-4.43971	2.7805	-0.011386	-16.685	0.68846	-0.31682	11.08	30.74	22
685	Edaravone	methanol	acetonitrile	QELUYTUMUWHWMC-UHFFFAOYSA-N	OKKJLVBELUTLKV-UHFFFAOYSA-N	WEVYAHXRMPXWCK-UHFFFAOYSA-N	10	0.3	-1.7395	-1.68182	0.673908	-4.54701	2.77024	-0.017089	-16.9028	0.51964	-0.47533	11.37	30.66	8.25
686	Edaravone	methanol	acetonitrile	QELUYTUMUWHWMC-UHFFFAOYSA-N	OKKJLVBELUTLKV-UHFFFAOYSA-N	WEVYAHXRMPXWCK-UHFFFAOYSA-N	10	0.4	-1.70351	-1.68855	0.688274	-4.65431	2.75999	-0.022792	-17.1206	0.35082	-0.63384	11.66	30.58	-5.5
687	Edaravone	methanol	acetonitrile	QELUYTUMUWHWMC-UHFFFAOYSA-N	OKKJLVBELUTLKV-UHFFFAOYSA-N	WEVYAHXRMPXWCK-UHFFFAOYSA-N	10	0.5	-1.67353	-1.70736	0.70264	-4.76161	2.74973	-0.028495	-17.3384	0.182	-0.79235	11.95	30.5	-19.25
688	Edaravone	methanol	acetonitrile	QELUYTUMUWHWMC-UHFFFAOYSA-N	OKKJLVBELUTLKV-UHFFFAOYSA-N	WEVYAHXRMPXWCK-UHFFFAOYSA-N	10	0.6	-1.64603	-1.73824	0.717006	-4.8689	2.73947	-0.034198	-17.5562	0.01318	-0.95086	12.24	30.42	-33
689	Edaravone	methanol	acetonitrile	QELUYTUMUWHWMC-UHFFFAOYSA-N	OKKJLVBELUTLKV-UHFFFAOYSA-N	WEVYAHXRMPXWCK-UHFFFAOYSA-N	10	0.7	-1.62642	-1.78232	0.731372	-4.9762	2.72922	-0.039901	-17.774	-0.15564	-1.10937	12.53	30.34	-46.75
690	Edaravone	methanol	acetonitrile	QELUYTUMUWHWMC-UHFFFAOYSA-N	OKKJLVBELUTLKV-UHFFFAOYSA-N	WEVYAHXRMPXWCK-UHFFFAOYSA-N	10	0.8	-1.62908	-1.84214	0.745738	-5.0835	2.71896	-0.045604	-17.9918	-0.32446	-1.26788	12.82	30.26	-60.5
691	Edaravone	methanol	acetonitrile	QELUYTUMUWHWMC-UHFFFAOYSA-N	OKKJLVBELUTLKV-UHFFFAOYSA-N	WEVYAHXRMPXWCK-UHFFFAOYSA-N	10	0.9	-1.67739	-1.92234	0.760104	-5.19079	2.70871	-0.051307	-18.2096	-0.49328	-1.42639	13.11	30.18	-74.25
692	Edaravone	methanol	acetonitrile	QELUYTUMUWHWMC-UHFFFAOYSA-N	OKKJLVBELUTLKV-UHFFFAOYSA-N	WEVYAHXRMPXWCK-UHFFFAOYSA-N	10	1	-1.80365	-2.03112	0.77447	-5.29809	2.69845	-0.05701	-18.4274	-0.6621	-1.5849	13.4	30.1	-88
693	Edaravone	methanol	acetonitrile	QELUYTUMUWHWMC-UHFFFAOYSA-N	OKKJLVBELUTLKV-UHFFFAOYSA-N	WEVYAHXRMPXWCK-UHFFFAOYSA-N	15	0	-1.95633	-1.66325	0.617	-4.1442	2.82483	3e-05	-16.2395	1.0261	0.0002	10.5	30.9	49.5
694	Edaravone	methanol	acetonitrile	QELUYTUMUWHWMC-UHFFFAOYSA-N	OKKJLVBELUTLKV-UHFFFAOYSA-N	WEVYAHXRMPXWCK-UHFFFAOYSA-N	15	0.1	-1.79693	-1.62254	0.631234	-4.25322	2.81411	-0.006653	-16.4579	0.85728	-0.15831	10.79	30.82	35.75
695	Edaravone	methanol	acetonitrile	QELUYTUMUWHWMC-UHFFFAOYSA-N	OKKJLVBELUTLKV-UHFFFAOYSA-N	WEVYAHXRMPXWCK-UHFFFAOYSA-N	15	0.2	-1.7115	-1.60022	0.645468	-4.36223	2.80338	-0.013336	-16.6763	0.68846	-0.31682	11.08	30.74	22
696	Edaravone	methanol	acetonitrile	QELUYTUMUWHWMC-UHFFFAOYSA-N	OKKJLVBELUTLKV-UHFFFAOYSA-N	WEVYAHXRMPXWCK-UHFFFAOYSA-N	15	0.3	-1.66685	-1.59366	0.659702	-4.47125	2.79266	-0.020019	-16.8948	0.51964	-0.47533	11.37	30.66	8.25
697	Edaravone	methanol	acetonitrile	QELUYTUMUWHWMC-UHFFFAOYSA-N	OKKJLVBELUTLKV-UHFFFAOYSA-N	WEVYAHXRMPXWCK-UHFFFAOYSA-N	15	0.4	-1.63942	-1.59999	0.673936	-4.58026	2.78194	-0.026702	-17.1132	0.35082	-0.63384	11.66	30.58	-5.5
698	Edaravone	methanol	acetonitrile	QELUYTUMUWHWMC-UHFFFAOYSA-N	OKKJLVBELUTLKV-UHFFFAOYSA-N	WEVYAHXRMPXWCK-UHFFFAOYSA-N	15	0.5	-1.6153	-1.61823	0.68817	-4.68928	2.77122	-0.033385	-17.3316	0.182	-0.79235	11.95	30.5	-19.25
699	Edaravone	methanol	acetonitrile	QELUYTUMUWHWMC-UHFFFAOYSA-N	OKKJLVBELUTLKV-UHFFFAOYSA-N	WEVYAHXRMPXWCK-UHFFFAOYSA-N	15	0.6	-1.59024	-1.64839	0.702404	-4.79829	2.76049	-0.040068	-17.5501	0.01318	-0.95086	12.24	30.42	-33
700	Edaravone	methanol	acetonitrile	QELUYTUMUWHWMC-UHFFFAOYSA-N	OKKJLVBELUTLKV-UHFFFAOYSA-N	WEVYAHXRMPXWCK-UHFFFAOYSA-N	15	0.7	-1.56964	-1.69165	0.716638	-4.90731	2.74977	-0.046751	-17.7685	-0.15564	-1.10937	12.53	30.34	-46.75
701	Edaravone	methanol	acetonitrile	QELUYTUMUWHWMC-UHFFFAOYSA-N	OKKJLVBELUTLKV-UHFFFAOYSA-N	WEVYAHXRMPXWCK-UHFFFAOYSA-N	15	0.8	-1.56851	-1.75052	0.730872	-5.01632	2.73905	-0.053434	-17.9869	-0.32446	-1.26788	12.82	30.26	-60.5
702	Edaravone	methanol	acetonitrile	QELUYTUMUWHWMC-UHFFFAOYSA-N	OKKJLVBELUTLKV-UHFFFAOYSA-N	WEVYAHXRMPXWCK-UHFFFAOYSA-N	15	0.9	-1.61157	-1.82962	0.745106	-5.12534	2.72832	-0.060117	-18.2053	-0.49328	-1.42639	13.11	30.18	-74.25
703	Edaravone	methanol	acetonitrile	QELUYTUMUWHWMC-UHFFFAOYSA-N	OKKJLVBELUTLKV-UHFFFAOYSA-N	WEVYAHXRMPXWCK-UHFFFAOYSA-N	15	1	-1.73313	-1.93709	0.75934	-5.23435	2.7176	-0.0668	-18.4238	-0.6621	-1.5849	13.4	30.1	-88
704	Edaravone	methanol	acetonitrile	QELUYTUMUWHWMC-UHFFFAOYSA-N	OKKJLVBELUTLKV-UHFFFAOYSA-N	WEVYAHXRMPXWCK-UHFFFAOYSA-N	20	0	-1.8623	-1.57339	0.60342	-4.06378	2.84833	2e-05	-16.2298	1.0261	0.0002	10.5	30.9	49.5
705	Edaravone	methanol	acetonitrile	QELUYTUMUWHWMC-UHFFFAOYSA-N	OKKJLVBELUTLKV-UHFFFAOYSA-N	WEVYAHXRMPXWCK-UHFFFAOYSA-N	20	0.1	-1.71958	-1.53446	0.617497	-4.1744	2.83718	-0.007598	-16.4489	0.85728	-0.15831	10.79	30.82	35.75
706	Edaravone	methanol	acetonitrile	QELUYTUMUWHWMC-UHFFFAOYSA-N	OKKJLVBELUTLKV-UHFFFAOYSA-N	WEVYAHXRMPXWCK-UHFFFAOYSA-N	20	0.2	-1.64012	-1.51271	0.631574	-4.28502	2.82603	-0.015216	-16.6679	0.68846	-0.31682	11.08	30.74	22
707	Edaravone	methanol	acetonitrile	QELUYTUMUWHWMC-UHFFFAOYSA-N	OKKJLVBELUTLKV-UHFFFAOYSA-N	WEVYAHXRMPXWCK-UHFFFAOYSA-N	20	0.3	-1.59658	-1.5061	0.645651	-4.39565	2.81489	-0.022834	-16.8869	0.51964	-0.47533	11.37	30.66	8.25
708	Edaravone	methanol	acetonitrile	QELUYTUMUWHWMC-UHFFFAOYSA-N	OKKJLVBELUTLKV-UHFFFAOYSA-N	WEVYAHXRMPXWCK-UHFFFAOYSA-N	20	0.4	-1.56954	-1.51209	0.659728	-4.50627	2.80374	-0.030452	-17.106	0.35082	-0.63384	11.66	30.58	-5.5
709	Edaravone	methanol	acetonitrile	QELUYTUMUWHWMC-UHFFFAOYSA-N	OKKJLVBELUTLKV-UHFFFAOYSA-N	WEVYAHXRMPXWCK-UHFFFAOYSA-N	20	0.5	-1.54743	-1.52978	0.673805	-4.61689	2.79259	-0.03807	-17.325	0.182	-0.79235	11.95	30.5	-19.25
710	Edaravone	methanol	acetonitrile	QELUYTUMUWHWMC-UHFFFAOYSA-N	OKKJLVBELUTLKV-UHFFFAOYSA-N	WEVYAHXRMPXWCK-UHFFFAOYSA-N	20	0.6	-1.52659	-1.55924	0.687882	-4.72751	2.78144	-0.045688	-17.544	0.01318	-0.95086	12.24	30.42	-33
711	Edaravone	methanol	acetonitrile	QELUYTUMUWHWMC-UHFFFAOYSA-N	OKKJLVBELUTLKV-UHFFFAOYSA-N	WEVYAHXRMPXWCK-UHFFFAOYSA-N	20	0.7	-1.51121	-1.60167	0.701959	-4.83813	2.77029	-0.053306	-17.763	-0.15564	-1.10937	12.53	30.34	-46.75
712	Edaravone	methanol	acetonitrile	QELUYTUMUWHWMC-UHFFFAOYSA-N	OKKJLVBELUTLKV-UHFFFAOYSA-N	WEVYAHXRMPXWCK-UHFFFAOYSA-N	20	0.8	-1.5134	-1.65958	0.716036	-4.94876	2.75915	-0.060924	-17.9821	-0.32446	-1.26788	12.82	30.26	-60.5
713	Edaravone	methanol	acetonitrile	QELUYTUMUWHWMC-UHFFFAOYSA-N	OKKJLVBELUTLKV-UHFFFAOYSA-N	WEVYAHXRMPXWCK-UHFFFAOYSA-N	20	0.9	-1.55312	-1.73754	0.730113	-5.05938	2.748	-0.068542	-18.2011	-0.49328	-1.42639	13.11	30.18	-74.25
714	Edaravone	methanol	acetonitrile	QELUYTUMUWHWMC-UHFFFAOYSA-N	OKKJLVBELUTLKV-UHFFFAOYSA-N	WEVYAHXRMPXWCK-UHFFFAOYSA-N	20	1	-1.65824	-1.84364	0.74419	-5.17	2.73685	-0.07616	-18.4201	-0.6621	-1.5849	13.4	30.1	-88
715	Edaravone	methanol	acetonitrile	QELUYTUMUWHWMC-UHFFFAOYSA-N	OKKJLVBELUTLKV-UHFFFAOYSA-N	WEVYAHXRMPXWCK-UHFFFAOYSA-N	25	0	-1.77143	-1.48377	0.59008	-3.98385	2.87152	3e-05	-16.2204	1.0261	0.0002	10.5	30.9	49.5
716	Edaravone	methanol	acetonitrile	QELUYTUMUWHWMC-UHFFFAOYSA-N	OKKJLVBELUTLKV-UHFFFAOYSA-N	WEVYAHXRMPXWCK-UHFFFAOYSA-N	25	0.1	-1.64226	-1.44668	0.603975	-4.09597	2.85999	-0.008484	-16.4401	0.85728	-0.15831	10.79	30.82	35.75
717	Edaravone	methanol	acetonitrile	QELUYTUMUWHWMC-UHFFFAOYSA-N	OKKJLVBELUTLKV-UHFFFAOYSA-N	WEVYAHXRMPXWCK-UHFFFAOYSA-N	25	0.2	-1.57055	-1.42561	0.61787	-4.20809	2.84845	-0.016998	-16.6597	0.68846	-0.31682	11.08	30.74	22
718	Edaravone	methanol	acetonitrile	QELUYTUMUWHWMC-UHFFFAOYSA-N	OKKJLVBELUTLKV-UHFFFAOYSA-N	WEVYAHXRMPXWCK-UHFFFAOYSA-N	25	0.3	-1.53156	-1.41903	0.631765	-4.3202	2.83692	-0.025512	-16.8793	0.51964	-0.47533	11.37	30.66	8.25
719	Edaravone	methanol	acetonitrile	QELUYTUMUWHWMC-UHFFFAOYSA-N	OKKJLVBELUTLKV-UHFFFAOYSA-N	WEVYAHXRMPXWCK-UHFFFAOYSA-N	25	0.4	-1.50761	-1.42472	0.64566	-4.43232	2.82538	-0.034026	-17.0989	0.35082	-0.63384	11.66	30.58	-5.5
720	Edaravone	methanol	acetonitrile	QELUYTUMUWHWMC-UHFFFAOYSA-N	OKKJLVBELUTLKV-UHFFFAOYSA-N	WEVYAHXRMPXWCK-UHFFFAOYSA-N	25	0.5	-1.4881	-1.44189	0.659555	-4.54444	2.81385	-0.04254	-17.3185	0.182	-0.79235	11.95	30.5	-19.25
721	Edaravone	methanol	acetonitrile	QELUYTUMUWHWMC-UHFFFAOYSA-N	OKKJLVBELUTLKV-UHFFFAOYSA-N	WEVYAHXRMPXWCK-UHFFFAOYSA-N	25	0.6	-1.46945	-1.47064	0.67345	-4.65656	2.80232	-0.051054	-17.5381	0.01318	-0.95086	12.24	30.42	-33
722	Edaravone	methanol	acetonitrile	QELUYTUMUWHWMC-UHFFFAOYSA-N	OKKJLVBELUTLKV-UHFFFAOYSA-N	WEVYAHXRMPXWCK-UHFFFAOYSA-N	25	0.7	-1.45518	-1.51221	0.687345	-4.76868	2.79078	-0.059568	-17.7577	-0.15564	-1.10937	12.53	30.34	-46.75
723	Edaravone	methanol	acetonitrile	QELUYTUMUWHWMC-UHFFFAOYSA-N	OKKJLVBELUTLKV-UHFFFAOYSA-N	WEVYAHXRMPXWCK-UHFFFAOYSA-N	25	0.8	-1.45585	-1.5691	0.70124	-4.88079	2.77925	-0.068082	-17.9773	-0.32446	-1.26788	12.82	30.26	-60.5
724	Edaravone	methanol	acetonitrile	QELUYTUMUWHWMC-UHFFFAOYSA-N	OKKJLVBELUTLKV-UHFFFAOYSA-N	WEVYAHXRMPXWCK-UHFFFAOYSA-N	25	0.9	-1.48907	-1.64587	0.715135	-4.99291	2.76771	-0.076596	-18.1969	-0.49328	-1.42639	13.11	30.18	-74.25
725	Edaravone	methanol	acetonitrile	QELUYTUMUWHWMC-UHFFFAOYSA-N	OKKJLVBELUTLKV-UHFFFAOYSA-N	WEVYAHXRMPXWCK-UHFFFAOYSA-N	25	1	-1.57954	-1.75054	0.72903	-5.10503	2.75618	-0.08511	-18.4165	-0.6621	-1.5849	13.4	30.1	-88
726	Edaravone	methanol	acetonitrile	QELUYTUMUWHWMC-UHFFFAOYSA-N	OKKJLVBELUTLKV-UHFFFAOYSA-N	WEVYAHXRMPXWCK-UHFFFAOYSA-N	30	0	-1.68355	-1.39425	0.57698	-3.90442	2.89438	3e-05	-16.2113	1.0261	0.0002	10.5	30.9	49.5
727	Edaravone	methanol	acetonitrile	QELUYTUMUWHWMC-UHFFFAOYSA-N	OKKJLVBELUTLKV-UHFFFAOYSA-N	WEVYAHXRMPXWCK-UHFFFAOYSA-N	30	0.1	-1.57758	-1.35909	0.590668	-4.01792	2.88251	-0.009336	-16.4315	0.85728	-0.15831	10.79	30.82	35.75
728	Edaravone	methanol	acetonitrile	QELUYTUMUWHWMC-UHFFFAOYSA-N	OKKJLVBELUTLKV-UHFFFAOYSA-N	WEVYAHXRMPXWCK-UHFFFAOYSA-N	30	0.2	-1.51323	-1.33882	0.604356	-4.13142	2.87063	-0.018702	-16.6517	0.68846	-0.31682	11.08	30.74	22
729	Edaravone	methanol	acetonitrile	QELUYTUMUWHWMC-UHFFFAOYSA-N	OKKJLVBELUTLKV-UHFFFAOYSA-N	WEVYAHXRMPXWCK-UHFFFAOYSA-N	30	0.3	-1.47403	-1.33235	0.618044	-4.24492	2.85875	-0.028068	-16.8718	0.51964	-0.47533	11.37	30.66	8.25
730	Edaravone	methanol	acetonitrile	QELUYTUMUWHWMC-UHFFFAOYSA-N	OKKJLVBELUTLKV-UHFFFAOYSA-N	WEVYAHXRMPXWCK-UHFFFAOYSA-N	30	0.4	-1.44815	-1.33782	0.631732	-4.35842	2.84688	-0.037434	-17.092	0.35082	-0.63384	11.66	30.58	-5.5
731	Edaravone	methanol	acetonitrile	QELUYTUMUWHWMC-UHFFFAOYSA-N	OKKJLVBELUTLKV-UHFFFAOYSA-N	WEVYAHXRMPXWCK-UHFFFAOYSA-N	30	0.5	-1.42842	-1.35445	0.64542	-4.47192	2.83501	-0.0468	-17.3121	0.182	-0.79235	11.95	30.5	-19.25
732	Edaravone	methanol	acetonitrile	QELUYTUMUWHWMC-UHFFFAOYSA-N	OKKJLVBELUTLKV-UHFFFAOYSA-N	WEVYAHXRMPXWCK-UHFFFAOYSA-N	30	0.6	-1.41235	-1.38246	0.659108	-4.58542	2.82313	-0.056166	-17.5323	0.01318	-0.95086	12.24	30.42	-33
733	Edaravone	methanol	acetonitrile	QELUYTUMUWHWMC-UHFFFAOYSA-N	OKKJLVBELUTLKV-UHFFFAOYSA-N	WEVYAHXRMPXWCK-UHFFFAOYSA-N	30	0.7	-1.40207	-1.4231	0.672796	-4.69892	2.81126	-0.065532	-17.7524	-0.15564	-1.10937	12.53	30.34	-46.75
734	Edaravone	methanol	acetonitrile	QELUYTUMUWHWMC-UHFFFAOYSA-N	OKKJLVBELUTLKV-UHFFFAOYSA-N	WEVYAHXRMPXWCK-UHFFFAOYSA-N	30	0.8	-1.40442	-1.47889	0.686484	-4.81242	2.79938	-0.074898	-17.9726	-0.32446	-1.26788	12.82	30.26	-60.5
735	Edaravone	methanol	acetonitrile	QELUYTUMUWHWMC-UHFFFAOYSA-N	OKKJLVBELUTLKV-UHFFFAOYSA-N	WEVYAHXRMPXWCK-UHFFFAOYSA-N	30	0.9	-1.43086	-1.55437	0.700172	-4.92592	2.7875	-0.084264	-18.1927	-0.49328	-1.42639	13.11	30.18	-74.25
736	Edaravone	methanol	acetonitrile	QELUYTUMUWHWMC-UHFFFAOYSA-N	OKKJLVBELUTLKV-UHFFFAOYSA-N	WEVYAHXRMPXWCK-UHFFFAOYSA-N	30	1	-1.49753	-1.65749	0.71386	-5.03942	2.77563	-0.09363	-18.4129	-0.6621	-1.5849	13.4	30.1	-88
737	Edaravone	methanol	acetonitrile	QELUYTUMUWHWMC-UHFFFAOYSA-N	OKKJLVBELUTLKV-UHFFFAOYSA-N	WEVYAHXRMPXWCK-UHFFFAOYSA-N	35	0	-1.59853	-1.30474	0.56412	-3.82546	2.91693	4e-05	-16.2025	1.0261	0.0002	10.5	30.9	49.5
738	Edaravone	methanol	acetonitrile	QELUYTUMUWHWMC-UHFFFAOYSA-N	OKKJLVBELUTLKV-UHFFFAOYSA-N	WEVYAHXRMPXWCK-UHFFFAOYSA-N	35	0.1	-1.5202	-1.27163	0.577578	-3.94023	2.90476	-0.010137	-16.4232	0.85728	-0.15831	10.79	30.82	35.75
739	Edaravone	methanol	acetonitrile	QELUYTUMUWHWMC-UHFFFAOYSA-N	OKKJLVBELUTLKV-UHFFFAOYSA-N	WEVYAHXRMPXWCK-UHFFFAOYSA-N	35	0.2	-1.46262	-1.2523	0.591036	-4.055	2.89258	-0.020314	-16.6438	0.68846	-0.31682	11.08	30.74	22
740	Edaravone	methanol	acetonitrile	QELUYTUMUWHWMC-UHFFFAOYSA-N	OKKJLVBELUTLKV-UHFFFAOYSA-N	WEVYAHXRMPXWCK-UHFFFAOYSA-N	35	0.3	-1.42002	-1.24607	0.604494	-4.16977	2.88041	-0.030491	-16.8645	0.51964	-0.47533	11.37	30.66	8.25
741	Edaravone	methanol	acetonitrile	QELUYTUMUWHWMC-UHFFFAOYSA-N	OKKJLVBELUTLKV-UHFFFAOYSA-N	WEVYAHXRMPXWCK-UHFFFAOYSA-N	35	0.4	-1.38835	-1.25133	0.617952	-4.28454	2.86824	-0.040668	-17.0852	0.35082	-0.63384	11.66	30.58	-5.5
742	Edaravone	methanol	acetonitrile	QELUYTUMUWHWMC-UHFFFAOYSA-N	OKKJLVBELUTLKV-UHFFFAOYSA-N	WEVYAHXRMPXWCK-UHFFFAOYSA-N	35	0.5	-1.36522	-1.26741	0.63141	-4.39932	2.85607	-0.050845	-17.3059	0.182	-0.79235	11.95	30.5	-19.25
743	Edaravone	methanol	acetonitrile	QELUYTUMUWHWMC-UHFFFAOYSA-N	OKKJLVBELUTLKV-UHFFFAOYSA-N	WEVYAHXRMPXWCK-UHFFFAOYSA-N	35	0.6	-1.34994	-1.2946	0.644868	-4.51409	2.84389	-0.061022	-17.5265	0.01318	-0.95086	12.24	30.42	-33
744	Edaravone	methanol	acetonitrile	QELUYTUMUWHWMC-UHFFFAOYSA-N	OKKJLVBELUTLKV-UHFFFAOYSA-N	WEVYAHXRMPXWCK-UHFFFAOYSA-N	35	0.7	-1.34352	-1.3342	0.658326	-4.62886	2.83172	-0.071199	-17.7472	-0.15564	-1.10937	12.53	30.34	-46.75
745	Edaravone	methanol	acetonitrile	QELUYTUMUWHWMC-UHFFFAOYSA-N	OKKJLVBELUTLKV-UHFFFAOYSA-N	WEVYAHXRMPXWCK-UHFFFAOYSA-N	35	0.8	-1.34863	-1.38876	0.671784	-4.74363	2.81955	-0.081376	-17.9679	-0.32446	-1.26788	12.82	30.26	-60.5
746	Edaravone	methanol	acetonitrile	QELUYTUMUWHWMC-UHFFFAOYSA-N	OKKJLVBELUTLKV-UHFFFAOYSA-N	WEVYAHXRMPXWCK-UHFFFAOYSA-N	35	0.9	-1.36966	-1.46279	0.685242	-4.8584	2.80737	-0.091553	-18.1886	-0.49328	-1.42639	13.11	30.18	-74.25
747	Edaravone	methanol	acetonitrile	QELUYTUMUWHWMC-UHFFFAOYSA-N	OKKJLVBELUTLKV-UHFFFAOYSA-N	WEVYAHXRMPXWCK-UHFFFAOYSA-N	35	1	-1.41266	-1.56422	0.6987	-4.97317	2.7952	-0.10173	-18.4092	-0.6621	-1.5849	13.4	30.1	-88
748	Edaravone	methanol	acetonitrile	QELUYTUMUWHWMC-UHFFFAOYSA-N	OKKJLVBELUTLKV-UHFFFAOYSA-N	WEVYAHXRMPXWCK-UHFFFAOYSA-N	40	0	-1.51622	-1.21526	0.5515	-3.74698	2.93917	4e-05	-16.1939	1.0261	0.0002	10.5	30.9	49.5
749	Edaravone	methanol	acetonitrile	QELUYTUMUWHWMC-UHFFFAOYSA-N	OKKJLVBELUTLKV-UHFFFAOYSA-N	WEVYAHXRMPXWCK-UHFFFAOYSA-N	40	0.1	-1.46642	-1.18436	0.564705	-3.86291	2.92674	-0.010904	-16.415	0.85728	-0.15831	10.79	30.82	35.75
750	Edaravone	methanol	acetonitrile	QELUYTUMUWHWMC-UHFFFAOYSA-N	OKKJLVBELUTLKV-UHFFFAOYSA-N	WEVYAHXRMPXWCK-UHFFFAOYSA-N	40	0.2	-1.41441	-1.16612	0.57791	-3.97884	2.91431	-0.021848	-16.6362	0.68846	-0.31682	11.08	30.74	22
751	Edaravone	methanol	acetonitrile	QELUYTUMUWHWMC-UHFFFAOYSA-N	OKKJLVBELUTLKV-UHFFFAOYSA-N	WEVYAHXRMPXWCK-UHFFFAOYSA-N	40	0.3	-1.36674	-1.16024	0.591115	-4.09478	2.90188	-0.032792	-16.8574	0.51964	-0.47533	11.37	30.66	8.25
752	Edaravone	methanol	acetonitrile	QELUYTUMUWHWMC-UHFFFAOYSA-N	OKKJLVBELUTLKV-UHFFFAOYSA-N	WEVYAHXRMPXWCK-UHFFFAOYSA-N	40	0.4	-1.32816	-1.16532	0.60432	-4.21071	2.88945	-0.043736	-17.0786	0.35082	-0.63384	11.66	30.58	-5.5
753	Edaravone	methanol	acetonitrile	QELUYTUMUWHWMC-UHFFFAOYSA-N	OKKJLVBELUTLKV-UHFFFAOYSA-N	WEVYAHXRMPXWCK-UHFFFAOYSA-N	40	0.5	-1.3016	-1.18079	0.617525	-4.32664	2.87702	-0.05468	-17.2997	0.182	-0.79235	11.95	30.5	-19.25
754	Edaravone	methanol	acetonitrile	QELUYTUMUWHWMC-UHFFFAOYSA-N	OKKJLVBELUTLKV-UHFFFAOYSA-N	WEVYAHXRMPXWCK-UHFFFAOYSA-N	40	0.6	-1.28819	-1.20704	0.63073	-4.44257	2.86459	-0.065624	-17.5209	0.01318	-0.95086	12.24	30.42	-33
755	Edaravone	methanol	acetonitrile	QELUYTUMUWHWMC-UHFFFAOYSA-N	OKKJLVBELUTLKV-UHFFFAOYSA-N	WEVYAHXRMPXWCK-UHFFFAOYSA-N	40	0.7	-1.28725	-1.24542	0.643935	-4.5585	2.85216	-0.076568	-17.7421	-0.15564	-1.10937	12.53	30.34	-46.75
756	Edaravone	methanol	acetonitrile	QELUYTUMUWHWMC-UHFFFAOYSA-N	OKKJLVBELUTLKV-UHFFFAOYSA-N	WEVYAHXRMPXWCK-UHFFFAOYSA-N	40	0.8	-1.29629	-1.29852	0.65714	-4.67444	2.83973	-0.087512	-17.9632	-0.32446	-1.26788	12.82	30.26	-60.5
757	Edaravone	methanol	acetonitrile	QELUYTUMUWHWMC-UHFFFAOYSA-N	OKKJLVBELUTLKV-UHFFFAOYSA-N	WEVYAHXRMPXWCK-UHFFFAOYSA-N	40	0.9	-1.31102	-1.37087	0.670345	-4.79037	2.8273	-0.098456	-18.1844	-0.49328	-1.42639	13.11	30.18	-74.25
758	Edaravone	methanol	acetonitrile	QELUYTUMUWHWMC-UHFFFAOYSA-N	OKKJLVBELUTLKV-UHFFFAOYSA-N	WEVYAHXRMPXWCK-UHFFFAOYSA-N	40	1	-1.32532	-1.47036	0.68355	-4.9063	2.81487	-0.1094	-18.4056	-0.6621	-1.5849	13.4	30.1	-88
759	Edaravone	methanol	ethyl acetate	QELUYTUMUWHWMC-UHFFFAOYSA-N	OKKJLVBELUTLKV-UHFFFAOYSA-N	XEKOWRVHYACXOJ-UHFFFAOYSA-N	0	0	-1.79944	-1.39256	-0.19024	-4.27607	1.26846	0.00067	-10.0891	0.0959237	0.0002	-6.0145	-2.84695	16.1146
760	Edaravone	methanol	ethyl acetate	QELUYTUMUWHWMC-UHFFFAOYSA-N	OKKJLVBELUTLKV-UHFFFAOYSA-N	XEKOWRVHYACXOJ-UHFFFAOYSA-N	0	0.407392	-1.71191	-1.52777	0.215066	-4.74365	1.83551	-0.0143506	-13.489	-0.212889	-0.645558	1.89482	10.5754	-26.3009
761	Edaravone	methanol	ethyl acetate	QELUYTUMUWHWMC-UHFFFAOYSA-N	OKKJLVBELUTLKV-UHFFFAOYSA-N	XEKOWRVHYACXOJ-UHFFFAOYSA-N	0	0.647045	-1.67719	-1.69613	0.453492	-5.0187	2.16907	-0.0231865	-15.489	-0.394551	-1.02543	6.54755	18.4712	-51.2522
762	Edaravone	methanol	ethyl acetate	QELUYTUMUWHWMC-UHFFFAOYSA-N	OKKJLVBELUTLKV-UHFFFAOYSA-N	XEKOWRVHYACXOJ-UHFFFAOYSA-N	0	0.804868	-1.77302	-1.8658	0.610507	-5.19984	2.38875	-0.0290055	-16.8061	-0.514186	-1.2756	9.61162	23.671	-67.6839
763	Edaravone	methanol	ethyl acetate	QELUYTUMUWHWMC-UHFFFAOYSA-N	OKKJLVBELUTLKV-UHFFFAOYSA-N	XEKOWRVHYACXOJ-UHFFFAOYSA-N	0	0.916662	-1.8688	-2.0487	0.721729	-5.32815	2.54435	-0.0331273	-17.739	-0.598928	-1.4528	11.782	27.3543	-79.3233
764	Edaravone	methanol	ethyl acetate	QELUYTUMUWHWMC-UHFFFAOYSA-N	OKKJLVBELUTLKV-UHFFFAOYSA-N	XEKOWRVHYACXOJ-UHFFFAOYSA-N	0	1	-1.92908	-2.2218	0.80464	-5.4238	2.66035	-0.0362	-18.4345	-0.6621	-1.5849	13.4	30.1	-88
765	Edaravone	methanol	ethyl acetate	QELUYTUMUWHWMC-UHFFFAOYSA-N	OKKJLVBELUTLKV-UHFFFAOYSA-N	XEKOWRVHYACXOJ-UHFFFAOYSA-N	5	0	-1.78649	-1.32275	-0.18747	-4.23551	1.27701	0.00069	-10.0882	0.0957572	0.0002	-6.01613	-2.85224	16.105
766	Edaravone	methanol	ethyl acetate	QELUYTUMUWHWMC-UHFFFAOYSA-N	OKKJLVBELUTLKV-UHFFFAOYSA-N	XEKOWRVHYACXOJ-UHFFFAOYSA-N	5	0.407392	-1.65339	-1.45212	0.210565	-4.69412	1.84832	-0.0186611	-13.487	-0.212988	-0.645558	1.89385	10.5722	-26.3066
767	Edaravone	methanol	ethyl acetate	QELUYTUMUWHWMC-UHFFFAOYSA-N	OKKJLVBELUTLKV-UHFFFAOYSA-N	XEKOWRVHYACXOJ-UHFFFAOYSA-N	5	0.647045	-1.61093	-1.61402	0.444712	-4.9639	2.1844	-0.0300446	-15.4863	-0.39461	-1.02543	6.54697	18.4693	-51.2556
768	Edaravone	methanol	ethyl acetate	QELUYTUMUWHWMC-UHFFFAOYSA-N	OKKJLVBELUTLKV-UHFFFAOYSA-N	XEKOWRVHYACXOJ-UHFFFAOYSA-N	5	0.804868	-1.71157	-1.77839	0.59891	-5.14157	2.40573	-0.0375412	-16.803	-0.514218	-1.2756	9.6113	23.67	-67.6858
769	Edaravone	methanol	ethyl acetate	QELUYTUMUWHWMC-UHFFFAOYSA-N	OKKJLVBELUTLKV-UHFFFAOYSA-N	XEKOWRVHYACXOJ-UHFFFAOYSA-N	5	0.916662	-1.81031	-1.95662	0.708136	-5.26741	2.5625	-0.0428514	-17.7357	-0.598942	-1.4528	11.7819	27.3538	-79.3241
770	Edaravone	methanol	ethyl acetate	QELUYTUMUWHWMC-UHFFFAOYSA-N	OKKJLVBELUTLKV-UHFFFAOYSA-N	XEKOWRVHYACXOJ-UHFFFAOYSA-N	5	1	-1.8692	-2.12595	0.78956	-5.36123	2.67937	-0.04681	-18.4309	-0.6621	-1.5849	13.4	30.1	-88
771	Edaravone	methanol	ethyl acetate	QELUYTUMUWHWMC-UHFFFAOYSA-N	OKKJLVBELUTLKV-UHFFFAOYSA-N	XEKOWRVHYACXOJ-UHFFFAOYSA-N	10	0	-1.76124	-1.25478	-0.18482	-4.19503	1.28543	0.00072	-10.0874	0.0956018	0.0002	-6.01766	-2.85719	16.096
772	Edaravone	methanol	ethyl acetate	QELUYTUMUWHWMC-UHFFFAOYSA-N	OKKJLVBELUTLKV-UHFFFAOYSA-N	XEKOWRVHYACXOJ-UHFFFAOYSA-N	10	0.407392	-1.59987	-1.37818	0.205987	-4.64441	1.86108	-0.0227988	-13.485	-0.21308	-0.645558	1.89295	10.5693	-26.3119
773	Edaravone	methanol	ethyl acetate	QELUYTUMUWHWMC-UHFFFAOYSA-N	OKKJLVBELUTLKV-UHFFFAOYSA-N	XEKOWRVHYACXOJ-UHFFFAOYSA-N	10	0.647045	-1.5412	-1.53336	0.435883	-4.90876	2.19972	-0.0366339	-15.4837	-0.394665	-1.02543	6.54643	18.4676	-51.2588
774	Edaravone	methanol	ethyl acetate	QELUYTUMUWHWMC-UHFFFAOYSA-N	OKKJLVBELUTLKV-UHFFFAOYSA-N	XEKOWRVHYACXOJ-UHFFFAOYSA-N	10	0.804868	-1.65564	-1.6922	0.587282	-5.08285	2.42272	-0.045745	-16.8	-0.514248	-1.2756	9.611	23.669	-67.6876
775	Edaravone	methanol	ethyl acetate	QELUYTUMUWHWMC-UHFFFAOYSA-N	OKKJLVBELUTLKV-UHFFFAOYSA-N	XEKOWRVHYACXOJ-UHFFFAOYSA-N	10	0.916662	-1.75808	-1.8656	0.694525	-5.20616	2.58069	-0.0521989	-17.7323	-0.598955	-1.4528	11.7818	27.3534	-79.3248
776	Edaravone	methanol	ethyl acetate	QELUYTUMUWHWMC-UHFFFAOYSA-N	OKKJLVBELUTLKV-UHFFFAOYSA-N	XEKOWRVHYACXOJ-UHFFFAOYSA-N	10	1	-1.80365	-2.03112	0.77447	-5.29809	2.69845	-0.05701	-18.4274	-0.6621	-1.5849	13.4	30.1	-88
777	Edaravone	methanol	ethyl acetate	QELUYTUMUWHWMC-UHFFFAOYSA-N	OKKJLVBELUTLKV-UHFFFAOYSA-N	XEKOWRVHYACXOJ-UHFFFAOYSA-N	15	0	-1.72498	-1.18861	-0.18226	-4.15464	1.29372	0.00074	-10.0865	0.0954242	0.0002	-6.0194	-2.86283	16.0857
778	Edaravone	methanol	ethyl acetate	QELUYTUMUWHWMC-UHFFFAOYSA-N	OKKJLVBELUTLKV-UHFFFAOYSA-N	XEKOWRVHYACXOJ-UHFFFAOYSA-N	15	0.407392	-1.54396	-1.30588	0.201341	-4.59451	1.8738	-0.0267753	-13.483	-0.213185	-0.645558	1.89191	10.566	-26.318
779	Edaravone	methanol	ethyl acetate	QELUYTUMUWHWMC-UHFFFAOYSA-N	OKKJLVBELUTLKV-UHFFFAOYSA-N	XEKOWRVHYACXOJ-UHFFFAOYSA-N	15	0.647045	-1.48763	-1.45408	0.426997	-4.85326	2.21503	-0.0429614	-15.4811	-0.394728	-1.02543	6.54582	18.4656	-51.2624
780	Edaravone	methanol	ethyl acetate	QELUYTUMUWHWMC-UHFFFAOYSA-N	OKKJLVBELUTLKV-UHFFFAOYSA-N	XEKOWRVHYACXOJ-UHFFFAOYSA-N	15	0.804868	-1.59193	-1.6071	0.575604	-5.02366	2.43976	-0.0536208	-16.7969	-0.514283	-1.2756	9.61066	23.6679	-67.6896
781	Edaravone	methanol	ethyl acetate	QELUYTUMUWHWMC-UHFFFAOYSA-N	OKKJLVBELUTLKV-UHFFFAOYSA-N	XEKOWRVHYACXOJ-UHFFFAOYSA-N	15	0.916662	-1.68751	-1.77546	0.680869	-5.14437	2.59894	-0.0611713	-17.7289	-0.598969	-1.4528	11.7816	27.3529	-79.3257
782	Edaravone	methanol	ethyl acetate	QELUYTUMUWHWMC-UHFFFAOYSA-N	OKKJLVBELUTLKV-UHFFFAOYSA-N	XEKOWRVHYACXOJ-UHFFFAOYSA-N	15	1	-1.73313	-1.93709	0.75934	-5.23435	2.7176	-0.0668	-18.4238	-0.6621	-1.5849	13.4	30.1	-88
783	Edaravone	methanol	ethyl acetate	QELUYTUMUWHWMC-UHFFFAOYSA-N	OKKJLVBELUTLKV-UHFFFAOYSA-N	XEKOWRVHYACXOJ-UHFFFAOYSA-N	20	0	-1.67889	-1.12415	-0.17981	-4.11433	1.30187	0.00077	-10.0857	0.0952355	0.0002	-6.02126	-2.86883	16.0748
784	Edaravone	methanol	ethyl acetate	QELUYTUMUWHWMC-UHFFFAOYSA-N	OKKJLVBELUTLKV-UHFFFAOYSA-N	XEKOWRVHYACXOJ-UHFFFAOYSA-N	20	0.407392	-1.48927	-1.23516	0.196621	-4.5444	1.88647	-0.0305707	-13.4811	-0.213297	-0.645558	1.89082	10.5624	-26.3245
785	Edaravone	methanol	ethyl acetate	QELUYTUMUWHWMC-UHFFFAOYSA-N	OKKJLVBELUTLKV-UHFFFAOYSA-N	XEKOWRVHYACXOJ-UHFFFAOYSA-N	20	0.647045	-1.43092	-1.37609	0.418059	-4.7974	2.23037	-0.0490071	-15.4784	-0.394794	-1.02543	6.54516	18.4635	-51.2662
786	Edaravone	methanol	ethyl acetate	QELUYTUMUWHWMC-UHFFFAOYSA-N	OKKJLVBELUTLKV-UHFFFAOYSA-N	XEKOWRVHYACXOJ-UHFFFAOYSA-N	20	0.804868	-1.53444	-1.52298	0.563888	-4.96401	2.45684	-0.0611485	-16.7938	-0.51432	-1.2756	9.6103	23.6667	-67.6917
787	Edaravone	methanol	ethyl acetate	QELUYTUMUWHWMC-UHFFFAOYSA-N	OKKJLVBELUTLKV-UHFFFAOYSA-N	XEKOWRVHYACXOJ-UHFFFAOYSA-N	20	0.916662	-1.62385	-1.68603	0.667186	-5.08202	2.61726	-0.0697488	-17.7256	-0.598985	-1.4528	11.7815	27.3524	-79.3266
788	Edaravone	methanol	ethyl acetate	QELUYTUMUWHWMC-UHFFFAOYSA-N	OKKJLVBELUTLKV-UHFFFAOYSA-N	XEKOWRVHYACXOJ-UHFFFAOYSA-N	20	1	-1.65824	-1.84364	0.74419	-5.17	2.73685	-0.07616	-18.4201	-0.6621	-1.5849	13.4	30.1	-88
789	Edaravone	methanol	ethyl acetate	QELUYTUMUWHWMC-UHFFFAOYSA-N	OKKJLVBELUTLKV-UHFFFAOYSA-N	XEKOWRVHYACXOJ-UHFFFAOYSA-N	25	0	-1.624	-1.06134	-0.17743	-4.0741	1.3099	0.00079	-10.0849	0.0950357	0.0002	-6.02322	-2.87519	16.0633
790	Edaravone	methanol	ethyl acetate	QELUYTUMUWHWMC-UHFFFAOYSA-N	OKKJLVBELUTLKV-UHFFFAOYSA-N	XEKOWRVHYACXOJ-UHFFFAOYSA-N	25	0.407392	-1.43326	-1.16595	0.191855	-4.49409	1.8991	-0.034205	-13.4791	-0.213416	-0.645558	1.88965	10.5587	-26.3313
791	Edaravone	methanol	ethyl acetate	QELUYTUMUWHWMC-UHFFFAOYSA-N	OKKJLVBELUTLKV-UHFFFAOYSA-N	XEKOWRVHYACXOJ-UHFFFAOYSA-N	25	0.647045	-1.37711	-1.29933	0.40909	-4.74116	2.24571	-0.0547911	-15.4758	-0.394865	-1.02543	6.54447	18.4612	-51.2703
792	Edaravone	methanol	ethyl acetate	QELUYTUMUWHWMC-UHFFFAOYSA-N	OKKJLVBELUTLKV-UHFFFAOYSA-N	XEKOWRVHYACXOJ-UHFFFAOYSA-N	25	0.804868	-1.48211	-1.43972	0.552151	-4.90386	2.47396	-0.0683482	-16.7907	-0.514359	-1.2756	9.60991	23.6655	-67.694
793	Edaravone	methanol	ethyl acetate	QELUYTUMUWHWMC-UHFFFAOYSA-N	OKKJLVBELUTLKV-UHFFFAOYSA-N	XEKOWRVHYACXOJ-UHFFFAOYSA-N	25	0.916662	-1.56282	-1.59712	0.653487	-5.01911	2.63565	-0.0779513	-17.7222	-0.599002	-1.4528	11.7813	27.3519	-79.3276
794	Edaravone	methanol	ethyl acetate	QELUYTUMUWHWMC-UHFFFAOYSA-N	OKKJLVBELUTLKV-UHFFFAOYSA-N	XEKOWRVHYACXOJ-UHFFFAOYSA-N	25	1	-1.57954	-1.75054	0.72903	-5.10503	2.75618	-0.08511	-18.4165	-0.6621	-1.5849	13.4	30.1	-88
795	Edaravone	methanol	ethyl acetate	QELUYTUMUWHWMC-UHFFFAOYSA-N	OKKJLVBELUTLKV-UHFFFAOYSA-N	XEKOWRVHYACXOJ-UHFFFAOYSA-N	30	0	-1.56124	-1.0001	-0.17515	-4.03396	1.31781	0.00082	-10.0841	0.0948248	0.0002	-6.02529	-2.8819	16.0511
796	Edaravone	methanol	ethyl acetate	QELUYTUMUWHWMC-UHFFFAOYSA-N	OKKJLVBELUTLKV-UHFFFAOYSA-N	XEKOWRVHYACXOJ-UHFFFAOYSA-N	30	0.407392	-1.38073	-1.0982	0.187026	-4.44358	1.91171	-0.0376582	-13.4772	-0.213541	-0.645558	1.88843	10.5547	-26.3385
797	Edaravone	methanol	ethyl acetate	QELUYTUMUWHWMC-UHFFFAOYSA-N	OKKJLVBELUTLKV-UHFFFAOYSA-N	XEKOWRVHYACXOJ-UHFFFAOYSA-N	30	0.647045	-1.31995	-1.22372	0.400079	-4.68454	2.26108	-0.0602934	-15.4732	-0.394939	-1.02543	6.54374	18.4589	-51.2746
798	Edaravone	methanol	ethyl acetate	QELUYTUMUWHWMC-UHFFFAOYSA-N	OKKJLVBELUTLKV-UHFFFAOYSA-N	XEKOWRVHYACXOJ-UHFFFAOYSA-N	30	0.804868	-1.43097	-1.35719	0.540386	-4.84322	2.49116	-0.0751998	-16.7877	-0.5144	-1.2756	9.60951	23.6642	-67.6963
799	Edaravone	methanol	ethyl acetate	QELUYTUMUWHWMC-UHFFFAOYSA-N	OKKJLVBELUTLKV-UHFFFAOYSA-N	XEKOWRVHYACXOJ-UHFFFAOYSA-N	30	0.916662	-1.504	-1.50853	0.639772	-4.95563	2.65414	-0.0857587	-17.7188	-0.599019	-1.4528	11.7811	27.3514	-79.3286
800	Edaravone	methanol	ethyl acetate	QELUYTUMUWHWMC-UHFFFAOYSA-N	OKKJLVBELUTLKV-UHFFFAOYSA-N	XEKOWRVHYACXOJ-UHFFFAOYSA-N	30	1	-1.49753	-1.65749	0.71386	-5.03942	2.77563	-0.09363	-18.4129	-0.6621	-1.5849	13.4	30.1	-88
801	Edaravone	methanol	ethyl acetate	QELUYTUMUWHWMC-UHFFFAOYSA-N	OKKJLVBELUTLKV-UHFFFAOYSA-N	XEKOWRVHYACXOJ-UHFFFAOYSA-N	35	0	-1.49148	-0.940341	-0.17295	-3.99392	1.32559	0.00085	-10.0833	0.0946028	0.0002	-6.02747	-2.88896	16.0382
802	Edaravone	methanol	ethyl acetate	QELUYTUMUWHWMC-UHFFFAOYSA-N	OKKJLVBELUTLKV-UHFFFAOYSA-N	XEKOWRVHYACXOJ-UHFFFAOYSA-N	35	0.407392	-1.32964	-1.03184	0.182154	-4.39286	1.9243	-0.0409403	-13.4752	-0.213672	-0.645558	1.88713	10.5505	-26.3462
803	Edaravone	methanol	ethyl acetate	QELUYTUMUWHWMC-UHFFFAOYSA-N	OKKJLVBELUTLKV-UHFFFAOYSA-N	XEKOWRVHYACXOJ-UHFFFAOYSA-N	35	0.647045	-1.25433	-1.14922	0.391046	-4.62754	2.27649	-0.0655238	-15.4706	-0.395018	-1.02543	6.54297	18.4564	-51.2791
804	Edaravone	methanol	ethyl acetate	QELUYTUMUWHWMC-UHFFFAOYSA-N	OKKJLVBELUTLKV-UHFFFAOYSA-N	XEKOWRVHYACXOJ-UHFFFAOYSA-N	35	0.804868	-1.38047	-1.27531	0.528613	-4.78209	2.50843	-0.0817134	-16.7846	-0.514443	-1.2756	9.60908	23.6628	-67.6988
805	Edaravone	methanol	ethyl acetate	QELUYTUMUWHWMC-UHFFFAOYSA-N	OKKJLVBELUTLKV-UHFFFAOYSA-N	XEKOWRVHYACXOJ-UHFFFAOYSA-N	35	0.916662	-1.44932	-1.42006	0.626058	-4.89156	2.67273	-0.0931812	-17.7154	-0.599038	-1.4528	11.781	27.3508	-79.3297
806	Edaravone	methanol	ethyl acetate	QELUYTUMUWHWMC-UHFFFAOYSA-N	OKKJLVBELUTLKV-UHFFFAOYSA-N	XEKOWRVHYACXOJ-UHFFFAOYSA-N	35	1	-1.41266	-1.56422	0.6987	-4.97317	2.7952	-0.10173	-18.4092	-0.6621	-1.5849	13.4	30.1	-88
807	Edaravone	methanol	ethyl acetate	QELUYTUMUWHWMC-UHFFFAOYSA-N	OKKJLVBELUTLKV-UHFFFAOYSA-N	XEKOWRVHYACXOJ-UHFFFAOYSA-N	40	0	-1.41546	-0.881994	-0.17082	-3.95395	1.33326	0.00087	-10.0826	0.0943697	0.0002	-6.02976	-2.89637	16.0247
808	Edaravone	methanol	ethyl acetate	QELUYTUMUWHWMC-UHFFFAOYSA-N	OKKJLVBELUTLKV-UHFFFAOYSA-N	XEKOWRVHYACXOJ-UHFFFAOYSA-N	40	0.407392	-1.27777	-0.96682	0.177244	-4.34193	1.93686	-0.0440532	-13.4733	-0.21381	-0.645558	1.88578	10.5461	-26.3541
809	Edaravone	methanol	ethyl acetate	QELUYTUMUWHWMC-UHFFFAOYSA-N	OKKJLVBELUTLKV-UHFFFAOYSA-N	XEKOWRVHYACXOJ-UHFFFAOYSA-N	40	0.647045	-1.20551	-1.07577	0.381995	-4.57016	2.29193	-0.0704796	-15.4679	-0.3951	-1.02543	6.54216	18.4538	-51.2839
810	Edaravone	methanol	ethyl acetate	QELUYTUMUWHWMC-UHFFFAOYSA-N	OKKJLVBELUTLKV-UHFFFAOYSA-N	XEKOWRVHYACXOJ-UHFFFAOYSA-N	40	0.804868	-1.32929	-1.19397	0.516835	-4.72047	2.52576	-0.0878828	-16.7815	-0.514489	-1.2756	9.60864	23.6614	-67.7015
811	Edaravone	methanol	ethyl acetate	QELUYTUMUWHWMC-UHFFFAOYSA-N	OKKJLVBELUTLKV-UHFFFAOYSA-N	XEKOWRVHYACXOJ-UHFFFAOYSA-N	40	0.916662	-1.38456	-1.3315	0.612348	-4.82693	2.6914	-0.10021	-17.712	-0.599057	-1.4528	11.7808	27.3501	-79.3308
812	Edaravone	methanol	ethyl acetate	QELUYTUMUWHWMC-UHFFFAOYSA-N	OKKJLVBELUTLKV-UHFFFAOYSA-N	XEKOWRVHYACXOJ-UHFFFAOYSA-N	40	1	-1.32532	-1.47036	0.68355	-4.9063	2.81487	-0.1094	-18.4056	-0.6621	-1.5849	13.4	30.1	-88
813	Edaravone	1,3-butanediol-water	water	QELUYTUMUWHWMC-UHFFFAOYSA-N	PUPZLCDOIYMWBV-UHFFFAOYSA-N	XLYOFNOQVPJJNP-UHFFFAOYSA-N	25	0	-3.77594	-4.5475	5.22927	-6.85128	2.63775	-0.18814	-21.69	-1.0889	-2.9484	24.6187	50.9	-201
814	Edaravone	1,3-butanediol-water	water	QELUYTUMUWHWMC-UHFFFAOYSA-N	PUPZLCDOIYMWBV-UHFFFAOYSA-N	XLYOFNOQVPJJNP-UHFFFAOYSA-N	25	0.1	-3.05517	-3.72471	4.668	-6.65892	2.4957	-0.101223	-20.5485	-1.24754	-2.92109	22.136	44.833	-206.398
815	Edaravone	1,3-butanediol-water	water	QELUYTUMUWHWMC-UHFFFAOYSA-N	PUPZLCDOIYMWBV-UHFFFAOYSA-N	XLYOFNOQVPJJNP-UHFFFAOYSA-N	25	0.2	-2.57444	-3.24277	4.10672	-6.46655	2.35365	-0.014306	-19.407	-1.40618	-2.89379	19.6532	38.7661	-211.797
816	Edaravone	1,3-butanediol-water	water	QELUYTUMUWHWMC-UHFFFAOYSA-N	PUPZLCDOIYMWBV-UHFFFAOYSA-N	XLYOFNOQVPJJNP-UHFFFAOYSA-N	25	0.3	-2.26715	-2.89733	3.54545	-6.27419	2.21161	0.072611	-18.2656	-1.56483	-2.86648	17.1705	32.6991	-217.195
817	Edaravone	1,3-butanediol-water	water	QELUYTUMUWHWMC-UHFFFAOYSA-N	PUPZLCDOIYMWBV-UHFFFAOYSA-N	XLYOFNOQVPJJNP-UHFFFAOYSA-N	25	0.4	-2.07845	-2.63322	2.98417	-6.08182	2.06956	0.159528	-17.1241	-1.72347	-2.83917	14.6877	26.6321	-222.594
818	Edaravone	1,3-butanediol-water	water	QELUYTUMUWHWMC-UHFFFAOYSA-N	PUPZLCDOIYMWBV-UHFFFAOYSA-N	XLYOFNOQVPJJNP-UHFFFAOYSA-N	25	0.5	-1.96524	-2.4321	2.4229	-5.88945	1.92751	0.246445	-15.9826	-1.88211	-2.81187	12.2049	20.5652	-227.992
819	Edaravone	1,3-butanediol-water	water	QELUYTUMUWHWMC-UHFFFAOYSA-N	PUPZLCDOIYMWBV-UHFFFAOYSA-N	XLYOFNOQVPJJNP-UHFFFAOYSA-N	25	0.6	-1.89616	-2.2802	1.86163	-5.69709	1.78546	0.333362	-14.8412	-2.04075	-2.78456	9.72216	14.4982	-233.39
820	Edaravone	1,3-butanediol-water	water	QELUYTUMUWHWMC-UHFFFAOYSA-N	PUPZLCDOIYMWBV-UHFFFAOYSA-N	XLYOFNOQVPJJNP-UHFFFAOYSA-N	25	0.7	-1.85161	-2.1637	1.30035	-5.50472	1.64341	0.420279	-13.6997	-2.19939	-2.75725	7.23939	8.43124	-238.789
821	Edaravone	1,3-butanediol-water	water	QELUYTUMUWHWMC-UHFFFAOYSA-N	PUPZLCDOIYMWBV-UHFFFAOYSA-N	XLYOFNOQVPJJNP-UHFFFAOYSA-N	25	0.8	-1.82375	-2.07234	0.739078	-5.31236	1.50137	0.507196	-12.5582	-2.35803	-2.72995	4.75663	2.36427	-244.187
822	Edaravone	1,3-butanediol-water	water	QELUYTUMUWHWMC-UHFFFAOYSA-N	PUPZLCDOIYMWBV-UHFFFAOYSA-N	XLYOFNOQVPJJNP-UHFFFAOYSA-N	25	0.9	-1.81645	-2.00017	0.177804	-5.12	1.35932	0.594113	-11.4168	-2.51668	-2.70264	2.27387	-3.70269	-249.586
823	Edaravone	1,3-butanediol-water	water	QELUYTUMUWHWMC-UHFFFAOYSA-N	PUPZLCDOIYMWBV-UHFFFAOYSA-N	XLYOFNOQVPJJNP-UHFFFAOYSA-N	25	1	-1.84538	-1.94353	-0.38347	-4.92763	1.21727	0.68103	-10.2753	-2.67532	-2.67533	-0.208899	-9.76966	-254.984
824	Edaravone	water	Isopropanol	QELUYTUMUWHWMC-UHFFFAOYSA-N	XLYOFNOQVPJJNP-UHFFFAOYSA-N	KFZMGEQAYNKOFK-UHFFFAOYSA-N	10	0	-1.77701	-1.99247	0.4102	-4.16499	1.86057	0.15518	-13.582	-0.959361	-1.18643	6.52916	3.72262	-96.97
825	Edaravone	water	Isopropanol	QELUYTUMUWHWMC-UHFFFAOYSA-N	XLYOFNOQVPJJNP-UHFFFAOYSA-N	KFZMGEQAYNKOFK-UHFFFAOYSA-N	10	0.1	-1.80492	-2.05202	0.877823	-4.47766	1.91638	0.12085	-14.3973	-0.972315	-1.36262	8.33812	8.44035	-107.373
826	Edaravone	water	Isopropanol	QELUYTUMUWHWMC-UHFFFAOYSA-N	XLYOFNOQVPJJNP-UHFFFAOYSA-N	KFZMGEQAYNKOFK-UHFFFAOYSA-N	10	0.2	-1.82236	-2.12996	1.34545	-4.79033	1.97219	0.08652	-15.2127	-0.985269	-1.53882	10.1471	13.1581	-117.776
827	Edaravone	water	Isopropanol	QELUYTUMUWHWMC-UHFFFAOYSA-N	XLYOFNOQVPJJNP-UHFFFAOYSA-N	KFZMGEQAYNKOFK-UHFFFAOYSA-N	10	0.3	-1.83666	-2.23016	1.81307	-5.103	2.028	0.05219	-16.028	-0.998222	-1.71502	11.956	17.8758	-128.179
828	Edaravone	water	Isopropanol	QELUYTUMUWHWMC-UHFFFAOYSA-N	XLYOFNOQVPJJNP-UHFFFAOYSA-N	KFZMGEQAYNKOFK-UHFFFAOYSA-N	10	0.4	-1.86157	-2.36044	2.28069	-5.41567	2.08381	0.01786	-16.8434	-1.01118	-1.89122	13.765	22.5936	-138.582
829	Edaravone	water	Isopropanol	QELUYTUMUWHWMC-UHFFFAOYSA-N	XLYOFNOQVPJJNP-UHFFFAOYSA-N	KFZMGEQAYNKOFK-UHFFFAOYSA-N	10	0.5	-1.91726	-2.52511	2.74831	-5.72834	2.13963	-0.01647	-17.6588	-1.02413	-2.06741	15.574	27.3113	-148.985
830	Edaravone	water	Isopropanol	QELUYTUMUWHWMC-UHFFFAOYSA-N	XLYOFNOQVPJJNP-UHFFFAOYSA-N	KFZMGEQAYNKOFK-UHFFFAOYSA-N	10	0.6	-2.03034	-2.72503	3.21594	-6.04101	2.19544	-0.0508	-18.4741	-1.03708	-2.24361	17.3829	32.029	-159.388
831	Edaravone	water	Isopropanol	QELUYTUMUWHWMC-UHFFFAOYSA-N	XLYOFNOQVPJJNP-UHFFFAOYSA-N	KFZMGEQAYNKOFK-UHFFFAOYSA-N	10	0.7	-2.23384	-2.97101	3.68356	-6.35368	2.25125	-0.08513	-19.2895	-1.05004	-2.41981	19.1919	36.7468	-169.791
832	Edaravone	water	Isopropanol	QELUYTUMUWHWMC-UHFFFAOYSA-N	XLYOFNOQVPJJNP-UHFFFAOYSA-N	KFZMGEQAYNKOFK-UHFFFAOYSA-N	10	0.8	-2.56723	-3.303	4.15118	-6.66635	2.30706	-0.11946	-20.1048	-1.06299	-2.59601	21.0008	41.4645	-180.194
833	Edaravone	water	Isopropanol	QELUYTUMUWHWMC-UHFFFAOYSA-N	XLYOFNOQVPJJNP-UHFFFAOYSA-N	KFZMGEQAYNKOFK-UHFFFAOYSA-N	10	0.9	-3.07639	-3.81737	4.61881	-6.97902	2.36287	-0.15379	-20.9202	-1.07595	-2.7722	22.8098	46.1823	-190.597
834	Edaravone	water	Isopropanol	QELUYTUMUWHWMC-UHFFFAOYSA-N	XLYOFNOQVPJJNP-UHFFFAOYSA-N	KFZMGEQAYNKOFK-UHFFFAOYSA-N	10	1	-3.81364	-4.73712	5.08643	-7.29169	2.41868	-0.18812	-21.7355	-1.0889	-2.9484	24.6187	50.9	-201
835	Edaravone	water	Isopropanol	QELUYTUMUWHWMC-UHFFFAOYSA-N	XLYOFNOQVPJJNP-UHFFFAOYSA-N	KFZMGEQAYNKOFK-UHFFFAOYSA-N	20	0	-1.66321	-1.80241	0.40096	-4.1032	1.8757	0.12594	-13.5776	-0.959992	-1.18571	6.52525	3.7215	-96.8975
836	Edaravone	water	Isopropanol	QELUYTUMUWHWMC-UHFFFAOYSA-N	XLYOFNOQVPJJNP-UHFFFAOYSA-N	KFZMGEQAYNKOFK-UHFFFAOYSA-N	20	0.1	-1.66801	-1.86037	0.879734	-4.39285	1.94431	0.094641	-14.3903	-0.972883	-1.36198	8.3346	8.43935	-107.308
837	Edaravone	water	Isopropanol	QELUYTUMUWHWMC-UHFFFAOYSA-N	XLYOFNOQVPJJNP-UHFFFAOYSA-N	KFZMGEQAYNKOFK-UHFFFAOYSA-N	20	0.2	-1.67784	-1.93595	1.35851	-4.6825	2.01292	0.063342	-15.2031	-0.985773	-1.53825	10.1439	13.1572	-117.718
838	Edaravone	water	Isopropanol	QELUYTUMUWHWMC-UHFFFAOYSA-N	XLYOFNOQVPJJNP-UHFFFAOYSA-N	KFZMGEQAYNKOFK-UHFFFAOYSA-N	20	0.3	-1.69004	-2.03158	1.83728	-4.97215	2.08152	0.032043	-16.0159	-0.998664	-1.71451	11.9533	17.8751	-128.128
839	Edaravone	water	Isopropanol	QELUYTUMUWHWMC-UHFFFAOYSA-N	XLYOFNOQVPJJNP-UHFFFAOYSA-N	KFZMGEQAYNKOFK-UHFFFAOYSA-N	20	0.4	-1.7123	-2.15408	2.31606	-5.2618	2.15013	0.000744	-16.8286	-1.01156	-1.89078	13.7626	22.5929	-138.538
840	Edaravone	water	Isopropanol	QELUYTUMUWHWMC-UHFFFAOYSA-N	XLYOFNOQVPJJNP-UHFFFAOYSA-N	KFZMGEQAYNKOFK-UHFFFAOYSA-N	20	0.5	-1.76264	-2.31053	2.79483	-5.55145	2.21874	-0.030555	-17.6414	-1.02445	-2.06705	15.572	27.3108	-148.949
841	Edaravone	water	Isopropanol	QELUYTUMUWHWMC-UHFFFAOYSA-N	XLYOFNOQVPJJNP-UHFFFAOYSA-N	KFZMGEQAYNKOFK-UHFFFAOYSA-N	20	0.6	-1.86944	-2.50735	3.2736	-5.8411	2.28735	-0.061854	-18.4542	-1.03734	-2.24332	17.3813	32.0286	-159.359
842	Edaravone	water	Isopropanol	QELUYTUMUWHWMC-UHFFFAOYSA-N	XLYOFNOQVPJJNP-UHFFFAOYSA-N	KFZMGEQAYNKOFK-UHFFFAOYSA-N	20	0.7	-2.0714	-2.75944	3.75238	-6.13075	2.35596	-0.093153	-19.267	-1.05023	-2.41959	19.1907	36.7465	-169.769
843	Edaravone	water	Isopropanol	QELUYTUMUWHWMC-UHFFFAOYSA-N	XLYOFNOQVPJJNP-UHFFFAOYSA-N	KFZMGEQAYNKOFK-UHFFFAOYSA-N	20	0.8	-2.4176	-3.10761	4.23115	-6.4204	2.42456	-0.124452	-20.0797	-1.06312	-2.59586	21	41.4643	-180.179
844	Edaravone	water	Isopropanol	QELUYTUMUWHWMC-UHFFFAOYSA-N	XLYOFNOQVPJJNP-UHFFFAOYSA-N	KFZMGEQAYNKOFK-UHFFFAOYSA-N	20	0.9	-2.96743	-3.6482	4.70993	-6.71005	2.49317	-0.155751	-20.8925	-1.07601	-2.77213	22.8094	46.1822	-190.59
845	Edaravone	water	Isopropanol	QELUYTUMUWHWMC-UHFFFAOYSA-N	XLYOFNOQVPJJNP-UHFFFAOYSA-N	KFZMGEQAYNKOFK-UHFFFAOYSA-N	20	1	-3.79065	-4.61239	5.1887	-6.9997	2.56178	-0.18705	-21.7053	-1.0889	-2.9484	24.6187	50.9	-201
846	Edaravone	water	Isopropanol	QELUYTUMUWHWMC-UHFFFAOYSA-N	XLYOFNOQVPJJNP-UHFFFAOYSA-N	KFZMGEQAYNKOFK-UHFFFAOYSA-N	30	0	-1.54273	-1.6159	0.39009	-4.03698	1.89189	0.09951	-13.5731	-0.960592	-1.18502	6.52153	3.72044	-96.8285
847	Edaravone	water	Isopropanol	QELUYTUMUWHWMC-UHFFFAOYSA-N	XLYOFNOQVPJJNP-UHFFFAOYSA-N	KFZMGEQAYNKOFK-UHFFFAOYSA-N	30	0.1	-1.49993	-1.67233	0.877404	-4.30338	1.97438	0.070543	-14.3833	-0.973423	-1.36136	8.33125	8.43839	-107.246
848	Edaravone	water	Isopropanol	QELUYTUMUWHWMC-UHFFFAOYSA-N	XLYOFNOQVPJJNP-UHFFFAOYSA-N	KFZMGEQAYNKOFK-UHFFFAOYSA-N	30	0.2	-1.52347	-1.74577	1.36472	-4.56977	2.05688	0.041576	-15.1934	-0.986254	-1.5377	10.141	13.1564	-117.663
849	Edaravone	water	Isopropanol	QELUYTUMUWHWMC-UHFFFAOYSA-N	XLYOFNOQVPJJNP-UHFFFAOYSA-N	KFZMGEQAYNKOFK-UHFFFAOYSA-N	30	0.3	-1.56375	-1.8378	1.85203	-4.83617	2.13937	0.012609	-16.0035	-0.999085	-1.71404	11.9507	17.8743	-128.08
850	Edaravone	water	Isopropanol	QELUYTUMUWHWMC-UHFFFAOYSA-N	XLYOFNOQVPJJNP-UHFFFAOYSA-N	KFZMGEQAYNKOFK-UHFFFAOYSA-N	30	0.4	-1.59791	-1.95431	2.33935	-5.10257	2.22187	-0.016358	-16.8137	-1.01192	-1.89037	13.7604	22.5923	-138.497
851	Edaravone	water	Isopropanol	QELUYTUMUWHWMC-UHFFFAOYSA-N	XLYOFNOQVPJJNP-UHFFFAOYSA-N	KFZMGEQAYNKOFK-UHFFFAOYSA-N	30	0.5	-1.62979	-2.10399	2.82666	-5.36897	2.30436	-0.045325	-17.6238	-1.02475	-2.06671	15.5701	27.3102	-148.914
852	Edaravone	water	Isopropanol	QELUYTUMUWHWMC-UHFFFAOYSA-N	XLYOFNOQVPJJNP-UHFFFAOYSA-N	KFZMGEQAYNKOFK-UHFFFAOYSA-N	30	0.6	-1.68994	-2.29752	3.31397	-5.63536	2.38685	-0.074292	-18.434	-1.03758	-2.24305	17.3799	32.0282	-159.331
853	Edaravone	water	Isopropanol	QELUYTUMUWHWMC-UHFFFAOYSA-N	XLYOFNOQVPJJNP-UHFFFAOYSA-N	KFZMGEQAYNKOFK-UHFFFAOYSA-N	30	0.7	-1.83563	-2.55365	3.80129	-5.90176	2.46935	-0.103259	-19.2441	-1.05041	-2.41939	19.1896	36.7461	-169.749
854	Edaravone	water	Isopropanol	QELUYTUMUWHWMC-UHFFFAOYSA-N	XLYOFNOQVPJJNP-UHFFFAOYSA-N	KFZMGEQAYNKOFK-UHFFFAOYSA-N	30	0.8	-2.15086	-2.91461	4.2886	-6.16816	2.55184	-0.132226	-20.0542	-1.06324	-2.59572	20.9993	41.4641	-180.166
855	Edaravone	water	Isopropanol	QELUYTUMUWHWMC-UHFFFAOYSA-N	XLYOFNOQVPJJNP-UHFFFAOYSA-N	KFZMGEQAYNKOFK-UHFFFAOYSA-N	30	0.9	-2.74631	-3.47723	4.77592	-6.43455	2.63434	-0.161193	-20.8644	-1.07607	-2.77206	22.809	46.182	-190.583
856	Edaravone	water	Isopropanol	QELUYTUMUWHWMC-UHFFFAOYSA-N	XLYOFNOQVPJJNP-UHFFFAOYSA-N	KFZMGEQAYNKOFK-UHFFFAOYSA-N	30	1	-3.7594	-4.48104	5.26323	-6.70095	2.71683	-0.19016	-21.6745	-1.0889	-2.9484	24.6187	50.9	-201
857	Edaravone	water	Isopropanol	QELUYTUMUWHWMC-UHFFFAOYSA-N	XLYOFNOQVPJJNP-UHFFFAOYSA-N	KFZMGEQAYNKOFK-UHFFFAOYSA-N	40	0	-1.41753	-1.43139	0.37793	-3.96634	1.90915	0.07582	-13.5687	-0.961162	-1.18437	6.51801	3.71943	-96.7629
858	Edaravone	water	Isopropanol	QELUYTUMUWHWMC-UHFFFAOYSA-N	XLYOFNOQVPJJNP-UHFFFAOYSA-N	KFZMGEQAYNKOFK-UHFFFAOYSA-N	40	0.1	-1.39044	-1.4862	0.871373	-4.20909	2.0067	0.048572	-14.3761	-0.973936	-1.36078	8.32808	8.43749	-107.187
859	Edaravone	water	Isopropanol	QELUYTUMUWHWMC-UHFFFAOYSA-N	XLYOFNOQVPJJNP-UHFFFAOYSA-N	KFZMGEQAYNKOFK-UHFFFAOYSA-N	40	0.2	-1.39101	-1.55753	1.36482	-4.45184	2.10425	0.021324	-15.1836	-0.98671	-1.53718	10.1382	13.1555	-117.61
860	Edaravone	water	Isopropanol	QELUYTUMUWHWMC-UHFFFAOYSA-N	XLYOFNOQVPJJNP-UHFFFAOYSA-N	KFZMGEQAYNKOFK-UHFFFAOYSA-N	40	0.3	-1.39929	-1.64658	1.85826	-4.6946	2.2018	-0.005924	-15.9911	-0.999484	-1.71358	11.9482	17.8736	-128.034
861	Edaravone	water	Isopropanol	QELUYTUMUWHWMC-UHFFFAOYSA-N	XLYOFNOQVPJJNP-UHFFFAOYSA-N	KFZMGEQAYNKOFK-UHFFFAOYSA-N	40	0.4	-1.41308	-1.75852	2.3517	-4.93735	2.29935	-0.033172	-16.7985	-1.01226	-1.88998	13.7583	22.5917	-138.458
862	Edaravone	water	Isopropanol	QELUYTUMUWHWMC-UHFFFAOYSA-N	XLYOFNOQVPJJNP-UHFFFAOYSA-N	KFZMGEQAYNKOFK-UHFFFAOYSA-N	40	0.5	-1.44789	-1.90287	2.84515	-5.1801	2.3969	-0.06042	-17.606	-1.02503	-2.06639	15.5684	27.3097	-148.881
863	Edaravone	water	Isopropanol	QELUYTUMUWHWMC-UHFFFAOYSA-N	XLYOFNOQVPJJNP-UHFFFAOYSA-N	KFZMGEQAYNKOFK-UHFFFAOYSA-N	40	0.6	-1.53697	-2.09343	3.33859	-5.42285	2.49446	-0.087668	-18.4135	-1.0378	-2.24279	17.3784	32.0278	-159.305
864	Edaravone	water	Isopropanol	QELUYTUMUWHWMC-UHFFFAOYSA-N	XLYOFNOQVPJJNP-UHFFFAOYSA-N	KFZMGEQAYNKOFK-UHFFFAOYSA-N	40	0.7	-1.73131	-2.35233	3.83203	-5.6656	2.59201	-0.114916	-19.2209	-1.05058	-2.41919	19.1885	36.7458	-169.729
865	Edaravone	water	Isopropanol	QELUYTUMUWHWMC-UHFFFAOYSA-N	XLYOFNOQVPJJNP-UHFFFAOYSA-N	KFZMGEQAYNKOFK-UHFFFAOYSA-N	40	0.8	-2.09961	-2.7235	4.32547	-5.90836	2.68956	-0.142164	-20.0284	-1.06335	-2.59559	20.9986	41.4639	-180.153
866	Edaravone	water	Isopropanol	QELUYTUMUWHWMC-UHFFFAOYSA-N	XLYOFNOQVPJJNP-UHFFFAOYSA-N	KFZMGEQAYNKOFK-UHFFFAOYSA-N	40	0.9	-2.72831	-3.30458	4.81892	-6.15111	2.78711	-0.169412	-20.8359	-1.07613	-2.772	22.8087	46.1819	-190.576
867	Edaravone	water	Isopropanol	QELUYTUMUWHWMC-UHFFFAOYSA-N	XLYOFNOQVPJJNP-UHFFFAOYSA-N	KFZMGEQAYNKOFK-UHFFFAOYSA-N	40	1	-3.7216	-4.34361	5.31236	-6.39386	2.88466	-0.19666	-21.6434	-1.0889	-2.9484	24.6187	50.9	-201
868	Edaravone	water	Isopropanol	QELUYTUMUWHWMC-UHFFFAOYSA-N	XLYOFNOQVPJJNP-UHFFFAOYSA-N	KFZMGEQAYNKOFK-UHFFFAOYSA-N	50	0	-1.28916	-1.24712	0.36478	-3.89138	1.92743	0.05479	-13.5642	-0.961703	-1.18376	6.51466	3.71847	-96.7008
869	Edaravone	water	Isopropanol	QELUYTUMUWHWMC-UHFFFAOYSA-N	XLYOFNOQVPJJNP-UHFFFAOYSA-N	KFZMGEQAYNKOFK-UHFFFAOYSA-N	50	0.1	-1.23395	-1.29999	0.862119	-4.10998	2.04124	0.028736	-14.369	-0.974423	-1.36022	8.32507	8.43663	-107.131
870	Edaravone	water	Isopropanol	QELUYTUMUWHWMC-UHFFFAOYSA-N	XLYOFNOQVPJJNP-UHFFFAOYSA-N	KFZMGEQAYNKOFK-UHFFFAOYSA-N	50	0.2	-1.22452	-1.36887	1.35946	-4.32857	2.15506	0.002682	-15.1738	-0.987142	-1.53669	10.1355	13.1548	-117.561
871	Edaravone	water	Isopropanol	QELUYTUMUWHWMC-UHFFFAOYSA-N	XLYOFNOQVPJJNP-UHFFFAOYSA-N	KFZMGEQAYNKOFK-UHFFFAOYSA-N	50	0.3	-1.2293	-1.45511	1.8568	-4.54716	2.26887	-0.023372	-15.9785	-0.999862	-1.71315	11.9459	17.8729	-127.991
872	Edaravone	water	Isopropanol	QELUYTUMUWHWMC-UHFFFAOYSA-N	XLYOFNOQVPJJNP-UHFFFAOYSA-N	KFZMGEQAYNKOFK-UHFFFAOYSA-N	50	0.4	-1.23893	-1.56345	2.35414	-4.76576	2.38269	-0.049426	-16.7833	-1.01258	-1.88961	13.7563	22.5911	-138.42
873	Edaravone	water	Isopropanol	QELUYTUMUWHWMC-UHFFFAOYSA-N	XLYOFNOQVPJJNP-UHFFFAOYSA-N	KFZMGEQAYNKOFK-UHFFFAOYSA-N	50	0.5	-1.26634	-1.70383	2.85148	-4.98435	2.4965	-0.07548	-17.5881	-1.0253	-2.06608	15.5667	27.3092	-148.85
874	Edaravone	water	Isopropanol	QELUYTUMUWHWMC-UHFFFAOYSA-N	XLYOFNOQVPJJNP-UHFFFAOYSA-N	KFZMGEQAYNKOFK-UHFFFAOYSA-N	50	0.6	-1.34667	-1.89219	3.34881	-5.20295	2.61031	-0.101534	-18.3929	-1.03802	-2.24254	17.3771	32.0274	-159.28
875	Edaravone	water	Isopropanol	QELUYTUMUWHWMC-UHFFFAOYSA-N	XLYOFNOQVPJJNP-UHFFFAOYSA-N	KFZMGEQAYNKOFK-UHFFFAOYSA-N	50	0.7	-1.53731	-2.15357	3.84615	-5.42155	2.72413	-0.127588	-19.1976	-1.05074	-2.41901	19.1875	36.7455	-169.71
876	Edaravone	water	Isopropanol	QELUYTUMUWHWMC-UHFFFAOYSA-N	XLYOFNOQVPJJNP-UHFFFAOYSA-N	KFZMGEQAYNKOFK-UHFFFAOYSA-N	50	0.8	-1.91789	-2.5335	4.34349	-5.64014	2.83794	-0.153642	-20.0024	-1.06346	-2.59547	20.9979	41.4637	-180.14
877	Edaravone	water	Isopropanol	QELUYTUMUWHWMC-UHFFFAOYSA-N	XLYOFNOQVPJJNP-UHFFFAOYSA-N	KFZMGEQAYNKOFK-UHFFFAOYSA-N	50	0.9	-2.59029	-3.13032	4.84083	-5.85873	2.95176	-0.179696	-20.8072	-1.07618	-2.77194	22.8083	46.1818	-190.57
878	Edaravone	water	Isopropanol	QELUYTUMUWHWMC-UHFFFAOYSA-N	XLYOFNOQVPJJNP-UHFFFAOYSA-N	KFZMGEQAYNKOFK-UHFFFAOYSA-N	50	1	-3.67861	-4.20059	5.33817	-6.07733	3.06557	-0.20575	-21.612	-1.0889	-2.9484	24.6187	50.9	-201
879	Edaravone	water	Ethanol	QELUYTUMUWHWMC-UHFFFAOYSA-N	XLYOFNOQVPJJNP-UHFFFAOYSA-N	LFQSCWFLJHTTHZ-UHFFFAOYSA-N	10	0	-1.67564	-1.99291	0.47683	-4.84161	2.22116	0.10897	-16.0304	-0.84423	-1.4204	9.55369	15.4516	-96.0632
880	Edaravone	water	Ethanol	QELUYTUMUWHWMC-UHFFFAOYSA-N	XLYOFNOQVPJJNP-UHFFFAOYSA-N	LFQSCWFLJHTTHZ-UHFFFAOYSA-N	10	0.1	-1.72706	-2.06544	0.93779	-5.08662	2.24091	0.079261	-16.6009	-0.868697	-1.5732	11.0602	18.9964	-106.557
881	Edaravone	water	Ethanol	QELUYTUMUWHWMC-UHFFFAOYSA-N	XLYOFNOQVPJJNP-UHFFFAOYSA-N	LFQSCWFLJHTTHZ-UHFFFAOYSA-N	10	0.2	-1.75546	-2.16062	1.39875	-5.33163	2.26066	0.049552	-17.1714	-0.893164	-1.726	12.5667	22.5413	-117.051
882	Edaravone	water	Ethanol	QELUYTUMUWHWMC-UHFFFAOYSA-N	XLYOFNOQVPJJNP-UHFFFAOYSA-N	LFQSCWFLJHTTHZ-UHFFFAOYSA-N	10	0.3	-1.7872	-2.28559	1.85971	-5.57663	2.28042	0.019843	-17.742	-0.917631	-1.8788	14.0732	26.0861	-127.544
883	Edaravone	water	Ethanol	QELUYTUMUWHWMC-UHFFFAOYSA-N	XLYOFNOQVPJJNP-UHFFFAOYSA-N	LFQSCWFLJHTTHZ-UHFFFAOYSA-N	10	0.4	-1.84624	-2.44581	2.32067	-5.82164	2.30017	-0.009866	-18.3125	-0.942098	-2.0316	15.5797	29.6309	-138.038
884	Edaravone	water	Ethanol	QELUYTUMUWHWMC-UHFFFAOYSA-N	XLYOFNOQVPJJNP-UHFFFAOYSA-N	LFQSCWFLJHTTHZ-UHFFFAOYSA-N	10	0.5	-1.95413	-2.64146	2.78163	-6.06665	2.31992	-0.039575	-18.883	-0.966565	-2.1844	17.0862	33.1758	-148.532
885	Edaravone	water	Ethanol	QELUYTUMUWHWMC-UHFFFAOYSA-N	XLYOFNOQVPJJNP-UHFFFAOYSA-N	LFQSCWFLJHTTHZ-UHFFFAOYSA-N	10	0.6	-2.13006	-2.8724	3.24259	-6.31166	2.33967	-0.069284	-19.4535	-0.991032	-2.3372	18.5927	36.7206	-159.025
886	Edaravone	water	Ethanol	QELUYTUMUWHWMC-UHFFFAOYSA-N	XLYOFNOQVPJJNP-UHFFFAOYSA-N	LFQSCWFLJHTTHZ-UHFFFAOYSA-N	10	0.7	-2.39079	-3.14828	3.70355	-6.55667	2.35942	-0.098993	-20.024	-1.0155	-2.49	20.0992	40.2655	-169.519
887	Edaravone	water	Ethanol	QELUYTUMUWHWMC-UHFFFAOYSA-N	XLYOFNOQVPJJNP-UHFFFAOYSA-N	LFQSCWFLJHTTHZ-UHFFFAOYSA-N	10	0.8	-2.7507	-3.49897	4.16451	-6.80167	2.37918	-0.128702	-20.5945	-1.03997	-2.6428	21.6057	43.8103	-180.013
888	Edaravone	water	Ethanol	QELUYTUMUWHWMC-UHFFFAOYSA-N	XLYOFNOQVPJJNP-UHFFFAOYSA-N	LFQSCWFLJHTTHZ-UHFFFAOYSA-N	10	0.9	-3.22179	-3.98757	4.62547	-7.04668	2.39893	-0.158411	-21.165	-1.06443	-2.7956	23.1122	47.3552	-190.506
889	Edaravone	water	Ethanol	QELUYTUMUWHWMC-UHFFFAOYSA-N	XLYOFNOQVPJJNP-UHFFFAOYSA-N	LFQSCWFLJHTTHZ-UHFFFAOYSA-N	10	1	-3.81364	-4.73712	5.08643	-7.29169	2.41868	-0.18812	-21.7355	-1.0889	-2.9484	24.6187	50.9	-201
890	Edaravone	water	Ethanol	QELUYTUMUWHWMC-UHFFFAOYSA-N	XLYOFNOQVPJJNP-UHFFFAOYSA-N	LFQSCWFLJHTTHZ-UHFFFAOYSA-N	20	0	-1.57335	-1.80644	0.4637	-4.75431	2.24345	0.08066	-16.025	-0.844183	-1.42016	9.55235	15.451	-96.0403
891	Edaravone	water	Ethanol	QELUYTUMUWHWMC-UHFFFAOYSA-N	XLYOFNOQVPJJNP-UHFFFAOYSA-N	LFQSCWFLJHTTHZ-UHFFFAOYSA-N	20	0.1	-1.59857	-1.87679	0.9362	-4.97885	2.27528	0.053889	-16.593	-0.868654	-1.57299	11.059	18.9959	-106.536
892	Edaravone	water	Ethanol	QELUYTUMUWHWMC-UHFFFAOYSA-N	XLYOFNOQVPJJNP-UHFFFAOYSA-N	LFQSCWFLJHTTHZ-UHFFFAOYSA-N	20	0.2	-1.61861	-1.96829	1.4087	-5.20339	2.30712	0.027118	-17.1611	-0.893126	-1.72581	12.5656	22.5408	-117.032
893	Edaravone	water	Ethanol	QELUYTUMUWHWMC-UHFFFAOYSA-N	XLYOFNOQVPJJNP-UHFFFAOYSA-N	LFQSCWFLJHTTHZ-UHFFFAOYSA-N	20	0.3	-1.64749	-2.08694	1.8812	-5.42793	2.33895	0.000347	-17.7291	-0.917598	-1.87864	14.0723	26.0857	-127.528
894	Edaravone	water	Ethanol	QELUYTUMUWHWMC-UHFFFAOYSA-N	XLYOFNOQVPJJNP-UHFFFAOYSA-N	LFQSCWFLJHTTHZ-UHFFFAOYSA-N	20	0.4	-1.70171	-2.2391	2.3537	-5.65247	2.37078	-0.026424	-18.2971	-0.94207	-2.03146	15.5789	29.6306	-138.024
895	Edaravone	water	Ethanol	QELUYTUMUWHWMC-UHFFFAOYSA-N	XLYOFNOQVPJJNP-UHFFFAOYSA-N	LFQSCWFLJHTTHZ-UHFFFAOYSA-N	20	0.5	-1.8002	-2.42856	2.8262	-5.877	2.40261	-0.053195	-18.8652	-0.966541	-2.18428	17.0855	33.1755	-148.52
896	Edaravone	water	Ethanol	QELUYTUMUWHWMC-UHFFFAOYSA-N	XLYOFNOQVPJJNP-UHFFFAOYSA-N	LFQSCWFLJHTTHZ-UHFFFAOYSA-N	20	0.6	-1.96433	-2.65916	3.2987	-6.10154	2.43445	-0.079966	-19.4332	-0.991013	-2.33711	18.5922	36.7204	-159.016
897	Edaravone	water	Ethanol	QELUYTUMUWHWMC-UHFFFAOYSA-N	XLYOFNOQVPJJNP-UHFFFAOYSA-N	LFQSCWFLJHTTHZ-UHFFFAOYSA-N	20	0.7	-2.21793	-2.94272	3.7712	-6.32608	2.46628	-0.106737	-20.0012	-1.01548	-2.48993	20.0988	40.2653	-169.512
898	Edaravone	water	Ethanol	QELUYTUMUWHWMC-UHFFFAOYSA-N	XLYOFNOQVPJJNP-UHFFFAOYSA-N	LFQSCWFLJHTTHZ-UHFFFAOYSA-N	20	0.8	-2.58729	-3.30951	4.2437	-6.55062	2.49811	-0.133508	-20.5692	-1.03996	-2.64275	21.6055	43.8102	-180.008
899	Edaravone	water	Ethanol	QELUYTUMUWHWMC-UHFFFAOYSA-N	XLYOFNOQVPJJNP-UHFFFAOYSA-N	LFQSCWFLJHTTHZ-UHFFFAOYSA-N	20	0.9	-3.10114	-3.82313	4.7162	-6.77516	2.52995	-0.160279	-21.1373	-1.06443	-2.79558	23.1121	47.3551	-190.504
900	Edaravone	water	Ethanol	QELUYTUMUWHWMC-UHFFFAOYSA-N	XLYOFNOQVPJJNP-UHFFFAOYSA-N	LFQSCWFLJHTTHZ-UHFFFAOYSA-N	20	1	-3.79065	-4.61239	5.1887	-6.9997	2.56178	-0.18705	-21.7053	-1.0889	-2.9484	24.6187	50.9	-201
901	Edaravone	water	Ethanol	QELUYTUMUWHWMC-UHFFFAOYSA-N	XLYOFNOQVPJJNP-UHFFFAOYSA-N	LFQSCWFLJHTTHZ-UHFFFAOYSA-N	30	0	-1.46142	-1.62278	0.44942	-4.66343	2.26647	0.05475	-16.0196	-0.844138	-1.41994	9.55109	15.4505	-96.0186
902	Edaravone	water	Ethanol	QELUYTUMUWHWMC-UHFFFAOYSA-N	XLYOFNOQVPJJNP-UHFFFAOYSA-N	LFQSCWFLJHTTHZ-UHFFFAOYSA-N	30	0.1	-1.46886	-1.69103	0.930801	-4.86718	2.31151	0.030259	-16.5851	-0.868614	-1.57279	11.0579	18.9954	-106.517
903	Edaravone	water	Ethanol	QELUYTUMUWHWMC-UHFFFAOYSA-N	XLYOFNOQVPJJNP-UHFFFAOYSA-N	LFQSCWFLJHTTHZ-UHFFFAOYSA-N	30	0.2	-1.47836	-1.77938	1.41218	-5.07093	2.35654	0.005768	-17.1505	-0.893091	-1.72563	12.5646	22.5404	-117.015
904	Edaravone	water	Ethanol	QELUYTUMUWHWMC-UHFFFAOYSA-N	XLYOFNOQVPJJNP-UHFFFAOYSA-N	LFQSCWFLJHTTHZ-UHFFFAOYSA-N	30	0.3	-1.50064	-1.89295	1.89356	-5.27469	2.40158	-0.018723	-17.716	-0.917567	-1.87848	14.0714	26.0853	-127.513
905	Edaravone	water	Ethanol	QELUYTUMUWHWMC-UHFFFAOYSA-N	XLYOFNOQVPJJNP-UHFFFAOYSA-N	LFQSCWFLJHTTHZ-UHFFFAOYSA-N	30	0.4	-1.55046	-2.03857	2.37494	-5.47844	2.44661	-0.043214	-18.2815	-0.942043	-2.03132	15.5781	29.6303	-138.011
906	Edaravone	water	Ethanol	QELUYTUMUWHWMC-UHFFFAOYSA-N	XLYOFNOQVPJJNP-UHFFFAOYSA-N	LFQSCWFLJHTTHZ-UHFFFAOYSA-N	30	0.5	-1.64656	-2.22263	2.85633	-5.68219	2.49165	-0.067705	-18.847	-0.966519	-2.18417	17.0849	33.1752	-148.509
907	Edaravone	water	Ethanol	QELUYTUMUWHWMC-UHFFFAOYSA-N	XLYOFNOQVPJJNP-UHFFFAOYSA-N	LFQSCWFLJHTTHZ-UHFFFAOYSA-N	30	0.6	-1.81174	-2.4523	3.33771	-5.88594	2.53669	-0.092196	-19.4125	-0.990995	-2.33702	18.5917	36.7202	-159.007
908	Edaravone	water	Ethanol	QELUYTUMUWHWMC-UHFFFAOYSA-N	XLYOFNOQVPJJNP-UHFFFAOYSA-N	LFQSCWFLJHTTHZ-UHFFFAOYSA-N	30	0.7	-2.07279	-2.74159	3.81909	-6.08969	2.58172	-0.116687	-19.978	-1.01547	-2.48986	20.0984	40.2651	-169.506
909	Edaravone	water	Ethanol	QELUYTUMUWHWMC-UHFFFAOYSA-N	XLYOFNOQVPJJNP-UHFFFAOYSA-N	LFQSCWFLJHTTHZ-UHFFFAOYSA-N	30	0.8	-2.46052	-3.12145	4.30047	-6.29345	2.62676	-0.141178	-20.5435	-1.03995	-2.64271	21.6052	43.8101	-180.004
910	Edaravone	water	Ethanol	QELUYTUMUWHWMC-UHFFFAOYSA-N	XLYOFNOQVPJJNP-UHFFFAOYSA-N	LFQSCWFLJHTTHZ-UHFFFAOYSA-N	30	0.9	-3.00978	-3.65629	4.78185	-6.4972	2.67179	-0.165669	-21.109	-1.06442	-2.79555	23.112	47.355	-190.502
911	Edaravone	water	Ethanol	QELUYTUMUWHWMC-UHFFFAOYSA-N	XLYOFNOQVPJJNP-UHFFFAOYSA-N	LFQSCWFLJHTTHZ-UHFFFAOYSA-N	30	1	-3.7594	-4.48104	5.26323	-6.70095	2.71683	-0.19016	-21.6745	-1.0889	-2.9484	24.6187	50.9	-201
912	Edaravone	water	Ethanol	QELUYTUMUWHWMC-UHFFFAOYSA-N	XLYOFNOQVPJJNP-UHFFFAOYSA-N	LFQSCWFLJHTTHZ-UHFFFAOYSA-N	40	0	-1.34229	-1.44025	0.43419	-4.56883	2.29031	0.03124	-16.014	-0.844096	-1.41973	9.54989	15.45	-95.9981
913	Edaravone	water	Ethanol	QELUYTUMUWHWMC-UHFFFAOYSA-N	XLYOFNOQVPJJNP-UHFFFAOYSA-N	LFQSCWFLJHTTHZ-UHFFFAOYSA-N	40	0.1	-1.32666	-1.50628	0.922007	-4.75133	2.34975	0.00845	-16.577	-0.868576	-1.5726	11.0568	18.995	-106.498
914	Edaravone	water	Ethanol	QELUYTUMUWHWMC-UHFFFAOYSA-N	XLYOFNOQVPJJNP-UHFFFAOYSA-N	LFQSCWFLJHTTHZ-UHFFFAOYSA-N	40	0.2	-1.32986	-1.59173	1.40982	-4.93384	2.40918	-0.01434	-17.1399	-0.893057	-1.72546	12.5637	22.54	-116.998
915	Edaravone	water	Ethanol	QELUYTUMUWHWMC-UHFFFAOYSA-N	XLYOFNOQVPJJNP-UHFFFAOYSA-N	LFQSCWFLJHTTHZ-UHFFFAOYSA-N	40	0.3	-1.35078	-1.70115	1.89764	-5.11634	2.46862	-0.03713	-17.7028	-0.917537	-1.87833	14.0705	26.085	-127.499
916	Edaravone	water	Ethanol	QELUYTUMUWHWMC-UHFFFAOYSA-N	XLYOFNOQVPJJNP-UHFFFAOYSA-N	LFQSCWFLJHTTHZ-UHFFFAOYSA-N	40	0.4	-1.39695	-1.84159	2.38546	-5.29884	2.52805	-0.05992	-18.2658	-0.942018	-2.0312	15.5774	29.63	-137.999
917	Edaravone	water	Ethanol	QELUYTUMUWHWMC-UHFFFAOYSA-N	XLYOFNOQVPJJNP-UHFFFAOYSA-N	LFQSCWFLJHTTHZ-UHFFFAOYSA-N	40	0.5	-1.48463	-2.02127	2.87328	-5.48134	2.58749	-0.08271	-18.8287	-0.966498	-2.18407	17.0843	33.175	-148.499
918	Edaravone	water	Ethanol	QELUYTUMUWHWMC-UHFFFAOYSA-N	XLYOFNOQVPJJNP-UHFFFAOYSA-N	LFQSCWFLJHTTHZ-UHFFFAOYSA-N	40	0.6	-1.63873	-2.25004	3.36109	-5.66385	2.64692	-0.1055	-19.3916	-0.990978	-2.33693	18.5912	36.72	-158.999
919	Edaravone	water	Ethanol	QELUYTUMUWHWMC-UHFFFAOYSA-N	XLYOFNOQVPJJNP-UHFFFAOYSA-N	LFQSCWFLJHTTHZ-UHFFFAOYSA-N	40	0.7	-1.89286	-2.54385	3.84891	-5.84635	2.70635	-0.12829	-19.9546	-1.01546	-2.4898	20.0981	40.265	-169.499
920	Edaravone	water	Ethanol	QELUYTUMUWHWMC-UHFFFAOYSA-N	XLYOFNOQVPJJNP-UHFFFAOYSA-N	LFQSCWFLJHTTHZ-UHFFFAOYSA-N	40	0.8	-2.28928	-2.93444	4.33673	-6.02885	2.76579	-0.15108	-20.5175	-1.03994	-2.64267	21.605	43.81	-180
921	Edaravone	water	Ethanol	QELUYTUMUWHWMC-UHFFFAOYSA-N	XLYOFNOQVPJJNP-UHFFFAOYSA-N	LFQSCWFLJHTTHZ-UHFFFAOYSA-N	40	0.9	-2.87898	-3.48722	4.82454	-6.21136	2.82523	-0.17387	-21.0804	-1.06442	-2.79553	23.1119	47.355	-190.5
922	Edaravone	water	Ethanol	QELUYTUMUWHWMC-UHFFFAOYSA-N	XLYOFNOQVPJJNP-UHFFFAOYSA-N	LFQSCWFLJHTTHZ-UHFFFAOYSA-N	40	1	-3.7216	-4.34361	5.31236	-6.39386	2.88466	-0.19666	-21.6434	-1.0889	-2.9484	24.6187	50.9	-201
923	Edaravone	water	Ethanol	QELUYTUMUWHWMC-UHFFFAOYSA-N	XLYOFNOQVPJJNP-UHFFFAOYSA-N	LFQSCWFLJHTTHZ-UHFFFAOYSA-N	50	0	-1.21792	-1.2569	0.41819	-4.47052	2.31497	0.01012	-16.0085	-0.844057	-1.41953	9.54877	15.4495	-95.9789
924	Edaravone	water	Ethanol	QELUYTUMUWHWMC-UHFFFAOYSA-N	XLYOFNOQVPJJNP-UHFFFAOYSA-N	LFQSCWFLJHTTHZ-UHFFFAOYSA-N	50	0.1	-1.16789	-1.32023	0.910188	-4.6312	2.39003	-0.011467	-16.5688	-0.868541	-1.57242	11.0558	18.9945	-106.481
925	Edaravone	water	Ethanol	QELUYTUMUWHWMC-UHFFFAOYSA-N	XLYOFNOQVPJJNP-UHFFFAOYSA-N	LFQSCWFLJHTTHZ-UHFFFAOYSA-N	50	0.2	-1.16256	-1.40254	1.40219	-4.79188	2.46509	-0.033054	-17.1292	-0.893025	-1.72531	12.5628	22.5396	-116.983
926	Edaravone	water	Ethanol	QELUYTUMUWHWMC-UHFFFAOYSA-N	XLYOFNOQVPJJNP-UHFFFAOYSA-N	LFQSCWFLJHTTHZ-UHFFFAOYSA-N	50	0.3	-1.18355	-1.5083	1.89418	-4.95256	2.54015	-0.054641	-17.6895	-0.91751	-1.87819	14.0698	26.0846	-127.485
927	Edaravone	water	Ethanol	QELUYTUMUWHWMC-UHFFFAOYSA-N	XLYOFNOQVPJJNP-UHFFFAOYSA-N	LFQSCWFLJHTTHZ-UHFFFAOYSA-N	50	0.4	-1.22751	-1.64471	2.38618	-5.11324	2.61521	-0.076228	-18.2499	-0.941994	-2.03108	15.5768	29.6297	-137.987
928	Edaravone	water	Ethanol	QELUYTUMUWHWMC-UHFFFAOYSA-N	XLYOFNOQVPJJNP-UHFFFAOYSA-N	LFQSCWFLJHTTHZ-UHFFFAOYSA-N	50	0.5	-1.30612	-1.82129	2.87818	-5.27392	2.69027	-0.097815	-18.8102	-0.966478	-2.18397	17.0838	33.1747	-148.489
929	Edaravone	water	Ethanol	QELUYTUMUWHWMC-UHFFFAOYSA-N	XLYOFNOQVPJJNP-UHFFFAOYSA-N	LFQSCWFLJHTTHZ-UHFFFAOYSA-N	50	0.6	-1.44606	-2.04991	3.37018	-5.43461	2.76533	-0.119402	-19.3706	-0.990963	-2.33685	18.5908	36.7198	-158.992
930	Edaravone	water	Ethanol	QELUYTUMUWHWMC-UHFFFAOYSA-N	XLYOFNOQVPJJNP-UHFFFAOYSA-N	LFQSCWFLJHTTHZ-UHFFFAOYSA-N	50	0.7	-1.68905	-2.34805	3.86218	-5.59529	2.84039	-0.140989	-19.9309	-1.01545	-2.48974	20.0978	40.2648	-169.494
931	Edaravone	water	Ethanol	QELUYTUMUWHWMC-UHFFFAOYSA-N	XLYOFNOQVPJJNP-UHFFFAOYSA-N	LFQSCWFLJHTTHZ-UHFFFAOYSA-N	50	0.8	-2.09181	-2.74796	4.35417	-5.75597	2.91545	-0.162576	-20.4913	-1.03993	-2.64263	21.6048	43.8099	-179.996
932	Edaravone	water	Ethanol	QELUYTUMUWHWMC-UHFFFAOYSA-N	XLYOFNOQVPJJNP-UHFFFAOYSA-N	LFQSCWFLJHTTHZ-UHFFFAOYSA-N	50	0.9	-2.72607	-3.31604	4.84617	-5.91665	2.99051	-0.184163	-21.0516	-1.06442	-2.79551	23.1117	47.3549	-190.498
933	Edaravone	water	Ethanol	QELUYTUMUWHWMC-UHFFFAOYSA-N	XLYOFNOQVPJJNP-UHFFFAOYSA-N	LFQSCWFLJHTTHZ-UHFFFAOYSA-N	50	1	-3.67861	-4.20059	5.33817	-6.07733	3.06557	-0.20575	-21.612	-1.0889	-2.9484	24.6187	50.9	-201
934	Edaravone	water	Methanol	QELUYTUMUWHWMC-UHFFFAOYSA-N	XLYOFNOQVPJJNP-UHFFFAOYSA-N	OKKJLVBELUTLKV-UHFFFAOYSA-N	10	0	-1.80365	-2.03112	0.77447	-5.29809	2.69845	-0.05701	-18.4274	-0.6621	-1.5849	13.4	30.1	-88
935	Edaravone	water	Methanol	QELUYTUMUWHWMC-UHFFFAOYSA-N	XLYOFNOQVPJJNP-UHFFFAOYSA-N	OKKJLVBELUTLKV-UHFFFAOYSA-N	10	0.1	-1.78194	-2.15545	1.20567	-5.49745	2.67047	-0.070121	-18.7582	-0.70478	-1.72125	14.5219	32.18	-99.3
936	Edaravone	water	Methanol	QELUYTUMUWHWMC-UHFFFAOYSA-N	XLYOFNOQVPJJNP-UHFFFAOYSA-N	OKKJLVBELUTLKV-UHFFFAOYSA-N	10	0.2	-1.83625	-2.31115	1.63686	-5.69681	2.6425	-0.083232	-19.089	-0.74746	-1.8576	15.6437	34.26	-110.6
937	Edaravone	water	Methanol	QELUYTUMUWHWMC-UHFFFAOYSA-N	XLYOFNOQVPJJNP-UHFFFAOYSA-N	OKKJLVBELUTLKV-UHFFFAOYSA-N	10	0.3	-1.94501	-2.50261	2.06806	-5.89617	2.61452	-0.096343	-19.4198	-0.79014	-1.99395	16.7656	36.34	-121.9
938	Edaravone	water	Methanol	QELUYTUMUWHWMC-UHFFFAOYSA-N	XLYOFNOQVPJJNP-UHFFFAOYSA-N	OKKJLVBELUTLKV-UHFFFAOYSA-N	10	0.4	-2.09331	-2.72794	2.49925	-6.09553	2.58654	-0.109454	-19.7506	-0.83282	-2.1303	17.8875	38.42	-133.2
939	Edaravone	water	Methanol	QELUYTUMUWHWMC-UHFFFAOYSA-N	XLYOFNOQVPJJNP-UHFFFAOYSA-N	OKKJLVBELUTLKV-UHFFFAOYSA-N	10	0.5	-2.27285	-2.98074	2.93045	-6.29489	2.55857	-0.122565	-20.0814	-0.8755	-2.26665	19.0094	40.5	-144.5
940	Edaravone	water	Methanol	QELUYTUMUWHWMC-UHFFFAOYSA-N	XLYOFNOQVPJJNP-UHFFFAOYSA-N	OKKJLVBELUTLKV-UHFFFAOYSA-N	10	0.6	-2.48198	-3.2559	3.36165	-6.49425	2.53059	-0.135676	-20.4123	-0.91818	-2.403	20.1312	42.58	-155.8
941	Edaravone	water	Methanol	QELUYTUMUWHWMC-UHFFFAOYSA-N	XLYOFNOQVPJJNP-UHFFFAOYSA-N	OKKJLVBELUTLKV-UHFFFAOYSA-N	10	0.7	-2.72568	-3.55462	3.79284	-6.69361	2.50261	-0.148787	-20.7431	-0.96086	-2.53935	21.2531	44.66	-167.1
942	Edaravone	water	Methanol	QELUYTUMUWHWMC-UHFFFAOYSA-N	XLYOFNOQVPJJNP-UHFFFAOYSA-N	OKKJLVBELUTLKV-UHFFFAOYSA-N	10	0.8	-3.01559	-3.88682	4.22404	-6.89297	2.47463	-0.161898	-21.0739	-1.00354	-2.6757	22.375	46.74	-178.4
943	Edaravone	water	Methanol	QELUYTUMUWHWMC-UHFFFAOYSA-N	XLYOFNOQVPJJNP-UHFFFAOYSA-N	OKKJLVBELUTLKV-UHFFFAOYSA-N	10	0.9	-3.36994	-4.27172	4.65523	-7.09233	2.44666	-0.175009	-21.4047	-1.04622	-2.81205	23.4969	48.82	-189.7
944	Edaravone	water	Methanol	QELUYTUMUWHWMC-UHFFFAOYSA-N	XLYOFNOQVPJJNP-UHFFFAOYSA-N	OKKJLVBELUTLKV-UHFFFAOYSA-N	10	1	-3.81364	-4.73712	5.08643	-7.29169	2.41868	-0.18812	-21.7355	-1.0889	-2.9484	24.6187	50.9	-201
945	Edaravone	water	Methanol	QELUYTUMUWHWMC-UHFFFAOYSA-N	XLYOFNOQVPJJNP-UHFFFAOYSA-N	OKKJLVBELUTLKV-UHFFFAOYSA-N	20	0	-1.65824	-1.84364	0.74419	-5.17	2.73685	-0.07616	-18.4201	-0.6621	-1.5849	13.4	30.1	-88
946	Edaravone	water	Methanol	QELUYTUMUWHWMC-UHFFFAOYSA-N	XLYOFNOQVPJJNP-UHFFFAOYSA-N	OKKJLVBELUTLKV-UHFFFAOYSA-N	20	0.1	-1.6212	-1.96459	1.18864	-5.35297	2.71934	-0.087249	-18.7487	-0.70478	-1.72125	14.5219	32.18	-99.3
947	Edaravone	water	Methanol	QELUYTUMUWHWMC-UHFFFAOYSA-N	XLYOFNOQVPJJNP-UHFFFAOYSA-N	OKKJLVBELUTLKV-UHFFFAOYSA-N	20	0.2	-1.67078	-2.11444	1.63309	-5.53594	2.70184	-0.098338	-19.0772	-0.74746	-1.8576	15.6437	34.26	-110.6
948	Edaravone	water	Methanol	QELUYTUMUWHWMC-UHFFFAOYSA-N	XLYOFNOQVPJJNP-UHFFFAOYSA-N	OKKJLVBELUTLKV-UHFFFAOYSA-N	20	0.3	-1.7808	-2.29757	2.07754	-5.71891	2.68433	-0.109427	-19.4057	-0.79014	-1.99395	16.7656	36.34	-121.9
949	Edaravone	water	Methanol	QELUYTUMUWHWMC-UHFFFAOYSA-N	XLYOFNOQVPJJNP-UHFFFAOYSA-N	OKKJLVBELUTLKV-UHFFFAOYSA-N	20	0.4	-1.9334	-2.51435	2.52199	-5.90188	2.66682	-0.120516	-19.7342	-0.83282	-2.1303	17.8875	38.42	-133.2
950	Edaravone	water	Methanol	QELUYTUMUWHWMC-UHFFFAOYSA-N	XLYOFNOQVPJJNP-UHFFFAOYSA-N	OKKJLVBELUTLKV-UHFFFAOYSA-N	20	0.5	-2.11903	-2.76178	2.96645	-6.08485	2.64932	-0.131605	-20.0627	-0.8755	-2.26665	19.0094	40.5	-144.5
951	Edaravone	water	Methanol	QELUYTUMUWHWMC-UHFFFAOYSA-N	XLYOFNOQVPJJNP-UHFFFAOYSA-N	OKKJLVBELUTLKV-UHFFFAOYSA-N	20	0.6	-2.33647	-3.03758	3.4109	-6.26782	2.63181	-0.142694	-20.3912	-0.91818	-2.403	20.1312	42.58	-155.8
952	Edaravone	water	Methanol	QELUYTUMUWHWMC-UHFFFAOYSA-N	XLYOFNOQVPJJNP-UHFFFAOYSA-N	OKKJLVBELUTLKV-UHFFFAOYSA-N	20	0.7	-2.59279	-3.34465	3.85535	-6.45079	2.6143	-0.153783	-20.7197	-0.96086	-2.53935	21.2531	44.66	-167.1
953	Edaravone	water	Methanol	QELUYTUMUWHWMC-UHFFFAOYSA-N	XLYOFNOQVPJJNP-UHFFFAOYSA-N	OKKJLVBELUTLKV-UHFFFAOYSA-N	20	0.8	-2.90339	-3.69389	4.2998	-6.63376	2.59679	-0.164872	-21.0483	-1.00354	-2.6757	22.375	46.74	-178.4
954	Edaravone	water	Methanol	QELUYTUMUWHWMC-UHFFFAOYSA-N	XLYOFNOQVPJJNP-UHFFFAOYSA-N	OKKJLVBELUTLKV-UHFFFAOYSA-N	20	0.9	-3.292	-4.10592	4.74425	-6.81673	2.57929	-0.175961	-21.3768	-1.04622	-2.81205	23.4969	48.82	-189.7
955	Edaravone	water	Methanol	QELUYTUMUWHWMC-UHFFFAOYSA-N	XLYOFNOQVPJJNP-UHFFFAOYSA-N	OKKJLVBELUTLKV-UHFFFAOYSA-N	20	1	-3.79065	-4.61239	5.1887	-6.9997	2.56178	-0.18705	-21.7053	-1.0889	-2.9484	24.6187	50.9	-201
956	Edaravone	water	Methanol	QELUYTUMUWHWMC-UHFFFAOYSA-N	XLYOFNOQVPJJNP-UHFFFAOYSA-N	OKKJLVBELUTLKV-UHFFFAOYSA-N	30	0	-1.49753	-1.65749	0.71386	-5.03942	2.77563	-0.09363	-18.4129	-0.6621	-1.5849	13.4	30.1	-88
957	Edaravone	water	Methanol	QELUYTUMUWHWMC-UHFFFAOYSA-N	XLYOFNOQVPJJNP-UHFFFAOYSA-N	OKKJLVBELUTLKV-UHFFFAOYSA-N	30	0.1	-1.4614	-1.77534	1.1688	-5.20557	2.76975	-0.103283	-18.739	-0.70478	-1.72125	14.5219	32.18	-99.3
958	Edaravone	water	Methanol	QELUYTUMUWHWMC-UHFFFAOYSA-N	XLYOFNOQVPJJNP-UHFFFAOYSA-N	OKKJLVBELUTLKV-UHFFFAOYSA-N	30	0.2	-1.51089	-1.92049	1.62373	-5.37173	2.76387	-0.112936	-19.0652	-0.74746	-1.8576	15.6437	34.26	-110.6
959	Edaravone	water	Methanol	QELUYTUMUWHWMC-UHFFFAOYSA-N	XLYOFNOQVPJJNP-UHFFFAOYSA-N	OKKJLVBELUTLKV-UHFFFAOYSA-N	30	0.3	-1.62333	-2.09709	2.07867	-5.53788	2.75799	-0.122589	-19.3914	-0.79014	-1.99395	16.7656	36.34	-121.9
960	Edaravone	water	Methanol	QELUYTUMUWHWMC-UHFFFAOYSA-N	XLYOFNOQVPJJNP-UHFFFAOYSA-N	OKKJLVBELUTLKV-UHFFFAOYSA-N	30	0.4	-1.78315	-2.30699	2.53361	-5.70403	2.75211	-0.132242	-19.7175	-0.83282	-2.1303	17.8875	38.42	-133.2
961	Edaravone	water	Methanol	QELUYTUMUWHWMC-UHFFFAOYSA-N	XLYOFNOQVPJJNP-UHFFFAOYSA-N	OKKJLVBELUTLKV-UHFFFAOYSA-N	30	0.5	-1.98187	-2.54974	2.98854	-5.87018	2.74623	-0.141895	-20.0437	-0.8755	-2.26665	19.0094	40.5	-144.5
962	Edaravone	water	Methanol	QELUYTUMUWHWMC-UHFFFAOYSA-N	XLYOFNOQVPJJNP-UHFFFAOYSA-N	OKKJLVBELUTLKV-UHFFFAOYSA-N	30	0.6	-2.21812	-2.82553	3.44348	-6.03634	2.74035	-0.151548	-20.3699	-0.91818	-2.403	20.1312	42.58	-155.8
963	Edaravone	water	Methanol	QELUYTUMUWHWMC-UHFFFAOYSA-N	XLYOFNOQVPJJNP-UHFFFAOYSA-N	OKKJLVBELUTLKV-UHFFFAOYSA-N	30	0.7	-2.49763	-3.13899	3.89842	-6.20249	2.73447	-0.161201	-20.696	-0.96086	-2.53935	21.2531	44.66	-167.1
964	Edaravone	water	Methanol	QELUYTUMUWHWMC-UHFFFAOYSA-N	XLYOFNOQVPJJNP-UHFFFAOYSA-N	OKKJLVBELUTLKV-UHFFFAOYSA-N	30	0.8	-2.83322	-3.50223	4.35336	-6.36864	2.72859	-0.170854	-21.0222	-1.00354	-2.6757	22.375	46.74	-178.4
965	Edaravone	water	Methanol	QELUYTUMUWHWMC-UHFFFAOYSA-N	XLYOFNOQVPJJNP-UHFFFAOYSA-N	OKKJLVBELUTLKV-UHFFFAOYSA-N	30	0.9	-3.24481	-3.93759	4.80829	-6.5348	2.72271	-0.180507	-21.3483	-1.04622	-2.81205	23.4969	48.82	-189.7
966	Edaravone	water	Methanol	QELUYTUMUWHWMC-UHFFFAOYSA-N	XLYOFNOQVPJJNP-UHFFFAOYSA-N	OKKJLVBELUTLKV-UHFFFAOYSA-N	30	1	-3.7594	-4.48104	5.26323	-6.70095	2.71683	-0.19016	-21.6745	-1.0889	-2.9484	24.6187	50.9	-201
967	Edaravone	water	Methanol	QELUYTUMUWHWMC-UHFFFAOYSA-N	XLYOFNOQVPJJNP-UHFFFAOYSA-N	OKKJLVBELUTLKV-UHFFFAOYSA-N	40	0	-1.32532	-1.47036	0.68355	-4.9063	2.81487	-0.1094	-18.4056	-0.6621	-1.5849	13.4	30.1	-88
968	Edaravone	water	Methanol	QELUYTUMUWHWMC-UHFFFAOYSA-N	XLYOFNOQVPJJNP-UHFFFAOYSA-N	OKKJLVBELUTLKV-UHFFFAOYSA-N	40	0.1	-1.31313	-1.58502	1.14643	-5.05506	2.82185	-0.118126	-18.7294	-0.70478	-1.72125	14.5219	32.18	-99.3
969	Edaravone	water	Methanol	QELUYTUMUWHWMC-UHFFFAOYSA-N	XLYOFNOQVPJJNP-UHFFFAOYSA-N	OKKJLVBELUTLKV-UHFFFAOYSA-N	40	0.2	-1.36752	-1.72639	1.60931	-5.20381	2.82883	-0.126852	-19.0531	-0.74746	-1.8576	15.6437	34.26	-110.6
970	Edaravone	water	Methanol	QELUYTUMUWHWMC-UHFFFAOYSA-N	XLYOFNOQVPJJNP-UHFFFAOYSA-N	OKKJLVBELUTLKV-UHFFFAOYSA-N	40	0.3	-1.46942	-1.89827	2.07219	-5.35257	2.83581	-0.135578	-19.3769	-0.79014	-1.99395	16.7656	36.34	-121.9
971	Edaravone	water	Methanol	QELUYTUMUWHWMC-UHFFFAOYSA-N	XLYOFNOQVPJJNP-UHFFFAOYSA-N	OKKJLVBELUTLKV-UHFFFAOYSA-N	40	0.4	-1.60837	-2.10326	2.53507	-5.50132	2.84279	-0.144304	-19.7007	-0.83282	-2.1303	17.8875	38.42	-133.2
972	Edaravone	water	Methanol	QELUYTUMUWHWMC-UHFFFAOYSA-N	XLYOFNOQVPJJNP-UHFFFAOYSA-N	OKKJLVBELUTLKV-UHFFFAOYSA-N	40	0.5	-1.78256	-2.34261	2.99796	-5.65008	2.84977	-0.15303	-20.0245	-0.8755	-2.26665	19.0094	40.5	-144.5
973	Edaravone	water	Methanol	QELUYTUMUWHWMC-UHFFFAOYSA-N	XLYOFNOQVPJJNP-UHFFFAOYSA-N	OKKJLVBELUTLKV-UHFFFAOYSA-N	40	0.6	-1.99878	-2.61844	3.46084	-5.79884	2.85674	-0.161756	-20.3482	-0.91818	-2.403	20.1312	42.58	-155.8
974	Edaravone	water	Methanol	QELUYTUMUWHWMC-UHFFFAOYSA-N	XLYOFNOQVPJJNP-UHFFFAOYSA-N	OKKJLVBELUTLKV-UHFFFAOYSA-N	40	0.7	-2.27245	-2.93694	3.92372	-5.94759	2.86372	-0.170482	-20.672	-0.96086	-2.53935	21.2531	44.66	-167.1
975	Edaravone	water	Methanol	QELUYTUMUWHWMC-UHFFFAOYSA-N	XLYOFNOQVPJJNP-UHFFFAOYSA-N	OKKJLVBELUTLKV-UHFFFAOYSA-N	40	0.8	-2.62759	-3.31164	4.3866	-6.09635	2.8707	-0.179208	-20.9958	-1.00354	-2.6757	22.375	46.74	-178.4
976	Edaravone	water	Methanol	QELUYTUMUWHWMC-UHFFFAOYSA-N	XLYOFNOQVPJJNP-UHFFFAOYSA-N	OKKJLVBELUTLKV-UHFFFAOYSA-N	40	0.9	-3.09688	-3.76694	4.84948	-6.2451	2.87768	-0.187934	-21.3196	-1.04622	-2.81205	23.4969	48.82	-189.7
977	Edaravone	water	Methanol	QELUYTUMUWHWMC-UHFFFAOYSA-N	XLYOFNOQVPJJNP-UHFFFAOYSA-N	OKKJLVBELUTLKV-UHFFFAOYSA-N	40	1	-3.7216	-4.34361	5.31236	-6.39386	2.88466	-0.19666	-21.6434	-1.0889	-2.9484	24.6187	50.9	-201
978	Edaravone	water	Methanol	QELUYTUMUWHWMC-UHFFFAOYSA-N	XLYOFNOQVPJJNP-UHFFFAOYSA-N	OKKJLVBELUTLKV-UHFFFAOYSA-N	50	0	-1.14462	-1.27942	0.65335	-4.77066	2.85458	-0.1235	-18.3983	-0.6621	-1.5849	13.4	30.1	-88
979	Edaravone	water	Methanol	QELUYTUMUWHWMC-UHFFFAOYSA-N	XLYOFNOQVPJJNP-UHFFFAOYSA-N	OKKJLVBELUTLKV-UHFFFAOYSA-N	50	0.1	-1.13302	-1.39002	1.12183	-4.90133	2.87568	-0.131725	-18.7196	-0.70478	-1.72125	14.5219	32.18	-99.3
980	Edaravone	water	Methanol	QELUYTUMUWHWMC-UHFFFAOYSA-N	XLYOFNOQVPJJNP-UHFFFAOYSA-N	OKKJLVBELUTLKV-UHFFFAOYSA-N	50	0.2	-1.17775	-1.52804	1.59031	-5.03199	2.89678	-0.13995	-19.041	-0.74746	-1.8576	15.6437	34.26	-110.6
981	Edaravone	water	Methanol	QELUYTUMUWHWMC-UHFFFAOYSA-N	XLYOFNOQVPJJNP-UHFFFAOYSA-N	OKKJLVBELUTLKV-UHFFFAOYSA-N	50	0.3	-1.26904	-1.69702	2.0588	-5.16266	2.91788	-0.148175	-19.3624	-0.79014	-1.99395	16.7656	36.34	-121.9
982	Edaravone	water	Methanol	QELUYTUMUWHWMC-UHFFFAOYSA-N	XLYOFNOQVPJJNP-UHFFFAOYSA-N	OKKJLVBELUTLKV-UHFFFAOYSA-N	50	0.4	-1.40327	-1.89958	2.52728	-5.29333	2.93898	-0.1564	-19.6837	-0.83282	-2.1303	17.8875	38.42	-133.2
983	Edaravone	water	Methanol	QELUYTUMUWHWMC-UHFFFAOYSA-N	XLYOFNOQVPJJNP-UHFFFAOYSA-N	OKKJLVBELUTLKV-UHFFFAOYSA-N	50	0.5	-1.58293	-2.13767	2.99576	-5.424	2.96007	-0.164625	-20.0051	-0.8755	-2.26665	19.0094	40.5	-144.5
984	Edaravone	water	Methanol	QELUYTUMUWHWMC-UHFFFAOYSA-N	XLYOFNOQVPJJNP-UHFFFAOYSA-N	OKKJLVBELUTLKV-UHFFFAOYSA-N	50	0.6	-1.81664	-2.41452	3.46424	-5.55466	2.98117	-0.17285	-20.3265	-0.91818	-2.403	20.1312	42.58	-155.8
985	Edaravone	water	Methanol	QELUYTUMUWHWMC-UHFFFAOYSA-N	XLYOFNOQVPJJNP-UHFFFAOYSA-N	OKKJLVBELUTLKV-UHFFFAOYSA-N	50	0.7	-2.11912	-2.73761	3.93272	-5.68533	3.00227	-0.181075	-20.6479	-0.96086	-2.53935	21.2531	44.66	-167.1
986	Edaravone	water	Methanol	QELUYTUMUWHWMC-UHFFFAOYSA-N	XLYOFNOQVPJJNP-UHFFFAOYSA-N	OKKJLVBELUTLKV-UHFFFAOYSA-N	50	0.8	-2.51127	-3.12189	4.40121	-5.816	3.02337	-0.1893	-20.9692	-1.00354	-2.6757	22.375	46.74	-178.4
987	Edaravone	water	Methanol	QELUYTUMUWHWMC-UHFFFAOYSA-N	XLYOFNOQVPJJNP-UHFFFAOYSA-N	OKKJLVBELUTLKV-UHFFFAOYSA-N	50	0.9	-3.02006	-3.59414	4.86969	-5.94666	3.04447	-0.197525	-21.2906	-1.04622	-2.81205	23.4969	48.82	-189.7
988	Edaravone	water	Methanol	QELUYTUMUWHWMC-UHFFFAOYSA-N	XLYOFNOQVPJJNP-UHFFFAOYSA-N	OKKJLVBELUTLKV-UHFFFAOYSA-N	50	1	-3.67861	-4.20059	5.33817	-6.07733	3.06557	-0.20575	-21.612	-1.0889	-2.9484	24.6187	50.9	-201
989	Edaravone	triethylene glycol	water	QELUYTUMUWHWMC-UHFFFAOYSA-N	ZIBGPFATKBEMQZ-UHFFFAOYSA-N	XLYOFNOQVPJJNP-UHFFFAOYSA-N	25	0	-3.77594	-4.5475	5.22927	-6.85128	2.63775	-0.18814	-21.69	-1.0889	-2.9484	24.6187	50.9	-201
990	Edaravone	triethylene glycol	water	QELUYTUMUWHWMC-UHFFFAOYSA-N	ZIBGPFATKBEMQZ-UHFFFAOYSA-N	XLYOFNOQVPJJNP-UHFFFAOYSA-N	25	0.1	-2.76614	-3.42297	4.69398	-6.43037	2.36387	-0.143557	-19.6303	-1.39135	-2.77735	18.267	35.7999	-207.198
991	Edaravone	triethylene glycol	water	QELUYTUMUWHWMC-UHFFFAOYSA-N	ZIBGPFATKBEMQZ-UHFFFAOYSA-N	XLYOFNOQVPJJNP-UHFFFAOYSA-N	25	0.2	-2.19047	-2.71623	4.1587	-6.00947	2.08999	-0.098974	-17.5706	-1.6938	-2.6063	11.9152	20.6998	-213.397
992	Edaravone	triethylene glycol	water	QELUYTUMUWHWMC-UHFFFAOYSA-N	ZIBGPFATKBEMQZ-UHFFFAOYSA-N	XLYOFNOQVPJJNP-UHFFFAOYSA-N	25	0.3	-1.89183	-2.25392	3.62342	-5.58856	1.81611	-0.054391	-15.5109	-1.99625	-2.43525	5.56339	5.59969	-219.595
993	Edaravone	triethylene glycol	water	QELUYTUMUWHWMC-UHFFFAOYSA-N	ZIBGPFATKBEMQZ-UHFFFAOYSA-N	XLYOFNOQVPJJNP-UHFFFAOYSA-N	25	0.4	-1.74742	-1.96207	3.08813	-5.16766	1.54223	-0.009808	-13.4512	-2.2987	-2.2642	-0.788389	-9.50041	-225.794
994	Edaravone	triethylene glycol	water	QELUYTUMUWHWMC-UHFFFAOYSA-N	ZIBGPFATKBEMQZ-UHFFFAOYSA-N	XLYOFNOQVPJJNP-UHFFFAOYSA-N	25	0.5	-1.66869	-1.77008	2.55285	-4.74675	1.26836	0.034775	-11.3915	-2.60114	-2.09315	-7.14017	-24.6005	-231.992
995	Edaravone	triethylene glycol	water	QELUYTUMUWHWMC-UHFFFAOYSA-N	ZIBGPFATKBEMQZ-UHFFFAOYSA-N	XLYOFNOQVPJJNP-UHFFFAOYSA-N	25	0.6	-1.60137	-1.63705	2.01756	-4.32584	0.994476	0.079358	-9.33175	-2.90359	-1.9221	-13.492	-39.7006	-238.191
996	Edaravone	triethylene glycol	water	QELUYTUMUWHWMC-UHFFFAOYSA-N	ZIBGPFATKBEMQZ-UHFFFAOYSA-N	XLYOFNOQVPJJNP-UHFFFAOYSA-N	25	0.7	-1.52548	-1.53975	1.48228	-3.90494	0.720597	0.123941	-7.27205	-3.20604	-1.75105	-19.8437	-54.8007	-244.389
997	Edaravone	triethylene glycol	water	QELUYTUMUWHWMC-UHFFFAOYSA-N	ZIBGPFATKBEMQZ-UHFFFAOYSA-N	XLYOFNOQVPJJNP-UHFFFAOYSA-N	25	0.8	-1.45531	-1.46459	0.94699	-3.48403	0.446718	0.168524	-5.21234	-3.50849	-1.58	-26.1955	-69.9008	-250.588
998	Edaravone	triethylene glycol	water	QELUYTUMUWHWMC-UHFFFAOYSA-N	ZIBGPFATKBEMQZ-UHFFFAOYSA-N	XLYOFNOQVPJJNP-UHFFFAOYSA-N	25	0.9	-1.43941	-1.40372	0.411705	-3.06313	0.172839	0.213107	-3.15264	-3.81094	-1.40895	-32.5473	-85.0009	-256.786
999	Edaravone	triethylene glycol	water	QELUYTUMUWHWMC-UHFFFAOYSA-N	ZIBGPFATKBEMQZ-UHFFFAOYSA-N	XLYOFNOQVPJJNP-UHFFFAOYSA-N	25	1	-1.56061	-1.35281	-0.12358	-2.64222	-0.10104	0.25769	-1.09294	-4.11339	-1.2379	-38.8991	-100.101	-262.985

## Sheet: models
i	model_name	model	score_train	mse_train	score_test	mse_test	score_val	mse_val	auc2_train	auc2_val	auc2_train_final	auc2_val_final		legend:
1	AdaBoostRegressor	AdaBoostRegressor(learning_rate=0.09997251713426263, loss='square', n_estimators=500, random_state=849)	0.149935	0.0199198	1.03751	0.022199	1.83379	0.0400642	12.1587	18.4181	0.119873	0.235805		auc2 -area under curve of learning curve analysis with mse on ordinate
2	ARDRegression	ARDRegression(alpha_1=8.872598955823918e-06, alpha_2=6.584198221630658e-07, lambda_1=1.9476432162306207e-06, lambda_2=0.009990541272647277, n_iter=278214, threshold_lambda=48.750895794808976)	4.38751	0.0250495	0.993925	0.0173992	2.40699	0.0444691	10.5026	23.9228	0.100966	0.138381		final - the fianle value on learning curve analysis (correspondnig to the 100% sample probe)
3	BaggingRegressor	BaggingRegressor(bootstrap=False, max_features=0.9706274221845639, max_samples=0.9032853186843333, n_estimators=75)	0.0594566	6.25441e-05	0.252603	0.00405241	0.534055	0.0126194	0.402677	16.4221	0.00388244	0.301051
4	BayesianRidge	BayesianRidge(alpha_1=0.009818414574232852, alpha_2=7.855691524120261e-07, lambda_1=2.4738242799343153e-08, lambda_2=0.009998898482541626, n_iter=508)	4.878	0.0249947	0.986589	0.0172397	2.42521	0.0447693	10.5376	24.742	0.100979	0.139282		auc2_train	- area under curve of learning curve analysis with mae on ordinate for train set
5	CatBoostRegressor	CatBoostRegressor(iterations=1881,learning_rate=0.03615806507273295,depth=7,l2_leaf_reg=0.14259807562637072,loss_function=RMSE,border_count= 121,od_wait= 41,od_type= Iter,silent= true,random_strength= 0.29290312620000525,eval_metric= "RMSE",bagging_temperature= 0.45013343555283114,boosting_type= "Plain",task_type= "CPU")	0.0276294	1.25775e-06	0.128721	0.00103209	0.369858	0.00828492	0.0633529	13.5302	0.00100268	0.247312		auc2_val	- area under curve of learning curve analysis with mae on ordinate for test=validation set
6	DecisionTreeRegressor	DecisionTreeRegressor(ccp_alpha=0.0010311611569072325, criterion='friedman_mse', max_depth=4, max_features='sqrt', max_leaf_nodes=54, min_impurity_decrease=0.011636486208998993, min_samples_leaf=9, min_samples_split=6, min_weight_fraction_leaf=0.0009034140633727011, random_state=117)	3.90076	0.0411303	2.02795	0.0363523	4.60987	0.0718793	16.2959	22.9602	0.150318	0.320635		auc2_train_final	- the finale value of learning curve analysis with mae on ordinate for train set
7	DummyRegressor	DummyRegressor(constant=-27.79237286937219, quantile=0.11, strategy='quantile')	1.06136	0.464144	4.87366	0.399147	5.26817	0.424299	47.5328	49.5146	0.41721	0.56219		auc2_val_final	- the finale value of learning curve analysis with mae on ordinate for test=validation set
8	ElasticNet	ElasticNet(alpha=2.2391709303381786e-05, l1_ratio=0.06401826083683505, max_iter=5214015, positive=True, precompute=True, random_state=285, warm_start=True)	4.19069	0.0441886	2.15013	0.0389697	3.07399	0.0697031	16.4824	19.3493	0.163671	0.227074
9	ElasticNetCV	ElasticNetCV(eps=2.6515957056910552e-08, l1_ratio=0.0003327192815926784, max_iter=4604366, n_alphas=68, positive=True, precompute=False, random_state=72, tol=5.475524347768817e-05)	4.19069	0.0441886	2.15761	0.0389683	3.07592	0.0697018	16.5211	20.5002	0.161418	0.27664
10	ExtraTreeRegressor	ExtraTreeRegressor(criterion='friedman_mse', max_depth=10, max_features=0.2779556556805103, min_samples_split=4, random_state=154)	0.143961	0.015743	0.89736	0.0350012	1.52973	0.0425444	7.076	22.2345	0.0623761	0.259847
11	GradientBoostingRegressor	GradientBoostingRegressor(alpha=0.11404079517409259, ccp_alpha=0.23977954274064797, criterion='squared_error', learning_rate=0.05276236221339226, loss='quantile', max_features='sqrt', max_leaf_nodes=39, min_impurity_decrease=0.6723634714421748, min_samples_leaf=10, min_samples_split=3, min_weight_fraction_leaf=0.28651780929013193, n_estimators=840, random_state=946, subsample=0.8, tol=0.024247539…	1.04078	0.455033	4.80566	0.389762	5.19511	0.415163	46.8258	48.8481	0.412018	0.560651
12	GaussianProcessRegressor	GaussianProcessRegressor(kernel=DotProduct(sigma_0=1) + 0.0631**2 * WhiteKernel(noise_level=1))	4.62612	0.0249836	0.984568	0.0172513	2.41669	0.0446077	10.671	15.3814	0.101134	0.138624
13	HistGradientBoostingRegressor	HistGradientBoostingRegressor(l2_regularization=0.21137469862371017, learning_rate=0.09624420110493606, max_bins=139, max_depth=6, max_iter=180, max_leaf_nodes=41, min_samples_leaf=2, random_state=528)	0.0411592	1.97289e-05	0.192224	0.00199216	0.744984	0.0100198	0.335501	14.4039	0.00302603	0.253544
14	HuberRegressor	HuberRegressor(alpha=1.0804834957250541e-05, epsilon=2.3607592637536396, max_iter=328000)	3.82195	0.0263911	0.842811	0.014538	2.6283	0.0487615	9.79873	24.2778	0.0920899	0.160183
15	KNeighborsRegressor	KNeighborsRegressor(algorithm='kd_tree', leaf_size=35, n_neighbors=2, p=5, weights='distance')	0.0488502	6.40949e-33	0.341081	0.00534612	0.757685	0.0196714	1.22554e-15	18.1969	1.41553e-17	0.275312
16	Lars	Lars(eps=0.9999956224752207, n_nonzero_coefs=12, random_state=865)	4.9561	0.027789	1.14493	0.0197138	3.20453	0.0449422	31.2987	92.5668	0.128791	0.200881
17	LarsCV	LarsCV(eps=0.9890658587368267, max_n_alphas=301)	8.18209	0.0397865	1.53469	0.0278787	5.14182	0.0694898	282.964	3727.07	0.128568	0.208293
18	Lasso	Lasso(alpha=0.7825927531449725, copy_X=False, fit_intercept=False, max_iter=19653, positive=True, random_state=84, warm_start=True)	4.88967	3.18618	35.4352	3.06766	4.84395	3.14157	164.789	170.144	1.622	2.01921
19	LassoLars	LassoLars(alpha=2.6029706569820587e-05, eps=0.7043850280088857, random_state=152)	4.37503	0.0249747	0.988686	0.0172765	2.4056	0.0443832	10.7644	17.0952	0.101285	0.137883
20	LassoLarsCV	LassoLarsCV(eps=0.9995852912675616, max_n_alphas=10)	4.37413	0.0249689	0.981914	0.0173022	2.43529	0.0441303	13.337	17.2276	0.132809	0.214763
21	LassoLarsIC	LassoLarsIC(max_iter=7297879)	4.37392	0.0249689	0.984534	0.0173022	2.38924	0.0441303	10.5576	27.5246	0.101659	0.136815
22	LGBMRegressor	LGBMRegressor(class_weight='balanced', colsample_bytree=0.41751598238198084, learning_rate=0.0576266697179574, max_depth=14, min_child_samples=5, min_child_weight=0.13224606156378035, min_split_gain=1.584154521771619e-05, n_estimators=460, num_leaves=30, random_state=19, reg_alpha=0.0003616503032322463, reg_lambda=0.09203787519896069, subsample=0.9169069729070862, subsample_for_bin=300, subsample…	0.0459794	5.11289e-05	0.165142	0.00206084	0.450798	0.0103235	0.45269	16.8446	0.0047148	0.289957
23	LinearSVR	LinearSVR(C=0.0032468017639474198, dual=False, epsilon=0.0015416831015781362, loss='squared_epsilon_insensitive', max_iter=66074900, random_state=23, tol=0.08297583692735887)	0.566049	0.173527	7.70334	0.16427	9.34575	0.204172	37.267	49.2895	0.295599	0.526418
24	MLPRegressor	MLPRegressor(alpha=0.011746264637176212, hidden_layer_sizes=(59, 60, 58, 49, 34, 47, 58, 44, 20, 33, 48, 62, 35, 12), learning_rate='adaptive', max_iter=509653, random_state=53, solver='lbfgs')	0.014494	2.14605e-05	0.0750048	0.000265204	0.107526	0.00104083	0.438086	17.0557	0.00446903	0.22176
25	NuSVR	NuSVR(C=9.990332807370066, degree=6, gamma=0.7172048150851552, max_iter=6513864, nu=0.6617798580797681)	0.0164767	5.49874e-05	0.101488	0.000323393	0.156055	0.00154305	0.18171	12.4978	0.00167956	0.159065
26	OrthogonalMatchingPursuit	OrthogonalMatchingPursuit(n_nonzero_coefs=6, tol=0.005722755266164473)	4.37424	0.0249689	0.984654	0.0173022	2.38948	0.0441303	10.5596	27.5063	0.101659	0.136815
27	OrthogonalMatchingPursuitCV	OrthogonalMatchingPursuitCV()	6.6537	0.0342291	1.21274	0.021507	5.16363	0.0697065	14.3844	19.0909	0.110384	0.218448
28	PassiveAggressiveRegressor	PassiveAggressiveRegressor(C=60997.09593436274, epsilon=0.017113621727921084, loss='squared_epsilon_insensitive')	12.9847	0.0579807	2.4058	0.0448393	8.55078	0.103118	16.7121	20.1947	0.15257	0.141864
29	RANSACRegressor	RANSACRegressor(max_trials=8256590, min_samples=8, random_state=583, residual_threshold=2.2253909112734607)	3.13793	0.0273286	0.818018	0.0140322	2.84514	0.0530716	10.7412	27.2793	0.100941	0.13783
30	Ridge	Ridge(alpha=0.3601896524051795, random_state=350, solver='sag')	4.30364	0.026081	1.18409	0.0177024	3.17043	0.0494569	10.6637	17.9399	0.0996287	0.153559
31	RandomForestRegressor	RandomForestRegressor(bootstrap=False, max_depth=37, max_features='sqrt', n_estimators=196, random_state=798)	0.0455287	2.09529e-29	0.299634	0.00356327	0.568529	0.0136996	3.47764e-13	16.6248	3.40429e-15	0.295983
32	SGDRegressor	SGDRegressor(alpha=0.4787537250628235, eta0=0.17201424720406908, l1_ratio=0.4247954892677003, power_t=0.965317801756369)	3.53093	0.153947	11.3517	0.136451	9.17886	0.173792	29.4564	38.0229	0.295632	0.580166
33	SVR	SVR(C=9.804573774303831, epsilon=0.010127496375472535, gamma=0.7141621321839873)	0.0215068	8.78709e-05	0.100532	0.000370273	0.172239	0.00184021	0.699207	12.9716	0.00630182	0.161325
34	TheilSenRegressor	TheilSenRegressor(max_iter=23992, max_subpopulation=114, n_subsamples=20, random_state=471, tol=0.0063752862991794095)	4.29479	0.0346359	1.00708	0.017694	3.84851	0.0607294	13.509	28.4893	0.121075	0.287829
35	TransformedTargetRegressor	TransformedTargetRegressor(regressor=Ridge(alpha=6.422811798361539e-07), transformer=QuantileTransformer(n_quantiles=2))	4.33421	0.0247421	0.984621	0.0173022	2.38958	0.0441303	10.4239	19.1032	0.100361	0.13282
36	XGBRegressor	XGBRegressor(base_score=None, booster='gbtree', callbacks=None, colsample_bylevel=None, colsample_bynode=None, colsample_bytree=0.9073511961958123, early_stopping_rounds=None, enable_categorical=False, eval_metric=None, feature_types=None, gamma=0.010279001435116862, gpu_id=None, grow_policy=None, importance_type=None, interaction_constraints=None, learning_rate=0.1141146897238187, max_bin=None, …	0.0647056	0.000461836	0.264289	0.00342196	0.548136	0.0132689	1.57872	14.2267	0.0146847	0.233969

## Sheet: back computations
nr	split	set A	set B	SD(set A)	SD(set B)	NuSVR	SVR	CatBoostRegressor	XGBRegressor	HistGradientBoostingRegressor	GaussianProcessRegressor	BaggingRegressor	RandomForestRegressor	LGBMRegressor	MLPRegressor	LassoLars	LassoLarsCV	Ridge	KNeighborsRegressor	AdaBoostRegressor	OrthogonalMatchingPursuitCV	TransformedTargetRegressor
0	train	-1.90809	-1.92229	±0.03	±0.07	-1.92879	-1.91854	-1.92754	-1.84674	-1.91884	-1.98061	-1.92429	-1.92908	-1.91238	-1.9222	-1.97982	-1.97914	-1.9924	-1.92908	-1.66819	-1.9422	-1.97914
1	train	-1.86201	-1.86362	±0.01	±0.05	-1.8692	-1.85958	-1.86986	-1.84317	-1.86826	-1.89519	-1.8708	-1.8692	-1.87652	-1.86354	-1.89426	-1.89344	-1.90947	-1.8692	-1.66819	-1.86828	-1.89344
2	test	-1.79801	-1.79653	±0.01	±0.03	-1.80325	-1.79345	-1.80238	-1.78768	-1.80327	-1.81063	-1.80488	-1.80365	-1.80614	-1.80483	-1.80958	-1.80864	-1.82725	-1.80365	-1.66819	-1.79483	-1.80864
3	train	-1.73161	-1.72713	±0.01	±0.02	-1.73274	-1.72262	-1.73371	-1.73634	-1.73266	-1.72675	-1.73313	-1.73313	-1.73277	-1.73424	-1.72558	-1.72453	-1.74554	-1.73313	-1.66819	-1.72166	-1.72453
4	train	-1.65543	-1.65128	±0.00	±0.01	-1.65836	-1.64818	-1.65724	-1.65374	-1.65961	-1.64333	-1.65957	-1.65824	-1.66196	-1.6567	-1.64204	-1.6409	-1.66413	-1.65824	-1.62004	-1.64858	-1.6409
5	test	-1.57844	-1.57528	±0.00	±0.01	-1.58003	-1.57057	-1.57895	-1.58252	-1.58013	-1.56014	-1.57996	-1.57954	-1.56727	-1.57745	-1.55876	-1.55752	-1.5828	-1.57954	-1.61162	-1.57539	-1.55752
6	train	-1.49371	-1.4966	±0.00	±0.02	-1.49766	-1.49074	-1.49782	-1.48693	-1.49541	-1.47693	-1.49753	-1.49753	-1.50433	-1.49768	-1.47544	-1.47414	-1.50129	-1.49753	-1.57517	-1.50185	-1.47414
7	test	-1.41353	-1.4146	±0.00	±0.02	-1.41209	-1.41101	-1.41237	-1.41778	-1.41438	-1.3934	-1.41266	-1.41266	-1.41277	-1.41594	-1.39182	-1.39045	-1.41932	-1.41266	-1.50068	-1.4277	-1.39045
8	train	-1.33098	-1.33456	±0.01	±0.04	-1.32601	-1.33556	-1.3257	-1.34207	-1.32557	-1.30925	-1.32532	-1.32532	-1.32963	-1.32931	-1.30759	-1.30616	-1.33658	-1.32532	-1.47932	-1.35266	-1.30616
9	test	-1.26691	-1.27318	±0.01	±0.06	-1.24404	-1.26995	-1.27309	-1.2808	-1.26666	-1.22412	-1.25973	-1.30515	-1.28733	-1.23536	-1.22238	-1.22091	-1.25272	-1.32532	-1.47921	-1.27643	-1.22091
10	test	-1.21652	-1.22021	±0.03	±0.09	-1.17261	-1.22035	-1.23645	-1.22354	-1.22965	-1.13765	-1.25139	-1.29261	-1.25629	-1.14996	-1.13583	-1.13433	-1.16739	-1.32532	-1.47717	-1.19866	-1.13433
11	train	-3.81855	-3.88805	±0.01	±0.11	-3.81572	-3.81591	-3.82636	-3.8065	-3.82828	-4.07757	-3.82369	-3.82628	-3.83048	-3.82415	-4.07864	-4.08204	-4.03873	-3.82628	-3.7626	-4.0073	-3.82628
12	train	-3.81926	-3.86674	±0.01	±0.08	-3.82201	-3.83144	-3.82045	-3.80577	-3.81664	-4.00776	-3.82102	-3.82141	-3.81653	-3.82164	-4.00873	-4.01179	-3.97276	-3.82141	-3.76388	-3.94506	-3.82628
13	train	-3.8125	-3.84259	±0.01	±0.05	-3.8143	-3.82102	-3.81383	-3.80017	-3.81319	-3.93656	-3.81364	-3.81364	-3.81514	-3.81303	-3.9374	-3.94007	-3.90612	-3.81364	-3.76388	-3.88203	-3.82628
14	train	-3.80075	-3.81562	±0.00	±0.03	-3.80259	-3.80083	-3.80449	-3.7932	-3.80263	-3.86398	-3.80413	-3.8033	-3.80442	-3.80396	-3.86465	-3.86686	-3.83881	-3.8033	-3.76388	-3.81819	-3.82628
15	train	-3.78734	-3.78492	±0.00	±0.01	-3.79023	-3.78112	-3.79036	-3.78405	-3.79096	-3.78999	-3.79065	-3.79065	-3.79115	-3.79076	-3.79048	-3.79218	-3.77081	-3.79065	-3.76388	-3.7535	-3.79218
16	train	-3.77356	-3.75059	±0.00	±0.03	-3.77631	-3.76574	-3.7758	-3.77372	-3.77624	-3.71459	-3.77594	-3.77594	-3.77303	-3.77621	-3.71487	-3.716	-3.70211	-3.77594	-3.76366	-3.6879	-3.716
17	train	-3.7577	-3.71514	±0.00	±0.06	-3.7594	-3.75412	-3.76005	-3.75576	-3.75917	-3.63778	-3.7594	-3.7594	-3.76083	-3.76026	-3.63782	-3.63831	-3.63266	-3.7594	-3.76342	-3.62133	-3.63831
18	train	-3.7422	-3.67887	±0.00	±0.09	-3.74023	-3.74386	-3.74008	-3.74676	-3.74006	-3.55954	-3.74216	-3.74123	-3.74971	-3.74132	-3.55933	-3.55913	-3.56246	-3.74123	-3.76084	-3.55377	-3.55913
19	train	-3.72514	-3.63931	±0.00	±0.12	-3.72155	-3.73154	-3.72178	-3.72742	-3.72344	-3.47989	-3.7216	-3.7216	-3.70845	-3.72028	-3.47939	-3.47846	-3.49149	-3.7216	-3.75614	-3.48514	-3.47846
20	train	-3.70292	-3.59964	±0.01	±0.15	-3.70374	-3.71065	-3.69955	-3.70839	-3.69226	-3.39884	-3.70176	-3.70068	-3.69507	-3.70141	-3.39803	-3.3963	-3.41972	-3.70068	-3.755	-3.41542	-3.3963
21	train	-3.67787	-3.55817	±0.01	±0.18	-3.67857	-3.66815	-3.67887	-3.68403	-3.67972	-3.31639	-3.67861	-3.67861	-3.68336	-3.67777	-3.31526	-3.31268	-3.34712	-3.67861	-3.75395	-3.34455	-3.31268
22	train	-1.76303	-1.80833	±0.01	±0.08	-1.76517	-1.77049	-1.76464	-1.75045	-1.76442	-1.91939	-1.76523	-1.76523	-1.76212	-1.76712	-1.91989	-1.92185	-1.8984	-1.76523	-1.6659	-1.85428	-1.92185
23	val	-1.72593	-1.75653	±0.00	±0.06	-1.72212	-1.73279	-1.72331	-1.72857	-1.72283	-1.83503	-1.72225	-1.72225	-1.72854	-1.72156	-1.83532	-1.83703	-1.81812	-1.72225	-1.6659	-1.78615	-1.83703
24	train	-1.67788	-1.70045	±0.00	±0.03	-1.67565	-1.68513	-1.67577	-1.67714	-1.67569	-1.75173	-1.67564	-1.67564	-1.68184	-1.67621	-1.75183	-1.75331	-1.73869	-1.67564	-1.6659	-1.71853	-1.75331
25	test	-1.62774	-1.63977	±0.00	±0.02	-1.62585	-1.63195	-1.62501	-1.62662	-1.62927	-1.66933	-1.62571	-1.62588	-1.62518	-1.6269	-1.66926	-1.67051	-1.65993	-1.62588	-1.617	-1.65124	-1.67051
26	train	-1.57339	-1.57951	±0.00	±0.01	-1.57316	-1.57688	-1.57347	-1.57189	-1.57156	-1.58767	-1.57335	-1.57335	-1.56583	-1.57068	-1.58742	-1.58848	-1.58168	-1.57335	-1.61031	-1.58414	-1.58848
27	train	-1.51857	-1.51984	±0.00	±0.02	-1.51818	-1.52162	-1.51758	-1.51606	-1.5194	-1.50656	-1.51843	-1.51843	-1.5191	-1.51315	-1.50615	-1.50701	-1.50376	-1.51843	-1.60932	-1.51705	-1.50701
28	train	-1.46049	-1.45373	±0.00	±0.02	-1.46137	-1.46589	-1.4613	-1.45447	-1.45943	-1.4258	-1.46142	-1.46142	-1.46146	-1.45891	-1.42523	-1.42593	-1.42598	-1.46142	-1.5276	-1.44979	-1.42593
29	test	-1.39743	-1.38186	±0.01	±0.03	-1.40273	-1.4085	-1.39662	-1.39286	-1.38647	-1.34519	-1.38984	-1.39438	-1.4122	-1.39859	-1.34448	-1.34503	-1.34812	-1.34229	-1.45703	-1.3822	-1.34503
30	test	-1.3394	-1.32409	±0.01	±0.05	-1.34219	-1.34875	-1.34182	-1.32344	-1.3408	-1.2645	-1.34229	-1.34229	-1.34322	-1.34504	-1.26366	-1.26407	-1.26999	-1.34229	-1.45703	-1.31406	-1.26407
31	val	-1.27421	-1.25385	±0.01	±0.06	-1.28017	-1.28759	-1.2722	-1.25957	-1.27154	-1.18351	-1.25158	-1.26544	-1.2445	-1.2899	-1.18255	-1.18283	-1.19134	-1.27955	-1.44511	-1.24518	-1.18283
32	train	-1.21894	-1.19555	±0.01	±0.08	-1.21816	-1.228	-1.21862	-1.21137	-1.21852	-1.10197	-1.21866	-1.21792	-1.2172	-1.22183	-1.10089	-1.10106	-1.11194	-1.21792	-1.44391	-1.17532	-1.10106
33	test	-1.7278	-1.79554	±0.01	±0.11	-1.72214	-1.73254	-1.72217	-1.73964	-1.72252	-1.93708	-1.72235	-1.72235	-1.7216	-1.727	-1.93665	-1.93631	-1.94329	-1.72235	-1.65938	-1.92049	-1.93631
34	train	-1.69427	-1.74625	±0.01	±0.08	-1.6884	-1.69305	-1.68938	-1.71108	-1.68942	-1.85042	-1.68918	-1.68873	-1.6925	-1.6862	-1.84978	-1.84918	-1.86079	-1.68873	-1.65938	-1.85078	-1.84918
35	train	-1.65116	-1.69298	±0.01	±0.06	-1.64869	-1.64517	-1.64814	-1.66448	-1.64932	-1.76493	-1.64847	-1.64847	-1.65187	-1.65182	-1.76412	-1.76327	-1.77922	-1.64847	-1.65938	-1.78159	-1.76327
36	train	-1.60347	-1.63399	±0.01	±0.04	-1.6026	-1.59346	-1.60382	-1.60844	-1.60903	-1.68048	-1.60733	-1.6023	-1.60282	-1.60095	-1.67949	-1.67841	-1.69842	-1.6023	-1.6168	-1.71278	-1.67841
37	train	-1.54731	-1.57306	±0.00	±0.03	-1.55087	-1.5408	-1.54961	-1.54912	-1.54617	-1.59687	-1.5509	-1.5509	-1.55187	-1.54729	-1.59571	-1.59442	-1.61822	-1.5509	-1.60976	-1.64419	-1.59442
38	train	-1.49415	-1.51268	±0.00	±0.03	-1.49466	-1.48739	-1.4955	-1.49749	-1.49572	-1.51392	-1.49487	-1.49487	-1.49445	-1.49375	-1.51261	-1.51113	-1.53842	-1.49487	-1.60916	-1.57565	-1.51113
39	val	-1.43503	-1.44461	±0.00	±0.03	-1.43472	-1.43151	-1.43426	-1.43847	-1.4362	-1.43144	-1.43374	-1.43474	-1.43368	-1.43471	-1.42998	-1.42833	-1.45885	-1.43474	-1.5276	-1.50699	-1.42833
40	train	-1.36898	-1.37406	±0.00	±0.03	-1.37119	-1.37122	-1.37074	-1.36321	-1.36852	-1.34921	-1.37101	-1.37101	-1.3652	-1.37311	-1.34762	-1.34582	-1.3793	-1.37101	-1.45703	-1.43804	-1.34582
41	train	-1.30413	-1.30753	±0.00	±0.05	-1.30414	-1.30611	-1.30398	-1.30123	-1.30519	-1.26702	-1.30409	-1.30409	-1.31083	-1.30008	-1.26531	-1.26336	-1.29957	-1.30409	-1.45703	-1.36861	-1.26336
42	train	-1.23749	-1.23793	±0.00	±0.06	-1.23438	-1.23838	-1.23495	-1.2406	-1.23913	-1.18463	-1.23319	-1.23439	-1.23089	-1.23258	-1.1828	-1.18074	-1.21941	-1.23439	-1.44511	-1.29849	-1.18074
43	train	-1.17096	-1.17007	±0.01	±0.08	-1.16411	-1.17266	-1.16251	-1.19283	-1.1627	-1.10182	-1.16992	-1.16227	-1.164	-1.17079	-1.09989	-1.09772	-1.13862	-1.16227	-1.44391	-1.22751	-1.09772
44	val	-1.833	-1.8663	±0.04	±0.09	-1.87785	-1.86778	-1.8389	-1.78177	-1.79868	-1.97212	-1.82229	-1.82474	-1.81761	-1.85905	-1.97293	-1.97601	-1.93941	-1.81256	-1.6659	-1.92346	-1.97601
45	train	-1.82019	-1.83294	±0.02	±0.05	-1.83027	-1.83681	-1.83011	-1.77901	-1.82477	-1.88576	-1.82621	-1.83066	-1.81997	-1.82268	-1.88636	-1.88913	-1.85773	-1.83066	-1.6659	-1.85485	-1.88913
46	train	-1.77787	-1.77788	±0.01	±0.03	-1.77749	-1.78709	-1.77751	-1.76605	-1.78122	-1.80058	-1.77803	-1.77701	-1.78469	-1.77984	-1.80098	-1.80346	-1.77696	-1.77701	-1.6659	-1.78675	-1.80346
47	train	-1.72639	-1.71441	±0.01	±0.03	-1.72153	-1.72488	-1.72208	-1.73704	-1.72644	-1.71642	-1.72018	-1.72108	-1.72626	-1.72065	-1.71663	-1.71884	-1.69696	-1.72108	-1.617	-1.719	-1.71884
48	train	-1.65937	-1.64807	±0.00	±0.02	-1.66335	-1.65806	-1.66274	-1.65142	-1.66126	-1.63313	-1.66321	-1.66321	-1.65806	-1.65659	-1.63316	-1.63512	-1.61757	-1.66321	-1.61053	-1.65145	-1.63512
49	val	-1.60235	-1.57899	±0.01	±0.03	-1.60355	-1.59294	-1.60322	-1.61383	-1.59822	-1.55054	-1.53278	-1.61559	-1.60447	-1.59789	-1.5504	-1.55212	-1.53861	-1.54273	-1.60976	-1.58397	-1.55212
50	train	-1.53457	-1.51565	±0.01	±0.03	-1.54261	-1.53235	-1.54252	-1.51213	-1.54325	-1.46847	-1.54273	-1.54273	-1.54085	-1.54205	-1.46817	-1.46968	-1.45993	-1.54273	-1.52986	-1.51639	-1.46968
51	train	-1.47322	-1.44729	±0.01	±0.04	-1.48064	-1.47558	-1.4814	-1.44933	-1.47914	-1.38673	-1.47196	-1.48061	-1.48025	-1.48247	-1.38628	-1.3876	-1.38133	-1.48061	-1.46386	-1.44857	-1.3876
52	train	-1.41664	-1.38522	±0.00	±0.06	-1.41765	-1.4202	-1.41777	-1.40906	-1.41851	-1.30512	-1.41711	-1.41753	-1.42168	-1.42397	-1.30454	-1.30567	-1.30263	-1.41753	-1.46386	-1.38032	-1.30567
53	train	-1.35577	-1.31862	±0.01	±0.07	-1.35364	-1.3641	-1.35285	-1.3627	-1.34558	-1.22343	-1.34866	-1.35365	-1.35197	-1.35607	-1.22272	-1.22369	-1.2236	-1.35365	-1.44511	-1.31146	-1.22369
54	val	-1.28845	-1.25706	±0.02	±0.09	-1.28916	-1.30712	-1.29191	-1.29436	-1.25971	-1.14145	-1.26334	-1.29721	-1.31901	-1.27859	-1.14063	-1.14145	-1.14407	-1.3748	-1.44391	-1.24184	-1.14145
55	val	-1.79592	-1.83779	±0.03	±0.09	-1.8398	-1.81266	-1.79184	-1.74543	-1.78985	-1.94951	-1.76819	-1.77495	-1.76916	-1.81665	-1.94857	-1.94725	-1.96836	-1.75489	-1.6659	-1.95216	-1.94725
56	train	-1.76879	-1.79962	±0.01	±0.06	-1.7778	-1.7679	-1.77673	-1.74543	-1.77607	-1.86208	-1.77606	-1.77817	-1.77167	-1.77023	-1.86095	-1.85933	-1.88544	-1.77817	-1.6659	-1.88223	-1.85933
57	train	-1.70889	-1.73393	±0.00	±0.04	-1.70978	-1.71267	-1.70899	-1.70357	-1.70943	-1.77597	-1.70655	-1.70919	-1.71	-1.71893	-1.77465	-1.77274	-1.80357	-1.70919	-1.6659	-1.81293	-1.77274
58	train	-1.64412	-1.66296	±0.01	±0.03	-1.63947	-1.65014	-1.64142	-1.65092	-1.63863	-1.69102	-1.63702	-1.63984	-1.64295	-1.65106	-1.68953	-1.68734	-1.72261	-1.63984	-1.617	-1.74413	-1.68734
59	val	-1.57656	-1.60027	±0.02	±0.04	-1.56918	-1.58291	-1.57117	-1.60244	-1.5571	-1.60706	-1.56619	-1.57713	-1.56785	-1.58359	-1.60541	-1.60297	-1.64241	-1.68029	-1.61031	-1.67568	-1.60297
60	val	-1.50631	-1.52783	±0.01	±0.04	-1.49974	-1.51268	-1.49334	-1.52666	-1.49914	-1.52393	-1.4814	-1.52895	-1.51946	-1.50913	-1.52213	-1.51945	-1.56278	-1.5382	-1.60932	-1.60742	-1.51945
61	train	-1.43748	-1.45042	±0.01	±0.03	-1.43093	-1.44073	-1.43101	-1.45164	-1.43309	-1.44144	-1.43577	-1.43101	-1.4376	-1.42979	-1.4395	-1.43659	-1.48356	-1.43101	-1.5276	-1.53921	-1.43659
62	train	-1.36695	-1.37721	±0.01	±0.03	-1.36206	-1.36856	-1.36302	-1.378	-1.36311	-1.3594	-1.37242	-1.36155	-1.36125	-1.36334	-1.35733	-1.35422	-1.40456	-1.36155	-1.45703	-1.47089	-1.35422
63	val	-1.30814	-1.32085	±0.02	±0.05	-1.29268	-1.29841	-1.30137	-1.34552	-1.30273	-1.27759	-1.37069	-1.36442	-1.31722	-1.28757	-1.2754	-1.2721	-1.32558	-1.29176	-1.45703	-1.40229	-1.2721
64	train	-1.23361	-1.24028	±0.02	±0.06	-1.22318	-1.23343	-1.22313	-1.26463	-1.22369	-1.19582	-1.23307	-1.22344	-1.22724	-1.21558	-1.19352	-1.19005	-1.24642	-1.22344	-1.44493	-1.33322	-1.19005
65	val	-1.18122	-1.19236	±0.03	±0.08	-1.15548	-1.1776	-1.17314	-1.23364	-1.16621	-1.11388	-1.24239	-1.23588	-1.19781	-1.143	-1.11147	-1.10785	-1.16689	-1.22967	-1.44391	-1.26351	-1.10785
66	val	-1.85422	-1.85739	±0.05	±0.09	-1.9221	-1.88337	-1.84026	-1.80206	-1.82331	-1.92117	-1.7836	-1.77195	-1.82817	-1.86516	-1.91896	-1.9148	-1.97472	-1.75987	-1.65689	-1.99444	-1.9148
67	val	-1.82884	-1.82044	±0.03	±0.06	-1.86988	-1.84681	-1.81816	-1.80206	-1.80731	-1.83257	-1.78211	-1.78057	-1.82432	-1.84631	-1.83021	-1.82579	-1.8899	-1.78721	-1.65689	-1.92159	-1.82579
68	train	-1.79698	-1.78143	±0.02	±0.05	-1.80931	-1.79891	-1.80906	-1.76194	-1.80565	-1.74535	-1.79979	-1.80929	-1.80332	-1.80076	-1.74283	-1.73818	-1.80619	-1.80929	-1.65689	-1.84943	-1.73818
69	train	-1.74154	-1.7145	±0.01	±0.05	-1.74392	-1.7418	-1.74395	-1.73235	-1.7457	-1.65933	-1.72825	-1.74378	-1.74892	-1.73639	-1.65666	-1.6518	-1.72343	-1.74378	-1.61672	-1.77784	-1.6518
70	val	-1.67278	-1.63903	±0.01	±0.05	-1.67614	-1.67741	-1.67775	-1.6597	-1.67291	-1.57433	-1.61589	-1.64081	-1.65953	-1.67269	-1.57153	-1.56647	-1.64146	-1.67452	-1.60932	-1.70665	-1.56647
71	train	-1.60818	-1.57693	±0.00	±0.05	-1.60717	-1.60777	-1.6073	-1.61372	-1.60496	-1.49019	-1.59642	-1.60725	-1.60665	-1.60328	-1.48727	-1.48202	-1.56011	-1.60725	-1.60863	-1.63573	-1.48202
72	test	-1.54227	-1.49683	±0.01	±0.06	-1.537	-1.53508	-1.53276	-1.55462	-1.5519	-1.40671	-1.49772	-1.47861	-1.53152	-1.54008	-1.40368	-1.39827	-1.47921	-1.53547	-1.50035	-1.56493	-1.39827
73	train	-1.46288	-1.42762	±0.01	±0.07	-1.46533	-1.46212	-1.46506	-1.45356	-1.46834	-1.3237	-1.45993	-1.46524	-1.46711	-1.47373	-1.32055	-1.315	-1.39855	-1.46524	-1.45703	-1.49408	-1.315
74	train	-1.38905	-1.35568	±0.01	±0.07	-1.39242	-1.39235	-1.39297	-1.37692	-1.39058	-1.24094	-1.38705	-1.39276	-1.38642	-1.40354	-1.23771	-1.23202	-1.31795	-1.39276	-1.45518	-1.42301	-1.23202
75	train	-1.32592	-1.28727	±0.01	±0.09	-1.31956	-1.32955	-1.32025	-1.33622	-1.32402	-1.15824	-1.31859	-1.31956	-1.32616	-1.32506	-1.15492	-1.14911	-1.23721	-1.31956	-1.44493	-1.35157	-1.14911
76	test	-1.27757	-1.23561	±0.02	±0.11	-1.2495	-1.27761	-1.28658	-1.30838	-1.26579	-1.07538	-1.28048	-1.29307	-1.29193	-1.24904	-1.07198	-1.06606	-1.15613	-1.3439	-1.44391	-1.27956	-1.06606
77	val	-1.85875	-1.86706	±0.05	±0.09	-1.91815	-1.88472	-1.85937	-1.79088	-1.84063	-1.94053	-1.78675	-1.77937	-1.83303	-1.90314	-1.93898	-1.93739	-1.96754	-1.74781	-1.66628	-2.00806	-1.93739
78	val	-1.82769	-1.8254	±0.04	±0.06	-1.8637	-1.84351	-1.84047	-1.77177	-1.819	-1.8521	-1.78726	-1.78557	-1.81459	-1.85784	-1.85039	-1.84851	-1.88314	-1.76314	-1.66628	-1.93607	-1.84852
79	train	-1.78969	-1.78446	±0.02	±0.04	-1.80216	-1.79195	-1.80262	-1.75146	-1.80026	-1.76503	-1.79673	-1.80229	-1.7986	-1.80631	-1.76315	-1.76102	-1.79985	-1.80229	-1.66628	-1.86476	-1.76102
80	train	-1.73435	-1.71659	±0.00	±0.04	-1.73657	-1.73264	-1.73613	-1.72834	-1.73808	-1.67915	-1.72441	-1.73677	-1.74009	-1.735	-1.67712	-1.67476	-1.71751	-1.73677	-1.62004	-1.79398	-1.67476
81	test	-1.65156	-1.62496	±0.02	±0.04	-1.66897	-1.66743	-1.66853	-1.62263	-1.63024	-1.59431	-1.54208	-1.57876	-1.62339	-1.65839	-1.59214	-1.58955	-1.63596	-1.62754	-1.61116	-1.7236	-1.58955
82	test	-1.58843	-1.55712	±0.01	±0.05	-1.60032	-1.59759	-1.59717	-1.58007	-1.56701	-1.51034	-1.47834	-1.53951	-1.58359	-1.58867	-1.50803	-1.50524	-1.55504	-1.49116	-1.61031	-1.65348	-1.50524
83	train	-1.51869	-1.50069	±0.02	±0.05	-1.53051	-1.52434	-1.5282	-1.49151	-1.51888	-1.42704	-1.52344	-1.53003	-1.52159	-1.53034	-1.42461	-1.42163	-1.47458	-1.53003	-1.52986	-1.58346	-1.42163
84	test	-1.44184	-1.41813	±0.02	±0.05	-1.4591	-1.44959	-1.45095	-1.41492	-1.43462	-1.34422	-1.39107	-1.41967	-1.43939	-1.45688	-1.34167	-1.33853	-1.39437	-1.45746	-1.46386	-1.51337	-1.33853
85	train	-1.38713	-1.36012	±0.01	±0.07	-1.38603	-1.37627	-1.38647	-1.40057	-1.38631	-1.26168	-1.38531	-1.38632	-1.38835	-1.38679	-1.25904	-1.25574	-1.31424	-1.38632	-1.46386	-1.44308	-1.25574
86	val	-1.30416	-1.27943	±0.01	±0.07	-1.3123	-1.30821	-1.29199	-1.31646	-1.29182	-1.17922	-1.27969	-1.28124	-1.29654	-1.30623	-1.17648	-1.17304	-1.23399	-1.31268	-1.44493	-1.3724	-1.17304
87	train	-1.24474	-1.2163	±0.01	±0.09	-1.24026	-1.24967	-1.24034	-1.25054	-1.24286	-1.09663	-1.23943	-1.23984	-1.23794	-1.22706	-1.0938	-1.09024	-1.1534	-1.23984	-1.44391	-1.30114	-1.09024
88	test	-1.66865	-1.77889	±0.01	±0.16	-1.6632	-1.681	-1.66744	-1.65541	-1.6762	-1.97806	-1.67383	-1.65168	-1.65662	-1.67606	-1.97623	-1.97327	-2.01847	-1.63387	-1.67353	-2.01288	-1.97327
89	train	-1.64959	-1.74001	±0.01	±0.13	-1.64357	-1.65423	-1.64471	-1.65541	-1.65003	-1.88925	-1.65486	-1.64364	-1.65227	-1.64276	-1.88721	-1.8839	-1.93464	-1.64364	-1.67353	-1.94259	-1.8839
90	train	-1.61663	-1.69131	±0.00	±0.10	-1.61466	-1.62429	-1.6142	-1.61747	-1.61254	-1.80184	-1.62453	-1.61472	-1.61218	-1.61111	-1.79961	-1.79595	-1.85196	-1.61472	-1.67353	-1.87301	-1.79595
91	train	-1.58317	-1.64102	±0.01	±0.08	-1.57763	-1.58845	-1.57701	-1.59873	-1.57406	-1.71572	-1.58736	-1.57786	-1.57095	-1.57918	-1.71332	-1.70933	-1.77031	-1.57786	-1.66628	-1.80402	-1.70933
92	train	-1.5412	-1.58384	±0.01	±0.06	-1.53381	-1.54395	-1.53489	-1.54994	-1.54344	-1.6307	-1.53595	-1.5339	-1.53471	-1.53268	-1.62812	-1.62384	-1.68951	-1.5339	-1.61672	-1.73545	-1.62384
93	train	-1.48854	-1.52548	±0.01	±0.06	-1.48385	-1.48944	-1.48473	-1.51141	-1.47327	-1.5466	-1.4873	-1.48363	-1.48933	-1.48765	-1.54387	-1.53929	-1.6094	-1.48363	-1.61335	-1.66718	-1.53929
94	train	-1.4227	-1.45789	±0.01	±0.06	-1.42768	-1.42578	-1.42531	-1.40565	-1.42909	-1.46325	-1.42678	-1.42773	-1.42964	-1.4259	-1.46037	-1.45552	-1.5298	-1.42773	-1.56936	-1.59904	-1.45552
95	train	-1.3673	-1.39151	±0.01	±0.05	-1.36535	-1.35633	-1.3666	-1.37683	-1.37137	-1.38043	-1.37204	-1.36682	-1.35559	-1.36492	-1.3774	-1.3723	-1.4505	-1.36682	-1.50922	-1.53084	-1.3723
96	val	-1.318	-1.33722	±0.03	±0.06	-1.29788	-1.28633	-1.33549	-1.3592	-1.31109	-1.29794	-1.37847	-1.35234	-1.31151	-1.29995	-1.29479	-1.28945	-1.37132	-1.29624	-1.49876	-1.46244	-1.28945
97	test	-1.23281	-1.25531	±0.01	±0.07	-1.22788	-1.222	-1.24667	-1.22925	-1.23825	-1.21554	-1.23737	-1.22607	-1.24617	-1.231	-1.21227	-1.20671	-1.29201	-1.22729	-1.4814	-1.39361	-1.20671
98	train	-1.17307	-1.19	±0.02	±0.09	-1.15959	-1.16939	-1.1598	-1.21567	-1.16089	-1.13298	-1.18779	-1.15942	-1.16484	-1.16727	-1.1296	-1.12383	-1.21234	-1.15942	-1.47921	-1.32416	-1.12383
99	train	-1.98349	-1.88066	±0.02	±0.13	-1.99391	-1.98378	-1.99484	-1.95278	-1.99214	-1.75428	-1.97308	-1.9939	-1.98887	-1.99672	-1.75487	-1.75581	-1.74065	-1.9939	-1.61335	-1.73254	-1.75581
100	train	-1.93751	-1.82706	±0.00	±0.14	-1.93879	-1.9357	-1.9377	-1.93279	-1.94256	-1.68858	-1.91682	-1.93885	-1.94293	-1.93255	-1.68921	-1.69029	-1.67363	-1.93885	-1.60043	-1.67015	-1.69029
101	val	-1.86484	-1.75909	±0.01	±0.13	-1.87353	-1.87316	-1.8725	-1.84347	-1.86154	-1.62473	-1.77507	-1.8552	-1.90513	-1.86544	-1.6254	-1.62663	-1.6084	-1.86179	-1.59646	-1.60941	-1.62663
102	train	-1.78034	-1.67127	±0.02	±0.13	-1.7985	-1.79735	-1.7826	-1.74323	-1.78003	-1.56269	-1.69764	-1.72949	-1.85593	-1.78835	-1.56339	-1.56478	-1.54492	-1.68231	-1.40534	-1.55028	-1.56478
103	train	-1.70369	-1.61479	±0.02	±0.12	-1.71424	-1.7102	-1.71475	-1.67597	-1.70326	-1.50237	-1.70378	-1.71314	-1.71632	-1.709	-1.50311	-1.50465	-1.48311	-1.71314	-1.38711	-1.49268	-1.50465
104	train	-1.61417	-1.53892	±0.01	±0.10	-1.6216	-1.61422	-1.61936	-1.59296	-1.6227	-1.44372	-1.613	-1.62138	-1.61823	-1.62196	-1.4445	-1.44621	-1.42291	-1.62138	-1.35468	-1.43657	-1.44621
105	train	-1.51344	-1.46021	±0.02	±0.07	-1.52181	-1.51242	-1.52285	-1.48461	-1.5255	-1.38667	-1.52284	-1.52292	-1.52155	-1.52981	-1.38749	-1.38937	-1.36425	-1.52292	-1.33724	-1.38188	-1.38937
106	train	-1.41088	-1.37517	±0.01	±0.05	-1.41655	-1.40813	-1.41923	-1.39415	-1.41634	-1.33116	-1.41033	-1.41854	-1.41319	-1.41574	-1.33202	-1.33408	-1.30709	-1.41854	-1.2802	-1.32857	-1.33408
107	test	-1.28366	-1.27412	±0.03	±0.03	-1.30772	-1.30459	-1.26138	-1.29806	-1.24655	-1.2771	-1.26397	-1.23908	-1.26927	-1.30326	-1.278	-1.28024	-1.25132	-1.30559	-1.21707	-1.27655	-1.28024
108	train	-1.20248	-1.20799	±0.01	±0.01	-1.19769	-1.20509	-1.19535	-1.21874	-1.19554	-1.22442	-1.19248	-1.19484	-1.19918	-1.19694	-1.22536	-1.22779	-1.19689	-1.19484	-1.21707	-1.22576	-1.22779
109	test	-1.1111	-1.15281	±0.03	±0.05	-1.08898	-1.11257	-1.07942	-1.16852	-1.10601	-1.17304	-1.14305	-1.18872	-1.1289	-1.09448	-1.17402	-1.17664	-1.1437	-1.24997	-1.21707	-1.17611	-1.17664
110	test	-2.24725	-2.21617	±0.02	±0.08	-2.25872	-2.24903	-2.25899	-2.21246	-2.25703	-2.22335	-2.25907	-2.25907	-2.25466	-2.25965	-2.22517	-2.22677	-2.19208	-2.25907	-1.96659	-2.08632	-2.22677
111	train	-2.15138	-2.12505	±0.01	±0.06	-2.15626	-2.15493	-2.15478	-2.13587	-2.15505	-2.13854	-2.15453	-2.15453	-2.15853	-2.15534	-2.14038	-2.14205	-2.10667	-2.15453	-1.91646	-2.00534	-2.14205
112	train	-2.05353	-2.03606	±0.00	±0.05	-2.05429	-2.05519	-2.05357	-2.05254	-2.05205	-2.05452	-2.05368	-2.05368	-2.05301	-2.05437	-2.05637	-2.05813	-2.022	-2.05368	-1.9028	-1.92506	-2.05813
113	train	-1.96197	-1.95079	±0.01	±0.03	-1.95581	-1.95463	-1.95625	-1.98479	-1.95837	-1.9711	-1.95633	-1.95633	-1.95644	-1.95893	-1.97297	-1.97482	-1.93788	-1.95633	-1.89226	-1.84534	-1.97482
114	train	-1.85771	-1.84958	±0.01	±0.06	-1.8617	-1.8564	-1.86242	-1.84463	-1.86342	-1.88812	-1.8623	-1.8623	-1.86185	-1.86393	-1.89001	-1.89195	-1.85417	-1.8623	-1.65938	-1.76602	-1.89195
115	train	-1.76475	-1.7618	±0.01	±0.05	-1.77143	-1.76234	-1.77078	-1.74967	-1.76951	-1.80541	-1.77143	-1.77143	-1.76383	-1.76916	-1.80732	-1.80936	-1.77068	-1.77143	-1.59046	-1.68694	-1.80936
116	train	-1.6801	-1.68257	±0.01	±0.04	-1.68394	-1.67335	-1.68413	-1.6758	-1.6833	-1.72285	-1.68355	-1.68355	-1.68357	-1.68249	-1.72478	-1.72692	-1.6873	-1.68355	-1.58974	-1.60801	-1.72692
117	train	-1.59719	-1.60447	±0.00	±0.03	-1.59863	-1.59016	-1.59823	-1.59983	-1.59911	-1.64035	-1.59853	-1.59853	-1.60204	-1.59853	-1.6423	-1.64454	-1.60393	-1.59853	-1.58904	-1.52912	-1.64454
118	test	-1.51801	-1.52745	±0.01	±0.03	-1.51601	-1.51395	-1.51595	-1.52782	-1.51632	-1.55792	-1.51622	-1.51622	-1.51149	-1.51459	-1.5599	-1.56225	-1.5206	-1.51622	-1.58867	-1.45032	-1.56225
119	train	-1.44479	-1.44021	±0.01	±0.04	-1.43807	-1.4466	-1.43753	-1.46039	-1.44137	-1.47571	-1.43646	-1.43649	-1.43981	-1.44192	-1.4777	-1.48016	-1.43745	-1.43649	-1.34554	-1.37171	-1.48016
120	test	-1.39088	-1.38668	±0.02	±0.04	-1.36807	-1.39063	-1.4009	-1.4174	-1.37739	-1.39401	-1.40654	-1.41788	-1.40829	-1.37355	-1.39602	-1.3986	-1.35476	-1.46302	-1.31429	-1.29356	-1.3986
121	train	-1.43098	-1.42749	±0.01	±0.04	-1.43131	-1.4408	-1.43215	-1.41302	-1.43763	-1.40526	-1.4303	-1.43097	-1.42393	-1.43603	-1.40757	-1.41016	-1.36319	-1.43097	-1.40924	-1.55459	-1.41015
122	train	-1.39454	-1.38881	±0.01	±0.04	-1.39437	-1.40419	-1.39416	-1.39067	-1.38929	-1.36063	-1.3968	-1.39543	-1.39739	-1.39056	-1.36297	-1.36571	-1.31716	-1.39543	-1.37676	-1.51251	-1.36571
123	train	-1.3451	-1.34452	±0.01	±0.04	-1.35014	-1.35817	-1.34919	-1.32678	-1.34122	-1.31718	-1.34855	-1.3506	-1.34972	-1.34401	-1.31955	-1.32246	-1.2722	-1.3506	-1.36266	-1.47138	-1.32246
124	train	-1.29899	-1.29705	±0.01	±0.04	-1.29808	-1.30282	-1.29868	-1.29057	-1.3048	-1.27481	-1.29801	-1.29751	-1.29566	-1.29406	-1.27721	-1.2803	-1.22824	-1.29751	-1.30014	-1.43114	-1.2803
125	train	-1.23451	-1.24295	±0.01	±0.04	-1.2381	-1.23879	-1.23801	-1.21664	-1.24099	-1.23342	-1.24078	-1.23707	-1.23653	-1.23895	-1.23585	-1.23913	-1.18518	-1.23707	-1.24284	-1.39169	-1.23913
126	train	-1.17014	-1.18959	±0.01	±0.05	-1.17063	-1.16732	-1.16896	-1.17861	-1.16519	-1.19292	-1.17155	-1.17012	-1.18015	-1.16828	-1.19538	-1.19886	-1.14292	-1.17012	-1.23023	-1.35295	-1.19886
127	train	-1.09666	-1.13174	±0.00	±0.06	-1.0966	-1.09014	-1.09597	-1.10204	-1.09856	-1.15322	-1.09796	-1.09739	-1.09523	-1.09477	-1.15572	-1.1594	-1.10138	-1.09739	-1.22958	-1.31486	-1.1594
128	train	-1.01895	-1.0727	±0.01	±0.08	-1.01742	-1.00938	-1.02243	-1.02484	-1.02068	-1.11421	-1.02654	-1.01954	-1.02704	-1.01868	-1.11675	-1.12064	-1.06047	-1.01954	-1.21985	-1.27732	-1.12064
129	train	-0.934797	-1.00865	±0.01	±0.10	-0.934924	-0.927486	-0.936686	-0.932129	-0.942762	-1.07581	-0.946353	-0.937166	-0.921872	-0.933837	-1.07839	-1.08249	-1.02008	-0.937166	-1.21707	-1.24025	-1.08249
130	train	-0.845738	-0.936649	±0.01	±0.12	-0.851305	-0.847075	-0.849345	-0.84174	-0.839224	-1.03793	-0.844729	-0.850813	-0.855686	-0.849414	-1.04055	-1.04487	-0.98015	-0.850813	-1.09094	-1.20357	-1.04487
131	train	-0.772291	-0.876461	±0.01	±0.14	-0.768989	-0.7708	-0.761786	-0.791955	-0.767927	-1.00046	-0.768104	-0.760962	-0.778208	-0.765158	-1.00312	-1.00768	-0.94058	-0.760962	-1.07824	-1.16722	-1.00768
132	train	-1.80457	-1.82429	±0.01	±0.04	-1.80009	-1.80995	-1.79946	-1.81225	-1.80107	-1.83901	-1.79944	-1.79944	-1.79909	-1.80668	-1.83814	-1.83577	-1.86586	-1.79944	-1.93661	-1.83493	-1.83577
133	train	-1.78646	-1.79084	±0.00	±0.03	-1.78588	-1.78688	-1.7869	-1.78842	-1.78423	-1.77475	-1.78649	-1.78649	-1.79219	-1.78133	-1.77392	-1.77164	-1.80067	-1.78649	-1.91154	-1.77482	-1.77164
134	train	-1.75966	-1.75205	±0.00	±0.04	-1.76117	-1.7562	-1.76078	-1.75518	-1.76496	-1.71227	-1.7626	-1.76124	-1.755	-1.75669	-1.71146	-1.70929	-1.73721	-1.76124	-1.89406	-1.71627	-1.70929
135	train	-1.72342	-1.69049	±0.00	±0.05	-1.72576	-1.71726	-1.72524	-1.7225	-1.72631	-1.65149	-1.72498	-1.72498	-1.72754	-1.72588	-1.65072	-1.64865	-1.67542	-1.72498	-1.55871	-1.65926	-1.64865
136	test	-1.67933	-1.63416	±0.01	±0.07	-1.68	-1.66982	-1.67742	-1.69513	-1.67429	-1.59236	-1.67398	-1.67889	-1.67434	-1.67494	-1.59163	-1.58967	-1.61522	-1.67889	-1.42076	-1.60371	-1.58967
137	val	-1.62566	-1.5826	±0.01	±0.06	-1.62476	-1.61422	-1.6229	-1.64358	-1.62283	-1.53481	-1.62316	-1.624	-1.62924	-1.62513	-1.53411	-1.53227	-1.55656	-1.624	-1.41084	-1.54957	-1.53227
138	train	-1.55669	-1.52175	±0.01	±0.05	-1.5613	-1.55128	-1.56177	-1.54736	-1.56173	-1.47876	-1.56124	-1.56124	-1.55956	-1.56232	-1.4781	-1.47637	-1.49936	-1.56124	-1.37499	-1.49675	-1.47637
139	val	-1.48563	-1.45688	±0.01	±0.05	-1.4913	-1.48234	-1.49138	-1.47457	-1.48854	-1.42413	-1.49148	-1.49148	-1.48916	-1.48783	-1.42351	-1.42191	-1.44354	-1.49148	-1.30725	-1.44521	-1.42191
140	train	-1.41115	-1.39095	±0.01	±0.04	-1.41668	-1.40907	-1.41497	-1.4009	-1.41414	-1.37086	-1.41647	-1.41546	-1.4201	-1.41213	-1.37028	-1.3688	-1.38905	-1.41546	-1.24815	-1.39488	-1.3688
141	test	-1.32944	-1.32279	±0.03	±0.03	-1.33945	-1.3334	-1.37131	-1.29882	-1.30421	-1.31886	-1.30508	-1.31395	-1.36238	-1.32756	-1.31831	-1.31697	-1.33578	-1.33052	-1.24815	-1.34567	-1.31697
142	train	-1.24693	-1.25617	±0.02	±0.02	-1.26179	-1.25744	-1.24773	-1.21749	-1.25022	-1.26805	-1.23143	-1.24735	-1.24838	-1.24809	-1.26754	-1.26633	-1.28367	-1.24735	-1.24815	-1.29754	-1.26633
143	train	-1.79046	-1.79622	±0.01	±0.04	-1.79879	-1.79033	-1.80043	-1.76633	-1.79639	-1.7929	-1.79952	-1.8008	-1.79699	-1.79361	-1.79379	-1.79577	-1.76747	-1.8008	-1.94081	-1.70519	-1.79577
144	train	-1.7189	-1.73285	±0.00	±0.06	-1.72018	-1.72409	-1.72046	-1.71237	-1.7174	-1.73679	-1.71642	-1.72072	-1.72503	-1.72348	-1.73771	-1.73984	-1.71005	-1.72072	-1.94081	-1.65254	-1.73984
145	train	-1.6483	-1.66916	±0.01	±0.07	-1.64063	-1.65025	-1.63993	-1.66915	-1.64152	-1.68163	-1.63822	-1.64037	-1.63853	-1.64777	-1.68259	-1.68486	-1.65354	-1.64037	-1.94081	-1.6007	-1.68486
146	train	-1.56284	-1.57725	±0.01	±0.03	-1.56052	-1.57035	-1.56166	-1.55421	-1.56746	-1.62734	-1.56092	-1.55995	-1.55403	-1.56257	-1.62834	-1.63076	-1.59784	-1.55995	-1.53695	-1.54959	-1.63076
147	train	-1.47974	-1.50407	±0.00	±0.05	-1.48002	-1.4862	-1.47842	-1.47858	-1.47547	-1.57381	-1.48339	-1.47959	-1.48971	-1.48228	-1.57485	-1.57742	-1.54285	-1.47959	-1.41058	-1.4991	-1.57742
148	train	-1.404	-1.43826	±0.01	±0.05	-1.39934	-1.3999	-1.40087	-1.41862	-1.40128	-1.52097	-1.4069	-1.39942	-1.39158	-1.40026	-1.52205	-1.52478	-1.48852	-1.39942	-1.40249	-1.44921	-1.52478
149	train	-1.32475	-1.3709	±0.02	±0.07	-1.31875	-1.3137	-1.31824	-1.3515	-1.32159	-1.46878	-1.32142	-1.31956	-1.32659	-1.31817	-1.4699	-1.4728	-1.43479	-1.31956	-1.35735	-1.39986	-1.4728
150	train	-1.24494	-1.30165	±0.01	±0.08	-1.23867	-1.2299	-1.24158	-1.26613	-1.24842	-1.41719	-1.24434	-1.2401	-1.23982	-1.23514	-1.41835	-1.42141	-1.38162	-1.2401	-1.29291	-1.35099	-1.42141
151	train	-1.15662	-1.23043	±0.00	±0.09	-1.15983	-1.15082	-1.15846	-1.15744	-1.15655	-1.36619	-1.16425	-1.16113	-1.14715	-1.1638	-1.3674	-1.37063	-1.329	-1.16113	-1.23023	-1.30263	-1.37063
152	train	-1.0828	-1.16848	±0.00	±0.11	-1.08316	-1.07858	-1.08379	-1.08629	-1.08216	-1.31577	-1.08053	-1.08272	-1.08588	-1.08275	-1.31702	-1.32042	-1.27691	-1.08272	-1.23023	-1.25474	-1.32042
153	train	-1.0164	-1.10956	±0.02	±0.12	-1.00993	-1.01514	-1.00521	-1.04748	-1.00425	-1.26595	-1.01116	-1.00493	-1.01431	-1.00741	-1.26724	-1.27083	-1.2254	-1.00493	-1.23023	-1.20736	-1.27083
154	train	-2.1219	-2.06754	±0.02	±0.11	-2.13255	-2.12285	-2.13263	-2.08932	-2.13217	-1.91702	-2.12681	-2.13315	-2.12782	-2.1197	-1.91223	-1.90734	-2.00264	-2.13315	-1.98786	-2.26356	-1.90734
155	test	-2.02414	-1.98121	±0.03	±0.10	-2.04095	-2.04394	-2.04372	-2.00359	-1.98851	-1.84329	-1.99977	-1.99919	-2.03908	-2.03386	-1.83855	-1.83379	-1.92764	-2.04018	-1.97654	-2.19415	-1.83379
156	train	-1.95421	-1.91432	±0.00	±0.10	-1.95091	-1.9597	-1.95093	-1.95636	-1.95313	-1.77121	-1.94893	-1.94918	-1.95686	-1.9497	-1.76652	-1.76189	-1.85423	-1.94918	-1.97654	-2.12623	-1.76189
157	train	-1.86504	-1.83507	±0.00	±0.10	-1.86414	-1.87294	-1.862	-1.86505	-1.86106	-1.70058	-1.84999	-1.86348	-1.8652	-1.86683	-1.69594	-1.69144	-1.78222	-1.86348	-1.94081	-2.05961	-1.69144
158	val	-1.76837	-1.75098	±0.02	±0.10	-1.7814	-1.78622	-1.78157	-1.73927	-1.75341	-1.63121	-1.73173	-1.74202	-1.78744	-1.7851	-1.62662	-1.62226	-1.71144	-1.78286	-1.88766	-1.99414	-1.62226
159	train	-1.70445	-1.68948	±0.00	±0.10	-1.70279	-1.70173	-1.70418	-1.7114	-1.70214	-1.56286	-1.69817	-1.70337	-1.70129	-1.7044	-1.55833	-1.55411	-1.64164	-1.70337	-1.88766	-1.92959	-1.55411
160	train	-1.63392	-1.62287	±0.02	±0.11	-1.62797	-1.62137	-1.62928	-1.66272	-1.62826	-1.49532	-1.62759	-1.6285	-1.62366	-1.62702	-1.49084	-1.48676	-1.57261	-1.6285	-1.88582	-1.86576	-1.48676
161	train	-1.55313	-1.55526	±0.01	±0.12	-1.55643	-1.54674	-1.5551	-1.54791	-1.55946	-1.42831	-1.56301	-1.55681	-1.55523	-1.55753	-1.42388	-1.41995	-1.50408	-1.55681	-1.88582	-1.80242	-1.41995
162	train	-1.48785	-1.49243	±0.01	±0.14	-1.48777	-1.47916	-1.48925	-1.49424	-1.48883	-1.36155	-1.48981	-1.48811	-1.48878	-1.49081	-1.35717	-1.3534	-1.43578	-1.48811	-1.88582	-1.73931	-1.3534
163	train	-1.42443	-1.41304	±0.01	±0.10	-1.42185	-1.4198	-1.42063	-1.4388	-1.42107	-1.29476	-1.4189	-1.42223	-1.42714	-1.42415	-1.29043	-1.28681	-1.36742	-1.42223	-1.58248	-1.67617	-1.28681
164	train	-1.37307	-1.35069	±0.02	±0.10	-1.35893	-1.3696	-1.36003	-1.41406	-1.36273	-1.22764	-1.37266	-1.35901	-1.35881	-1.3571	-1.22337	-1.21991	-1.29872	-1.35901	-1.48751	-1.61273	-1.21991
165	val	-2.37418	-2.09539	±0.13	±0.35	-2.53063	-2.48493	-2.2391	-2.2844	-2.33181	-1.74839	-2.31799	-2.33676	-2.22147	-2.54976	-1.75197	-1.75509	-1.68663	-2.26377	-2.0001	-1.36363	-1.75509
166	train	-2.32413	-2.06404	±0.02	±0.34	-2.33836	-2.32835	-2.33771	-2.2844	-2.33181	-1.71488	-2.31799	-2.33874	-2.29357	-2.33972	-1.71886	-1.7227	-1.64375	-2.33874	-2.0001	-1.31637	-1.7227
167	train	-2.12914	-1.92288	±0.02	±0.27	-2.1164	-2.12647	-2.11733	-2.15903	-2.12647	-1.68187	-2.1342	-2.11641	-1.93935	-2.11937	-1.68622	-1.69077	-1.60169	-2.11641	-1.99604	-1.27013	-1.69077
168	test	-1.9229	-1.80212	±0.10	±0.21	-1.90555	-1.91822	-2.01989	-1.99808	-1.77278	-1.64934	-1.93864	-1.98824	-1.93935	-1.9118	-1.65407	-1.65929	-1.56044	-1.91626	-1.91986	-1.22495	-1.65929
169	train	-1.72008	-1.65287	±0.00	±0.16	-1.71917	-1.72333	-1.72542	-1.7194	-1.71308	-1.61728	-1.70224	-1.72389	-1.93935	-1.72519	-1.62236	-1.62823	-1.52	-1.72389	-1.48689	-1.18081	-1.62823
170	train	-1.54635	-1.52145	±0.01	±0.11	-1.55092	-1.54487	-1.55045	-1.52885	-1.55664	-1.58555	-1.5452	-1.55101	-1.53425	-1.55411	-1.59096	-1.59746	-1.4802	-1.55101	-1.40815	-1.13758	-1.59746
171	train	-1.38727	-1.41443	±0.01	±0.11	-1.39217	-1.38194	-1.39029	-1.38076	-1.39118	-1.55421	-1.39071	-1.39214	-1.40225	-1.39012	-1.55994	-1.56705	-1.44114	-1.39214	-1.35684	-1.09536	-1.56705
172	train	-1.24079	-1.31174	±0.01	±0.14	-1.24271	-1.23811	-1.24633	-1.23282	-1.24397	-1.52328	-1.23547	-1.24619	-1.21798	-1.23506	-1.52931	-1.53701	-1.4028	-1.24619	-1.33128	-1.05411	-1.53701
173	train	-1.12508	-1.23252	±0.02	±0.17	-1.11219	-1.1228	-1.11305	-1.16236	-1.11498	-1.49267	-1.12649	-1.1122	-1.13739	-1.12288	-1.49899	-1.50725	-1.36511	-1.1122	-1.33128	-1.01378	-1.50725
174	val	-1.08361	-1.20502	±0.06	±0.18	-1.01384	-1.04614	-1.11305	-1.16236	-1.08264	-1.46225	-1.12649	-1.11288	-1.13623	-1.01565	-1.46885	-1.47764	-1.32792	-1.15617	-1.33128	-0.974225	-1.47764
175	train	-2.1149	-1.92832	±0.02	±0.25	-2.11204	-2.11734	-2.12561	-2.08433	-2.13517	-1.61263	-2.1266	-2.1273	-2.11367	-2.12714	-1.61332	-1.61894	-1.5621	-2.1273	-1.96633	-1.59261	-1.61894
176	train	-1.97018	-1.81622	±0.01	±0.21	-1.97298	-1.97961	-1.97253	-1.95589	-1.96987	-1.55819	-1.98187	-1.9731	-1.97577	-1.97197	-1.55893	-1.5647	-1.50612	-1.9731	-1.85497	-1.5414	-1.5647
177	train	-1.83252	-1.70824	±0.01	±0.16	-1.83168	-1.83769	-1.82652	-1.84605	-1.82065	-1.50521	-1.82183	-1.82551	-1.82347	-1.82697	-1.506	-1.51192	-1.45156	-1.82551	-1.77607	-1.49145	-1.51192
178	train	-1.69389	-1.60597	±0.01	±0.12	-1.69072	-1.6946	-1.685	-1.7184	-1.68074	-1.45363	-1.69015	-1.68415	-1.69672	-1.68584	-1.45447	-1.46056	-1.3984	-1.68415	-1.72056	-1.44276	-1.46056
179	train	-1.54723	-1.48808	±0.01	±0.08	-1.5523	-1.55312	-1.54978	-1.52194	-1.559	-1.40344	-1.55224	-1.54862	-1.53568	-1.55084	-1.40432	-1.41057	-1.34657	-1.54862	-1.45451	-1.39528	-1.41057
180	train	-1.41501	-1.39076	±0.00	±0.04	-1.41838	-1.41575	-1.41595	-1.40683	-1.41814	-1.35457	-1.41907	-1.4186	-1.43531	-1.42226	-1.3555	-1.36192	-1.29607	-1.4186	-1.37499	-1.34899	-1.36192
181	train	-1.29556	-1.29767	±0.01	±0.02	-1.29057	-1.28463	-1.29685	-1.3172	-1.28858	-1.30698	-1.31051	-1.29375	-1.28709	-1.29572	-1.30796	-1.31455	-1.24681	-1.29375	-1.30705	-1.30383	-1.31455
182	train	-1.17115	-1.20827	±0.01	±0.05	-1.17018	-1.16156	-1.17099	-1.17156	-1.18146	-1.26063	-1.17391	-1.17379	-1.17445	-1.17116	-1.26166	-1.26841	-1.19877	-1.17379	-1.30014	-1.25975	-1.26841
183	train	-1.05909	-1.12429	±0.01	±0.09	-1.05832	-1.04804	-1.05956	-1.07746	-1.05204	-1.21546	-1.06922	-1.05844	-1.03695	-1.05128	-1.21654	-1.22347	-1.1519	-1.05844	-1.29553	-1.21674	-1.22347
184	val	-0.91432	-1.02889	±0.07	±0.13	-0.955815	-0.945178	-0.8413	-0.983104	-0.846205	-1.17143	-0.987194	-0.969005	-0.861512	-0.938563	-1.17256	-1.17966	-1.10614	-0.948308	-1.2308	-1.17473	-1.17966
185	train	-0.858361	-0.964552	±0.02	±0.14	-0.863295	-0.853783	-0.8413	-0.887224	-0.846205	-1.12848	-0.871321	-0.840583	-0.861512	-0.837425	-1.12965	-1.13694	-1.06144	-0.840583	-1.12705	-1.13367	-1.13694
186	train	-2.38557	-2.17384	±0.01	±0.27	-2.37893	-2.38164	-2.39791	-2.37068	-2.39868	-1.84476	-2.39334	-2.39885	-2.38431	-2.38746	-1.84538	-1.84441	-1.8451	-2.39885	-2.03519	-1.80539	-1.84441
187	train	-2.22738	-2.0557	±0.01	±0.22	-2.23056	-2.23383	-2.23229	-2.20984	-2.23036	-1.788	-2.21271	-2.23105	-2.25143	-2.23243	-1.7886	-1.78746	-1.78995	-2.23105	-1.95429	-1.75552	-1.78746
188	train	-2.07835	-1.94243	±0.01	±0.17	-2.08407	-2.08681	-2.07512	-2.07079	-2.07495	-1.73266	-2.05256	-2.07682	-2.05732	-2.08146	-1.73325	-1.73194	-1.73618	-2.07682	-1.91183	-1.70688	-1.73194
189	train	-1.93396	-1.84252	±0.01	±0.13	-1.94253	-1.94391	-1.9373	-1.9101	-1.93594	-1.67866	-1.92842	-1.93507	-1.95256	-1.93876	-1.67923	-1.67776	-1.68373	-1.93507	-1.90654	-1.65943	-1.67776
190	train	-1.80557	-1.74438	±0.01	±0.09	-1.8086	-1.80812	-1.80408	-1.79489	-1.81214	-1.62596	-1.80272	-1.80479	-1.80049	-1.80366	-1.62652	-1.62489	-1.63253	-1.80479	-1.86233	-1.61313	-1.62489
191	train	-1.68208	-1.64662	±0.00	±0.06	-1.68442	-1.68187	-1.6847	-1.68398	-1.67545	-1.57452	-1.67513	-1.68509	-1.67333	-1.68882	-1.57507	-1.57328	-1.58255	-1.68509	-1.72806	-1.56787	-1.57328
192	val	-1.54918	-1.53299	±0.03	±0.03	-1.57119	-1.56666	-1.5789	-1.49639	-1.53277	-1.52424	-1.50757	-1.5045	-1.47682	-1.58077	-1.52478	-1.52284	-1.5337	-1.57847	-1.51473	-1.52365	-1.52284
193	train	-1.47111	-1.47738	±0.00	±0.01	-1.46988	-1.46369	-1.47313	-1.47209	-1.47674	-1.47507	-1.47054	-1.47419	-1.48509	-1.47711	-1.47559	-1.47351	-1.48591	-1.47419	-1.51473	-1.48039	-1.47351
194	train	-1.38361	-1.40542	±0.01	±0.04	-1.38098	-1.37366	-1.38318	-1.39417	-1.38607	-1.42695	-1.38062	-1.38155	-1.35712	-1.37644	-1.42747	-1.42525	-1.43915	-1.38155	-1.51473	-1.43803	-1.42525
195	train	-1.30165	-1.34259	±0.01	±0.06	-1.30447	-1.29672	-1.29604	-1.31644	-1.2946	-1.37981	-1.29703	-1.29659	-1.3072	-1.29782	-1.38031	-1.37796	-1.39331	-1.29659	-1.51473	-1.39652	-1.37796
196	test	-1.21477	-1.27596	±0.02	±0.07	-1.24019	-1.23279	-1.19859	-1.20456	-1.19769	-1.33361	-1.24266	-1.28603	-1.11411	-1.23269	-1.3341	-1.33161	-1.34838	-1.32472	-1.3822	-1.35579	-1.33161
197	train	-2.4489	-2.27063	±0.03	±0.23	-2.46468	-2.45437	-2.46514	-2.40304	-2.45725	-2.02656	-2.4278	-2.46487	-2.45241	-2.4633	-2.02779	-2.03063	-1.991	-2.46487	-2.0624	-1.91403	-2.03063
198	val	-2.30807	-2.15429	±0.05	±0.19	-2.36431	-2.35804	-2.30403	-2.24991	-2.26407	-1.96899	-2.16009	-2.37676	-2.24086	-2.3401	-1.97017	-1.97265	-1.93681	-2.34041	-1.93789	-1.86521	-1.97265
199	test	-2.19054	-2.05338	±0.07	±0.15	-2.24637	-2.24248	-2.23813	-2.10474	-2.12098	-1.91268	-2.07644	-2.10256	-2.23949	-2.21991	-1.91381	-1.91593	-1.88393	-2.05338	-1.90302	-1.81762	-1.91593
200	train	-2.10136	-1.9945	±0.01	±0.13	-2.11346	-2.11068	-2.09825	-2.07677	-2.10762	-1.85766	-2.07941	-2.1002	-2.08848	-2.09629	-1.85875	-1.8605	-1.83235	-2.1002	-1.89428	-1.77118	-1.8605
201	train	-1.96064	-1.8946	±0.01	±0.09	-1.96815	-1.96565	-1.96215	-1.94689	-1.96035	-1.80386	-1.9535	-1.96082	-1.9869	-1.96455	-1.8049	-1.80629	-1.78202	-1.96082	-1.84921	-1.72589	-1.80629
202	train	-1.81846	-1.78244	±0.01	±0.04	-1.81377	-1.81124	-1.81504	-1.83945	-1.81279	-1.75127	-1.79628	-1.81437	-1.81794	-1.81353	-1.75226	-1.75329	-1.73292	-1.81437	-1.72806	-1.68169	-1.75329
203	train	-1.65344	-1.65804	±0.01	±0.04	-1.6537	-1.65132	-1.66134	-1.63447	-1.66636	-1.69983	-1.643	-1.66175	-1.6539	-1.66288	-1.70077	-1.70143	-1.68497	-1.66175	-1.50922	-1.63855	-1.70143
204	test	-1.49194	-1.53476	±0.04	±0.09	-1.49162	-1.48998	-1.4394	-1.54281	-1.49589	-1.6495	-1.45137	-1.41643	-1.53799	-1.49887	-1.65039	-1.65068	-1.63814	-1.49977	-1.39107	-1.5964	-1.65068
205	train	-1.33326	-1.42908	±0.01	±0.13	-1.33094	-1.33095	-1.33911	-1.32441	-1.34088	-1.60024	-1.31902	-1.34125	-1.36684	-1.33479	-1.60107	-1.601	-1.59238	-1.34125	-1.37404	-1.55524	-1.601
206	train	-1.16804	-1.30544	±0.01	±0.19	-1.17512	-1.1779	-1.17396	-1.14529	-1.16792	-1.55198	-1.16336	-1.17477	-1.07793	-1.17173	-1.55276	-1.55233	-1.54762	-1.17477	-1.31767	-1.51498	-1.55233
207	train	-1.02075	-1.2031	±0.01	±0.23	-1.02727	-1.03402	-1.00695	-1.03309	-1.0024	-1.50468	-1.01864	-1.00495	-1.07793	-1.01198	-1.5054	-1.50461	-1.50383	-1.00495	-1.2318	-1.47559	-1.50461
208	val	-1.36335	-1.51525	±0.31	±0.49	-1.66952	-1.62743	-1.4292	-1.14426	-0.946337	-2.09643	-1.19906	-1.12632	-1.08211	-1.62032	-2.09706	-2.10249	-2.0469	-0.72011	-0.817515	-1.93164	-2.10249
209	test	-1.26421	-1.44507	±0.23	±0.48	-1.48204	-1.44615	-1.32552	-1.12107	-0.946263	-2.04121	-1.18083	-1.1246	-0.934281	-1.42648	-2.04179	-2.04682	-1.99547	-0.729485	-0.791737	-1.88559	-2.04682
210	test	-1.14922	-1.35525	±0.14	±0.49	-1.28129	-1.25312	-1.18756	-1.07801	-0.946119	-1.98715	-1.04836	-0.973359	-0.864063	-1.23706	-1.98769	-1.9923	-1.94525	-0.745114	-0.679907	-1.84065	-1.9923
211	val	-0.970243	-1.25369	±0.10	±0.51	-1.07488	-1.05562	-0.968153	-0.860826	-0.891738	-1.93424	-0.866034	-0.896605	-0.824268	-1.05153	-1.93473	-1.93893	-1.89621	-0.776408	-0.606879	-1.79677	-1.93893
212	train	-0.864596	-1.1977	±0.01	±0.51	-0.870602	-0.861023	-0.869956	-0.857911	-0.863486	-1.88245	-0.84087	-0.870709	-0.837059	-0.870784	-1.88288	-1.88666	-1.84834	-0.870709	-0.606879	-1.75394	-1.88666
213	val	-0.666128	-1.07286	±0.05	±0.56	-0.675944	-0.676396	-0.649833	-0.598394	-0.730075	-1.83173	-0.691675	-0.688021	-0.707308	-0.68275	-1.83211	-1.83547	-1.80158	-0.682856	-0.606879	-1.71212	-1.83547
214	train	-0.509809	-0.957623	±0.02	±0.61	-0.497621	-0.508044	-0.499172	-0.536805	-0.507402	-1.78202	-0.54248	-0.497722	-0.525031	-0.498629	-1.78235	-1.78528	-1.75587	-0.497722	-0.606879	-1.67128	-1.78528
215	test	-0.464866	-0.924887	±0.11	±0.61	-0.341582	-0.361522	-0.568301	-0.53659	-0.516335	-1.73335	-0.54248	-0.503764	-0.550762	-0.318328	-1.73362	-1.73612	-1.71122	-0.589986	-0.611651	-1.63136	-1.73612
216	train	-2.4421	-2.15204	±0.03	±0.38	-2.42868	-2.44171	-2.47243	-2.39831	-2.46939	-1.63376	-2.41112	-2.47349	-2.46153	-2.46238	-1.63191	-1.62418	-1.71211	-2.47349	-2.10759	-1.75834	-1.62418
217	train	-2.16488	-1.95396	±0.00	±0.28	-2.16109	-2.17114	-2.16207	-2.16434	-2.16574	-1.56145	-2.12356	-2.16081	-2.17018	-2.17249	-1.55963	-1.55202	-1.63867	-2.16081	-2.05142	-1.68979	-1.55202
218	val	-1.81026	-1.71104	±0.10	±0.17	-1.89006	-1.89578	-1.85141	-1.72132	-1.69273	-1.48969	-1.7838	-1.75339	-1.67452	-1.88511	-1.48791	-1.48042	-1.56575	-1.88078	-1.93292	-1.62172	-1.48042
219	train	-1.61162	-1.54692	±0.01	±0.08	-1.62394	-1.62461	-1.60253	-1.61091	-1.59612	-1.41834	-1.5896	-1.60211	-1.57843	-1.60465	-1.41659	-1.40923	-1.49321	-1.60211	-1.56199	-1.55401	-1.40923
220	train	-1.36488	-1.37647	±0.01	±0.05	-1.36887	-1.36464	-1.35225	-1.37328	-1.36538	-1.34723	-1.36004	-1.35267	-1.38062	-1.35602	-1.34552	-1.33829	-1.4209	-1.35267	-1.49687	-1.48652	-1.33829
221	val	-1.12712	-1.19581	±0.03	±0.14	-1.12874	-1.12072	-1.0819	-1.16215	-1.14208	-1.27626	-1.02342	-0.96877	-1.13268	-1.11671	-1.27459	-1.26749	-1.3487	-1.12941	-1.4685	-1.41914	-1.26749
222	train	-0.905098	-1.03766	±0.01	±0.17	-0.905702	-0.896003	-0.906762	-0.910987	-0.906034	-1.20531	-0.904246	-0.906178	-0.904046	-0.904209	-1.20368	-1.19671	-1.27649	-0.906178	-1.15921	-1.35177	-1.19671
223	train	-0.704785	-0.877433	±0.01	±0.23	-0.700795	-0.69234	-0.704982	-0.723133	-0.702676	-1.13435	-0.699129	-0.706546	-0.709792	-0.705079	-1.13275	-1.12592	-1.20425	-0.706546	-0.857782	-1.28438	-1.12592
224	train	-0.52057	-0.733435	±0.01	±0.28	-0.514916	-0.511157	-0.522183	-0.528987	-0.52561	-1.06342	-0.526589	-0.521117	-0.508046	-0.524094	-1.06186	-1.05517	-1.13203	-0.521117	-0.679907	-1.21701	-1.05517
225	train	-0.349601	-0.598971	±0.01	±0.33	-0.349356	-0.353844	-0.348417	-0.354965	-0.341425	-0.992734	-0.353953	-0.348858	-0.34591	-0.347428	-0.991214	-0.984666	-1.06002	-0.348858	-0.526354	-1.14985	-0.984666
226	train	-0.209702	-0.485503	±0.02	±0.37	-0.206247	-0.222142	-0.188831	-0.238801	-0.192486	-0.922665	-0.214929	-0.188821	-0.199234	-0.184892	-0.921185	-0.914779	-0.988601	-0.188821	-0.483088	-1.08325	-0.914779
227	test	-2.37598	-2.17352	±0.08	±0.25	-2.4637	-2.45622	-2.30542	-2.32313	-2.3314	-1.89996	-2.36572	-2.34204	-2.27482	-2.50353	-1.90195	-1.90898	-1.82457	-2.33974	-2.03975	-1.7599	-1.90898
228	train	-2.35872	-2.1483	±0.02	±0.27	-2.36696	-2.36814	-2.3761	-2.32063	-2.36178	-1.83718	-2.36572	-2.37776	-2.35963	-2.37537	-1.8392	-1.8463	-1.76104	-2.37776	-2.03975	-1.70139	-1.8463
229	train	-2.26809	-2.06997	±0.00	±0.26	-2.26452	-2.27021	-2.26596	-2.26627	-2.27348	-1.77559	-2.26905	-2.26439	-2.27879	-2.26714	-1.77764	-1.78483	-1.69868	-2.26439	-2.03975	-1.64393	-1.78483
230	train	-2.16598	-1.97977	±0.01	±0.23	-2.15897	-2.16558	-2.15705	-2.18985	-2.15843	-1.71518	-2.16104	-2.15495	-2.16103	-2.15863	-1.71726	-1.72453	-1.63748	-2.15495	-1.92915	-1.58752	-1.72453
231	test	-2.04197	-1.88325	±0.01	±0.20	-2.05261	-2.05749	-2.03423	-2.03283	-2.03267	-1.65592	-1.98916	-2.07224	-1.98322	-2.05354	-1.65803	-1.66538	-1.5774	-2.05007	-1.90302	-1.53214	-1.66538
232	train	-1.94814	-1.80618	±0.00	±0.19	-1.9475	-1.94901	-1.94496	-1.95326	-1.94596	-1.59776	-1.93775	-1.94709	-1.94555	-1.94973	-1.59991	-1.60734	-1.51841	-1.94709	-1.8287	-1.47773	-1.60734
233	train	-1.84844	-1.72541	±0.00	±0.17	-1.8454	-1.84303	-1.84999	-1.85547	-1.84833	-1.54072	-1.84542	-1.8483	-1.8475	-1.84806	-1.5429	-1.55042	-1.46051	-1.8483	-1.78285	-1.42431	-1.55042
234	train	-1.75256	-1.63245	±0.01	±0.15	-1.7478	-1.7421	-1.75236	-1.7703	-1.75023	-1.48477	-1.74342	-1.75271	-1.74841	-1.74853	-1.48697	-1.49459	-1.40367	-1.75271	-1.50668	-1.37186	-1.49459
235	val	-1.60155	-1.53405	±0.08	±0.12	-1.65596	-1.64835	-1.63006	-1.46855	-1.60484	-1.4299	-1.62898	-1.66371	-1.62635	-1.65354	-1.43214	-1.43985	-1.34791	-1.66077	-1.4277	-1.32038	-1.43985
236	train	-1.55242	-1.47626	±0.03	±0.11	-1.57092	-1.5635	-1.56981	-1.49101	-1.56683	-1.37613	-1.55722	-1.57055	-1.57241	-1.57109	-1.3784	-1.3862	-1.29321	-1.57055	-1.40249	-1.26987	-1.3862
237	val	-1.43011	-1.39568	±0.08	±0.10	-1.49352	-1.48878	-1.34642	-1.33051	-1.4913	-1.32345	-1.3976	-1.48764	-1.41455	-1.48638	-1.32575	-1.33365	-1.23958	-1.61544	-1.39809	-1.22034	-1.33364
238	train	-2.24725	-2.21617	±0.02	±0.08	-2.25872	-2.24903	-2.25899	-2.21246	-2.25703	-2.22335	-2.25907	-2.25907	-2.25466	-2.25965	-2.22517	-2.22677	-2.19208	-2.25907	-1.96659	-2.08632	-2.22677
239	val	-2.10897	-2.05664	±0.05	±0.09	-2.10702	-2.10426	-2.055	-2.08981	-2.18876	-2.06367	-2.11149	-2.051	-2.07599	-2.10248	-2.06529	-2.06651	-2.03764	-2.06232	-1.76364	-1.9514	-2.06651
240	train	-2.00182	-1.96225	±0.01	±0.08	-2.00679	-2.00115	-2.00553	-1.99025	-2.00537	-1.95342	-2.00732	-2.00673	-2.00093	-2.00597	-1.95483	-1.95575	-1.93208	-2.00673	-1.70853	-1.86111	-1.95575
241	train	-1.94113	-1.89687	±0.01	±0.08	-1.94815	-1.9397	-1.94791	-1.91828	-1.95159	-1.87398	-1.93619	-1.94939	-1.94365	-1.95056	-1.87517	-1.87583	-1.85697	-1.94939	-1.65557	-1.79865	-1.87583
242	train	-1.90297	-1.85251	±0.01	±0.08	-1.90996	-1.89994	-1.91008	-1.88679	-1.90808	-1.81706	-1.89014	-1.90984	-1.91081	-1.90365	-1.81803	-1.81846	-1.80412	-1.90984	-1.62099	-1.75651	-1.81846
243	train	-1.86132	-1.81876	±0.02	±0.07	-1.87534	-1.86454	-1.87564	-1.82242	-1.86864	-1.77958	-1.85632	-1.87465	-1.87192	-1.87419	-1.78033	-1.78055	-1.77049	-1.87465	-1.63707	-1.73194	-1.78055
244	test	-1.80906	-1.7691	±0.03	±0.05	-1.83671	-1.82648	-1.81501	-1.75461	-1.81249	-1.76131	-1.75335	-1.75856	-1.8159	-1.83205	-1.76182	-1.76187	-1.75584	-1.7253	-1.6168	-1.7247	-1.76187
245	train	-1.78606	-1.76823	±0.01	±0.04	-1.79383	-1.78439	-1.79463	-1.76838	-1.78907	-1.76388	-1.78976	-1.79424	-1.79013	-1.79018	-1.76416	-1.76405	-1.76181	-1.79424	-1.6168	-1.73629	-1.76405
246	train	-1.75014	-1.75779	±0.01	±0.03	-1.75082	-1.7424	-1.75192	-1.75627	-1.74932	-1.79057	-1.74431	-1.75274	-1.75024	-1.75323	-1.79062	-1.79039	-1.79161	-1.75274	-1.65515	-1.76966	-1.79039
247	test	-1.71391	-1.75224	±0.01	±0.07	-1.71916	-1.7178	-1.70577	-1.72477	-1.70203	-1.84616	-1.68485	-1.68545	-1.71055	-1.73749	-1.84597	-1.84567	-1.84999	-1.67828	-1.65938	-1.82912	-1.84567
248	train	-1.7278	-1.79554	±0.01	±0.11	-1.72214	-1.73254	-1.72217	-1.73964	-1.72252	-1.93708	-1.72235	-1.72235	-1.7216	-1.727	-1.93665	-1.93631	-1.94329	-1.72235	-1.65938	-1.92049	-1.93631
249	val	-2.15138	-2.12505	±0.01	±0.06	-2.15626	-2.15493	-2.15478	-2.13587	-2.15505	-2.13854	-2.15453	-2.15453	-2.15853	-2.15534	-2.14038	-2.14205	-2.10667	-2.15453	-1.91646	-2.00534	-2.14205
250	val	-2.01746	-1.97193	±0.02	±0.06	-2.00948	-2.01276	-2.00547	-2.01489	-2.04468	-1.98263	-1.96706	-1.9702	-1.99104	-2.00784	-1.98424	-1.98552	-1.95644	-1.96625	-1.76364	-1.87511	-1.98552
251	train	-1.92008	-1.88436	±0.01	±0.06	-1.91649	-1.9196	-1.91489	-1.93032	-1.9191	-1.87432	-1.91539	-1.91351	-1.91902	-1.9219	-1.8757	-1.87664	-1.85326	-1.91351	-1.70605	-1.78787	-1.87664
252	train	-1.85777	-1.81658	±0.01	±0.07	-1.86291	-1.86615	-1.8634	-1.84284	-1.85357	-1.79593	-1.85908	-1.86312	-1.85602	-1.86799	-1.79707	-1.79772	-1.77967	-1.86312	-1.58787	-1.72765	-1.79772
253	train	-1.82268	-1.77447	±0.01	±0.07	-1.82897	-1.83072	-1.82852	-1.79753	-1.82768	-1.73941	-1.81707	-1.82949	-1.82427	-1.82562	-1.7403	-1.74068	-1.72769	-1.82949	-1.55075	-1.68717	-1.74068
254	val	-1.78338	-1.74104	±0.03	±0.07	-1.79849	-1.79723	-1.80929	-1.74283	-1.76905	-1.70175	-1.70738	-1.73051	-1.80139	-1.79825	-1.7024	-1.70254	-1.69436	-1.88734	-1.58867	-1.66373	-1.70254
255	train	-1.75724	-1.72256	±0.01	±0.05	-1.76369	-1.76118	-1.76297	-1.7366	-1.76176	-1.68275	-1.75529	-1.76411	-1.76041	-1.76795	-1.68315	-1.68308	-1.67947	-1.76411	-1.61672	-1.65713	-1.68308
256	val	-1.72698	-1.6992	±0.01	±0.03	-1.72539	-1.72357	-1.73251	-1.71475	-1.73867	-1.68405	-1.69975	-1.67847	-1.72355	-1.72496	-1.6842	-1.68394	-1.68464	-1.72477	-1.61031	-1.66887	-1.68394
257	train	-1.69052	-1.69196	±0.00	±0.02	-1.69025	-1.68811	-1.68838	-1.69791	-1.68794	-1.70893	-1.68627	-1.68958	-1.68956	-1.68931	-1.70883	-1.70841	-1.71314	-1.68958	-1.6168	-1.7019	-1.70841
258	train	-1.67378	-1.7034	±0.01	±0.05	-1.67104	-1.66988	-1.67149	-1.68369	-1.67279	-1.76223	-1.66714	-1.67045	-1.67109	-1.67332	-1.76186	-1.76133	-1.76972	-1.67045	-1.65938	-1.76059	-1.76133
259	test	-1.69427	-1.74625	±0.01	±0.08	-1.6884	-1.69305	-1.68938	-1.71108	-1.68942	-1.85042	-1.68918	-1.68873	-1.6925	-1.6862	-1.84978	-1.84918	-1.86079	-1.68873	-1.65938	-1.85078	-1.84918
260	val	-2.05353	-2.03606	±0.00	±0.05	-2.05429	-2.05519	-2.05357	-2.05254	-2.05205	-2.05452	-2.05368	-2.05368	-2.05301	-2.05437	-2.05637	-2.05813	-2.022	-2.05368	-1.9028	-1.92506	-2.05813
261	test	-1.90044	-1.86842	±0.03	±0.08	-1.91742	-1.92162	-1.92099	-1.87648	-1.8657	-1.9026	-1.83919	-1.84567	-1.87048	-1.91963	-1.9042	-1.90553	-1.87617	-1.88486	-1.60735	-1.79968	-1.90553
262	train	-1.83729	-1.8005	±0.01	±0.07	-1.8326	-1.83895	-1.83292	-1.84793	-1.83405	-1.79643	-1.83143	-1.83202	-1.83276	-1.84064	-1.79778	-1.79875	-1.77557	-1.83202	-1.57022	-1.71562	-1.79875
263	train	-1.78863	-1.7439	±0.01	±0.07	-1.78318	-1.79179	-1.78303	-1.79352	-1.79165	-1.71924	-1.78542	-1.78338	-1.79053	-1.7878	-1.72033	-1.72097	-1.7036	-1.78338	-1.52986	-1.65771	-1.72097
264	train	-1.75557	-1.70292	±0.01	±0.07	-1.75181	-1.75931	-1.74963	-1.7677	-1.74938	-1.66318	-1.74174	-1.75029	-1.75852	-1.75045	-1.66401	-1.66435	-1.65254	-1.75029	-1.4932	-1.6189	-1.66435
265	val	-1.71918	-1.67137	±0.01	±0.06	-1.72392	-1.72782	-1.71866	-1.72874	-1.69675	-1.62538	-1.68722	-1.69367	-1.75483	-1.72245	-1.62594	-1.62602	-1.61952	-1.71202	-1.5278	-1.59656	-1.62602
266	val	-1.67964	-1.64025	±0.02	±0.05	-1.6925	-1.69478	-1.6839	-1.66697	-1.66005	-1.60564	-1.61102	-1.63044	-1.68546	-1.69902	-1.60593	-1.60576	-1.60435	-1.70281	-1.53937	-1.59054	-1.60576
267	train	-1.6587	-1.63655	±0.00	±0.03	-1.6591	-1.66223	-1.65753	-1.65791	-1.65674	-1.60562	-1.65672	-1.65731	-1.66201	-1.66069	-1.60564	-1.60524	-1.60868	-1.65731	-1.60101	-1.60232	-1.60524
268	train	-1.63433	-1.62982	±0.00	±0.01	-1.63077	-1.63268	-1.63181	-1.63797	-1.6384	-1.62862	-1.62774	-1.63006	-1.62993	-1.62403	-1.62837	-1.62778	-1.63577	-1.63006	-1.61031	-1.63489	-1.62778
269	train	-1.61944	-1.64172	±0.00	±0.03	-1.62036	-1.61838	-1.6208	-1.61433	-1.62334	-1.67954	-1.62165	-1.62082	-1.6206	-1.61321	-1.67901	-1.67826	-1.69045	-1.62082	-1.6168	-1.69267	-1.67826
270	train	-1.65116	-1.69298	±0.01	±0.06	-1.64869	-1.64517	-1.64814	-1.66448	-1.64932	-1.76493	-1.64847	-1.64847	-1.65187	-1.65182	-1.76412	-1.76327	-1.77922	-1.64847	-1.65938	-1.78159	-1.76327
271	train	-1.96197	-1.95079	±0.01	±0.03	-1.95581	-1.95463	-1.95625	-1.98479	-1.95837	-1.9711	-1.95633	-1.95633	-1.95644	-1.95893	-1.97297	-1.97482	-1.93788	-1.95633	-1.89226	-1.84534	-1.97482
272	train	-1.83234	-1.80558	±0.00	±0.07	-1.83253	-1.83412	-1.83322	-1.82832	-1.83351	-1.82345	-1.83311	-1.83319	-1.8318	-1.83576	-1.82505	-1.82644	-1.7967	-1.83319	-1.54313	-1.72499	-1.82644
273	train	-1.75583	-1.723	±0.00	±0.07	-1.75651	-1.76198	-1.75592	-1.75079	-1.75394	-1.71966	-1.75442	-1.75701	-1.75615	-1.76078	-1.72099	-1.72199	-1.69889	-1.75701	-1.49876	-1.64426	-1.72199
274	train	-1.71123	-1.67029	±0.01	±0.06	-1.71047	-1.71948	-1.71046	-1.7111	-1.70466	-1.6438	-1.70964	-1.70929	-1.70736	-1.71065	-1.64485	-1.6455	-1.62869	-1.70929	-1.49549	-1.58875	-1.6455
275	val	-1.68013	-1.6286	±0.01	±0.06	-1.68027	-1.68862	-1.67499	-1.69496	-1.66181	-1.5883	-1.61671	-1.65752	-1.67248	-1.67751	-1.58907	-1.58939	-1.5786	-1.6941	-1.48084	-1.55162	-1.58939
276	train	-1.65481	-1.60442	±0.00	±0.06	-1.65363	-1.65909	-1.64822	-1.65836	-1.65476	-1.55038	-1.64418	-1.64854	-1.65275	-1.65067	-1.55086	-1.55088	-1.5459	-1.64854	-1.47717	-1.53037	-1.55088
277	test	-1.6155	-1.56961	±0.01	±0.05	-1.62494	-1.62996	-1.60738	-1.6107	-1.60452	-1.52988	-1.55228	-1.58858	-1.59807	-1.62638	-1.53008	-1.52981	-1.53042	-1.59308	-1.47262	-1.52484	-1.52981
278	train	-1.59815	-1.56741	±0.00	±0.04	-1.59663	-1.60323	-1.59858	-1.59467	-1.59765	-1.52848	-1.59135	-1.59673	-1.60083	-1.59333	-1.52839	-1.52787	-1.53382	-1.59673	-1.4932	-1.53657	-1.52787
279	train	-1.57599	-1.56671	±0.00	±0.01	-1.57454	-1.57941	-1.57723	-1.57469	-1.57409	-1.54952	-1.57553	-1.5778	-1.57808	-1.57088	-1.54913	-1.54838	-1.5594	-1.5778	-1.55075	-1.56855	-1.54838
280	test	-1.56507	-1.57866	±0.01	±0.03	-1.5693	-1.56738	-1.57544	-1.56525	-1.54798	-1.59796	-1.5297	-1.54123	-1.56853	-1.56682	-1.59727	-1.59633	-1.61206	-1.57067	-1.60976	-1.62527	-1.59633
281	val	-1.60347	-1.63399	±0.01	±0.04	-1.6026	-1.59346	-1.60382	-1.60844	-1.60903	-1.68048	-1.60733	-1.6023	-1.60282	-1.60095	-1.67949	-1.67841	-1.69842	-1.6023	-1.6168	-1.71278	-1.67841
282	train	-1.85771	-1.84958	±0.01	±0.06	-1.8617	-1.8564	-1.86242	-1.84463	-1.86342	-1.88812	-1.8623	-1.8623	-1.86185	-1.86393	-1.89001	-1.89195	-1.85417	-1.8623	-1.65938	-1.76602	-1.89195
283	train	-1.74735	-1.7279	±0.01	±0.06	-1.75454	-1.75194	-1.75455	-1.72813	-1.7476	-1.74507	-1.75055	-1.75412	-1.75708	-1.75639	-1.74667	-1.74813	-1.71795	-1.75412	-1.50834	-1.65096	-1.74813
284	train	-1.68855	-1.65626	±0.00	±0.05	-1.68787	-1.69024	-1.68816	-1.68863	-1.68783	-1.64393	-1.68583	-1.68691	-1.69124	-1.68538	-1.64524	-1.64628	-1.62317	-1.68691	-1.49876	-1.57375	-1.64628
285	train	-1.64808	-1.6065	±0.00	±0.05	-1.64482	-1.65122	-1.64321	-1.65202	-1.64913	-1.56956	-1.64591	-1.64422	-1.64277	-1.64248	-1.57058	-1.57124	-1.55485	-1.64422	-1.49238	-1.52072	-1.57124
286	test	-1.61168	-1.56485	±0.02	±0.05	-1.61498	-1.62094	-1.59373	-1.64564	-1.58311	-1.5147	-1.58894	-1.58946	-1.60329	-1.62081	-1.51541	-1.51571	-1.50581	-1.60848	-1.48041	-1.48529	-1.51571
287	train	-1.59113	-1.54203	±0.00	±0.06	-1.58875	-1.59316	-1.58926	-1.58642	-1.59807	-1.47668	-1.58907	-1.58803	-1.58817	-1.59363	-1.47709	-1.47706	-1.47342	-1.58803	-1.46555	-1.46508	-1.47706
288	train	-1.55936	-1.51885	±0.01	±0.05	-1.56227	-1.5684	-1.5622	-1.54798	-1.55595	-1.4554	-1.55822	-1.56307	-1.55529	-1.57269	-1.4555	-1.45516	-1.45758	-1.56307	-1.47262	-1.45998	-1.45516
289	val	-1.53791	-1.5026	±0.01	±0.04	-1.53891	-1.54781	-1.53794	-1.52495	-1.53991	-1.45255	-1.51717	-1.52481	-1.5275	-1.54074	-1.45234	-1.45171	-1.45996	-1.54072	-1.46386	-1.47152	-1.45171
290	val	-1.52703	-1.50573	±0.00	±0.02	-1.52253	-1.52934	-1.52472	-1.52516	-1.53338	-1.47151	-1.5132	-1.51511	-1.52738	-1.52548	-1.47099	-1.4701	-1.4839	-1.52382	-1.48801	-1.50276	-1.4701
291	train	-1.52109	-1.52727	±0.00	±0.02	-1.51937	-1.51837	-1.52036	-1.5293	-1.51803	-1.51733	-1.51994	-1.5222	-1.51337	-1.5196	-1.51649	-1.51538	-1.53439	-1.5222	-1.60361	-1.55825	-1.51538
292	test	-1.54731	-1.57306	±0.00	±0.03	-1.55087	-1.5408	-1.54961	-1.54912	-1.54617	-1.59687	-1.5509	-1.5509	-1.55187	-1.54729	-1.59571	-1.59442	-1.61822	-1.5509	-1.60976	-1.64419	-1.59442
293	train	-1.76475	-1.7618	±0.01	±0.05	-1.77143	-1.76234	-1.77078	-1.74967	-1.76951	-1.80541	-1.77143	-1.77143	-1.76383	-1.76916	-1.80732	-1.80936	-1.77068	-1.77143	-1.59046	-1.68694	-1.80936
294	val	-1.6682	-1.65042	±0.02	±0.04	-1.68196	-1.67564	-1.66595	-1.67616	-1.6413	-1.66736	-1.65757	-1.66252	-1.67968	-1.67956	-1.66896	-1.6705	-1.6398	-1.63549	-1.50668	-1.57747	-1.6705
295	train	-1.62595	-1.59204	±0.00	±0.05	-1.62518	-1.6244	-1.62436	-1.63107	-1.62474	-1.56916	-1.62273	-1.62586	-1.62247	-1.61974	-1.57045	-1.57155	-1.54831	-1.62586	-1.48323	-1.50399	-1.57155
296	val	-1.57821	-1.54089	±0.01	±0.05	-1.58526	-1.58836	-1.586	-1.56565	-1.56581	-1.49645	-1.56294	-1.57182	-1.56502	-1.58509	-1.49743	-1.49811	-1.48202	-1.61266	-1.48086	-1.45353	-1.49811
297	train	-1.55532	-1.50935	±0.00	±0.06	-1.55569	-1.5581	-1.55809	-1.55538	-1.54934	-1.44229	-1.54915	-1.55713	-1.5586	-1.56419	-1.44295	-1.44325	-1.43408	-1.55713	-1.47046	-1.41982	-1.44325
298	val	-1.51879	-1.47591	±0.02	±0.06	-1.52974	-1.53174	-1.52834	-1.49329	-1.51082	-1.4042	-1.50776	-1.51758	-1.53599	-1.53858	-1.40454	-1.40447	-1.40201	-1.53379	-1.44251	-1.40061	-1.40447
299	test	-1.4931	-1.45392	±0.02	±0.06	-1.50524	-1.51118	-1.5011	-1.46673	-1.48127	-1.3821	-1.45017	-1.48639	-1.46103	-1.52092	-1.38212	-1.38171	-1.38576	-1.5718	-1.45151	-1.39585	-1.38171
300	train	-1.48408	-1.4485	±0.01	±0.05	-1.48632	-1.49618	-1.4865	-1.46606	-1.48532	-1.37772	-1.48317	-1.48619	-1.49215	-1.48992	-1.37741	-1.37669	-1.38702	-1.48619	-1.46386	-1.40709	-1.37669
301	train	-1.47536	-1.44875	±0.00	±0.04	-1.47463	-1.48187	-1.4711	-1.47206	-1.47715	-1.39447	-1.47036	-1.47147	-1.47497	-1.47927	-1.39383	-1.39282	-1.40916	-1.47147	-1.46386	-1.4374	-1.39282
302	train	-1.47291	-1.46474	±0.00	±0.02	-1.47093	-1.4705	-1.47236	-1.47706	-1.47371	-1.43751	-1.4666	-1.47082	-1.46826	-1.47303	-1.43654	-1.43527	-1.4573	-1.47082	-1.4932	-1.49146	-1.43527
303	train	-1.49415	-1.51268	±0.00	±0.03	-1.49466	-1.48739	-1.4955	-1.49749	-1.49572	-1.51392	-1.49487	-1.49487	-1.49445	-1.49375	-1.51261	-1.51113	-1.53842	-1.49487	-1.60916	-1.57565	-1.51113
304	train	-1.6801	-1.68257	±0.01	±0.04	-1.68394	-1.67335	-1.68413	-1.6758	-1.6833	-1.72285	-1.68355	-1.68355	-1.68357	-1.68249	-1.72478	-1.72692	-1.6873	-1.68355	-1.58974	-1.60801	-1.72692
305	val	-1.60913	-1.58584	±0.01	±0.04	-1.61291	-1.60518	-1.61819	-1.60296	-1.60639	-1.59028	-1.58797	-1.59177	-1.62293	-1.6066	-1.59188	-1.5935	-1.5622	-1.57903	-1.48948	-1.50451	-1.5935
306	test	-1.56883	-1.53118	±0.01	±0.05	-1.56656	-1.56459	-1.57277	-1.58279	-1.55746	-1.49533	-1.55086	-1.54306	-1.58195	-1.56259	-1.49661	-1.49776	-1.4743	-1.568	-1.48268	-1.43498	-1.49776
307	test	-1.52326	-1.47697	±0.01	±0.05	-1.53034	-1.53171	-1.52876	-1.5155	-1.50998	-1.42443	-1.51019	-1.50261	-1.5028	-1.5295	-1.42538	-1.42609	-1.41018	-1.46698	-1.48084	-1.38717	-1.42609
308	train	-1.50164	-1.4524	±0.00	±0.07	-1.50159	-1.50146	-1.50274	-1.49796	-1.50448	-1.37106	-1.4988	-1.5022	-1.49836	-1.50723	-1.37167	-1.37198	-1.36338	-1.5022	-1.4685	-1.35519	-1.37198
309	test	-1.4695	-1.41826	±0.01	±0.07	-1.47646	-1.47618	-1.47214	-1.45415	-1.46857	-1.33289	-1.46202	-1.46541	-1.49298	-1.48521	-1.33317	-1.33309	-1.33162	-1.41407	-1.44245	-1.33694	-1.33309
310	test	-1.43693	-1.39026	±0.02	±0.06	-1.45403	-1.45906	-1.44683	-1.41484	-1.40992	-1.30994	-1.39958	-1.42853	-1.39951	-1.47027	-1.30988	-1.30942	-1.31489	-1.41658	-1.44928	-1.33243	-1.30942
311	train	-1.43466	-1.39254	±0.01	±0.06	-1.43874	-1.4482	-1.43933	-1.41	-1.437	-1.30393	-1.43426	-1.43862	-1.43393	-1.43847	-1.30352	-1.30272	-1.31491	-1.43862	-1.44493	-1.34321	-1.30272
312	test	-1.41793	-1.38989	±0.01	±0.05	-1.4301	-1.43585	-1.40883	-1.40306	-1.41181	-1.31831	-1.38933	-1.40058	-1.4046	-1.43375	-1.31756	-1.31643	-1.33509	-1.47692	-1.45703	-1.37241	-1.31643
313	train	-1.42033	-1.40642	±0.00	±0.03	-1.42333	-1.42182	-1.42218	-1.4194	-1.41494	-1.35837	-1.42312	-1.42246	-1.42379	-1.42585	-1.35727	-1.35586	-1.38066	-1.42246	-1.45703	-1.4248	-1.35586
314	val	-1.43503	-1.44461	±0.00	±0.03	-1.43472	-1.43151	-1.43426	-1.43847	-1.4362	-1.43144	-1.43374	-1.43474	-1.43368	-1.43471	-1.42998	-1.42833	-1.45885	-1.43474	-1.5276	-1.50699	-1.42833
315	train	-1.59719	-1.60447	±0.00	±0.03	-1.59863	-1.59016	-1.59823	-1.59983	-1.59911	-1.64035	-1.59853	-1.59853	-1.60204	-1.59853	-1.6423	-1.64454	-1.60393	-1.59853	-1.58904	-1.52912	-1.64454
316	train	-1.54389	-1.52515	±0.00	±0.03	-1.54597	-1.54052	-1.54953	-1.53935	-1.54409	-1.51381	-1.5445	-1.5505	-1.54825	-1.54626	-1.51542	-1.51712	-1.48515	-1.5505	-1.48751	-1.43204	-1.51712
317	train	-1.50607	-1.46517	±0.01	±0.06	-1.51045	-1.51091	-1.5115	-1.48798	-1.50952	-1.42241	-1.51131	-1.51078	-1.51216	-1.50707	-1.42368	-1.4249	-1.40112	-1.51078	-1.36175	-1.36669	-1.4249
318	test	-1.46463	-1.41165	±0.02	±0.06	-1.4788	-1.48193	-1.46566	-1.44882	-1.44794	-1.35348	-1.44728	-1.44825	-1.44804	-1.4754	-1.3544	-1.35516	-1.3393	-1.42149	-1.3554	-1.32162	-1.35516
319	test	-1.44428	-1.38562	±0.01	±0.07	-1.45189	-1.45216	-1.45184	-1.41869	-1.44682	-1.30095	-1.42296	-1.42629	-1.43668	-1.4514	-1.30152	-1.30185	-1.29369	-1.45346	-1.35206	-1.29138	-1.30185
320	train	-1.423	-1.36527	±0.01	±0.08	-1.42854	-1.42773	-1.42692	-1.41069	-1.42112	-1.26272	-1.42859	-1.42823	-1.43165	-1.43385	-1.26294	-1.26285	-1.26222	-1.42823	-1.35634	-1.27403	-1.26285
321	val	-1.40162	-1.34217	±0.01	±0.08	-1.40855	-1.41292	-1.39751	-1.4028	-1.38635	-1.23885	-1.37327	-1.39459	-1.38717	-1.42031	-1.23871	-1.23822	-1.24494	-1.39265	-1.37225	-1.26966	-1.23822
322	train	-1.39315	-1.34252	±0.01	±0.08	-1.3959	-1.40408	-1.39542	-1.37792	-1.39242	-1.23109	-1.3922	-1.39489	-1.39354	-1.39318	-1.2306	-1.22973	-1.24358	-1.39489	-1.44391	-1.27983	-1.22973
323	val	-1.3776	-1.33736	±0.01	±0.07	-1.38799	-1.39073	-1.37302	-1.36447	-1.37178	-1.24291	-1.35459	-1.36265	-1.37644	-1.38896	-1.24206	-1.24084	-1.26159	-1.3836	-1.44493	-1.30769	-1.24084
324	train	-1.37006	-1.3505	±0.01	±0.05	-1.37543	-1.37095	-1.37478	-1.36106	-1.3681	-1.27975	-1.374	-1.37533	-1.37965	-1.37396	-1.27853	-1.277	-1.30432	-1.37533	-1.45518	-1.35814	-1.277
325	train	-1.36898	-1.37406	±0.00	±0.03	-1.37119	-1.37122	-1.37074	-1.36321	-1.36852	-1.34921	-1.37101	-1.37101	-1.3652	-1.37311	-1.34762	-1.34582	-1.3793	-1.37101	-1.45703	-1.43804	-1.34582
326	train	-1.51801	-1.52745	±0.01	±0.03	-1.51601	-1.51395	-1.51595	-1.52782	-1.51632	-1.55792	-1.51622	-1.51622	-1.51149	-1.51459	-1.5599	-1.56225	-1.5206	-1.51622	-1.58867	-1.45032	-1.56225
327	test	-1.47201	-1.44787	±0.01	±0.04	-1.48078	-1.48207	-1.47839	-1.46279	-1.45603	-1.43799	-1.44044	-1.46835	-1.48716	-1.48357	-1.43961	-1.44141	-1.4087	-1.49293	-1.35206	-1.36012	-1.44141
328	val	-1.45471	-1.40769	±0.01	±0.06	-1.45613	-1.46363	-1.45711	-1.45324	-1.44343	-1.35045	-1.43601	-1.44808	-1.48316	-1.4522	-1.35171	-1.353	-1.32881	-1.47042	-1.33113	-1.29916	-1.353
329	train	-1.4276	-1.36894	±0.01	±0.07	-1.42995	-1.43958	-1.42847	-1.41232	-1.42767	-1.28361	-1.42896	-1.42936	-1.43435	-1.421	-1.28451	-1.28532	-1.26939	-1.42936	-1.32587	-1.25691	-1.28532
330	train	-1.40363	-1.33802	±0.01	±0.08	-1.40606	-1.41115	-1.40615	-1.38535	-1.40945	-1.23198	-1.40654	-1.40546	-1.40473	-1.39643	-1.23251	-1.23286	-1.22501	-1.40546	-1.32587	-1.22838	-1.23286
331	train	-1.38614	-1.3157	±0.00	±0.09	-1.38566	-1.38749	-1.38662	-1.38421	-1.3867	-1.19366	-1.38866	-1.38599	-1.38376	-1.38423	-1.19383	-1.19374	-1.19378	-1.38599	-1.32696	-1.21188	-1.19374
332	test	-1.353	-1.29435	±0.02	±0.09	-1.3686	-1.37375	-1.34823	-1.35103	-1.32336	-1.1688	-1.34567	-1.37231	-1.35222	-1.37086	-1.1686	-1.16809	-1.17586	-1.4073	-1.33359	-1.20753	-1.16809
333	train	-1.35533	-1.29095	±0.01	±0.09	-1.35751	-1.36464	-1.35639	-1.34189	-1.35621	-1.15916	-1.36292	-1.35762	-1.35798	-1.34923	-1.15858	-1.15766	-1.17298	-1.35762	-1.3612	-1.21692	-1.15766
334	val	-1.33532	-1.28946	±0.01	±0.09	-1.34769	-1.34715	-1.32074	-1.33255	-1.32849	-1.16821	-1.31301	-1.32407	-1.34064	-1.34693	-1.16727	-1.16597	-1.18859	-1.37642	-1.44391	-1.24319	-1.16597
335	train	-1.32242	-1.29443	±0.01	±0.07	-1.32642	-1.31817	-1.32698	-1.30928	-1.33127	-1.20151	-1.32858	-1.32845	-1.32223	-1.32218	-1.20019	-1.19854	-1.22816	-1.32845	-1.44493	-1.29136	-1.19854
336	train	-1.30413	-1.30753	±0.00	±0.05	-1.30414	-1.30611	-1.30398	-1.30123	-1.30519	-1.26702	-1.30409	-1.30409	-1.31083	-1.30008	-1.26531	-1.26336	-1.29957	-1.30409	-1.45703	-1.36861	-1.26336
337	train	-1.80457	-1.82429	±0.01	±0.04	-1.80009	-1.80995	-1.79946	-1.81225	-1.80107	-1.83901	-1.79944	-1.79944	-1.79909	-1.80668	-1.83814	-1.83577	-1.86586	-1.79944	-1.93661	-1.83493	-1.83577
338	train	-1.77622	-1.77888	±0.01	±0.05	-1.7813	-1.77568	-1.7835	-1.76113	-1.77947	-1.80535	-1.77628	-1.78381	-1.78008	-1.77733	-1.80453	-1.8023	-1.83063	-1.78381	-1.60916	-1.80424	-1.8023
339	train	-1.76215	-1.76263	±0.02	±0.04	-1.77066	-1.76286	-1.77358	-1.73428	-1.76939	-1.78089	-1.76717	-1.7732	-1.76941	-1.77077	-1.78011	-1.77805	-1.80449	-1.7732	-1.59675	-1.78185	-1.77805
340	train	-1.75429	-1.75029	±0.01	±0.04	-1.76119	-1.76107	-1.76104	-1.73255	-1.75562	-1.76507	-1.75537	-1.76133	-1.75697	-1.75403	-1.76435	-1.76245	-1.78691	-1.76133	-1.58592	-1.76727	-1.76245
341	train	-1.73888	-1.73803	±0.02	±0.04	-1.74514	-1.75282	-1.74493	-1.70598	-1.74552	-1.7579	-1.73979	-1.74481	-1.74342	-1.74123	-1.75723	-1.75551	-1.77787	-1.74481	-1.5735	-1.76049	-1.75551
342	val	-1.7034	-1.71456	±0.03	±0.05	-1.72461	-1.72872	-1.71806	-1.64912	-1.69647	-1.75969	-1.69297	-1.69267	-1.69204	-1.72125	-1.75906	-1.75753	-1.77768	-1.67047	-1.58787	-1.7618	-1.75753
343	train	-1.69315	-1.71912	±0.01	±0.05	-1.70366	-1.69304	-1.69775	-1.66758	-1.70372	-1.771	-1.6979	-1.69869	-1.70198	-1.70707	-1.77041	-1.76908	-1.78691	-1.69869	-1.6168	-1.77172	-1.76908
344	val	-1.66003	-1.69893	±0.02	±0.08	-1.68159	-1.66184	-1.65352	-1.62769	-1.67553	-1.79265	-1.68148	-1.63288	-1.6302	-1.68624	-1.7921	-1.791	-1.80636	-1.57384	-1.61299	-1.79097	-1.791
345	train	-1.66483	-1.72238	±0.01	±0.08	-1.66505	-1.65547	-1.66453	-1.67417	-1.66493	-1.82589	-1.66688	-1.66555	-1.66374	-1.66996	-1.82538	-1.82451	-1.83727	-1.66555	-1.66628	-1.82068	-1.82451
346	test	-1.68693	-1.75308	±0.02	±0.09	-1.67463	-1.68348	-1.67384	-1.71636	-1.68633	-1.87277	-1.73544	-1.68257	-1.6802	-1.68199	-1.8723	-1.87169	-1.88167	-1.68873	-1.6659	-1.86272	-1.87169
347	train	-1.7278	-1.79554	±0.01	±0.11	-1.72214	-1.73254	-1.72217	-1.73964	-1.72252	-1.93708	-1.72235	-1.72235	-1.7216	-1.727	-1.93665	-1.93631	-1.94329	-1.72235	-1.65938	-1.92049	-1.93631
348	train	-1.78646	-1.79084	±0.00	±0.03	-1.78588	-1.78688	-1.7869	-1.78842	-1.78423	-1.77475	-1.78649	-1.78649	-1.79219	-1.78133	-1.77392	-1.77164	-1.80067	-1.78649	-1.91154	-1.77482	-1.77164
349	train	-1.73812	-1.73059	±0.01	±0.04	-1.74523	-1.73928	-1.73091	-1.74564	-1.72956	-1.74004	-1.73526	-1.73131	-1.72946	-1.74392	-1.73923	-1.73706	-1.76489	-1.73131	-1.59559	-1.74424	-1.73706
350	test	-1.71371	-1.70546	±0.01	±0.03	-1.722	-1.7159	-1.71037	-1.70169	-1.71859	-1.71402	-1.69717	-1.70469	-1.70411	-1.71175	-1.71324	-1.7112	-1.7377	-1.70208	-1.5956	-1.72151	-1.7112
351	test	-1.69943	-1.69724	±0.02	±0.03	-1.71131	-1.71008	-1.71205	-1.66464	-1.69904	-1.69634	-1.6866	-1.70132	-1.7041	-1.70621	-1.69559	-1.69368	-1.71876	-1.76553	-1.58787	-1.70631	-1.69368
352	test	-1.6826	-1.67581	±0.02	±0.05	-1.69933	-1.70374	-1.68125	-1.66663	-1.66203	-1.6871	-1.64612	-1.6867	-1.6884	-1.69246	-1.68636	-1.68459	-1.70815	-1.70329	-1.50922	-1.69872	-1.68459
353	train	-1.67609	-1.6741	±0.01	±0.04	-1.67949	-1.68239	-1.6806	-1.66154	-1.67642	-1.68664	-1.68124	-1.68079	-1.68739	-1.67488	-1.68593	-1.68432	-1.70623	-1.68079	-1.5276	-1.69907	-1.68432
354	train	-1.64748	-1.66168	±0.01	±0.04	-1.65304	-1.64532	-1.65434	-1.63703	-1.64765	-1.69558	-1.64062	-1.65373	-1.6474	-1.64652	-1.69489	-1.69345	-1.7136	-1.65373	-1.57022	-1.70791	-1.69345
355	val	-1.61126	-1.6479	±0.02	±0.06	-1.62346	-1.608	-1.61569	-1.582	-1.62714	-1.71475	-1.66066	-1.6085	-1.58477	-1.62445	-1.71407	-1.71281	-1.73108	-1.55692	-1.61116	-1.72598	-1.71281
356	train	-1.60549	-1.65673	±0.01	±0.07	-1.60353	-1.59576	-1.60537	-1.61836	-1.60441	-1.74535	-1.60533	-1.60385	-1.60452	-1.60778	-1.74469	-1.74363	-1.75986	-1.60385	-1.62004	-1.75438	-1.74363
357	test	-1.64091	-1.69647	±0.02	±0.08	-1.61976	-1.6267	-1.62775	-1.67473	-1.65563	-1.78936	-1.68145	-1.66316	-1.6505	-1.62462	-1.78872	-1.78787	-1.8019	-1.59921	-1.6659	-1.79488	-1.78787
358	train	-1.69427	-1.74625	±0.01	±0.08	-1.6884	-1.69305	-1.68938	-1.71108	-1.68942	-1.85042	-1.68918	-1.68873	-1.6925	-1.6862	-1.84978	-1.84918	-1.86079	-1.68873	-1.65938	-1.85078	-1.84918
359	test	-1.75966	-1.75205	±0.00	±0.04	-1.76117	-1.7562	-1.76078	-1.75518	-1.76496	-1.71227	-1.7626	-1.76124	-1.755	-1.75669	-1.71146	-1.70929	-1.73721	-1.76124	-1.89406	-1.71627	-1.70929
360	train	-1.69218	-1.68061	±0.01	±0.02	-1.70472	-1.69922	-1.68554	-1.68762	-1.68382	-1.67646	-1.68184	-1.68356	-1.68441	-1.69707	-1.67566	-1.67357	-1.70081	-1.68356	-1.59325	-1.68572	-1.67357
361	val	-1.65803	-1.6451	±0.01	±0.02	-1.67229	-1.66763	-1.65852	-1.64297	-1.64875	-1.64885	-1.61769	-1.63969	-1.64725	-1.65496	-1.64806	-1.64605	-1.67251	-1.60693	-1.58592	-1.66256	-1.64605
362	val	-1.6521	-1.6377	±0.01	±0.02	-1.66053	-1.6577	-1.64808	-1.64584	-1.64835	-1.62925	-1.6349	-1.62429	-1.67072	-1.65926	-1.62846	-1.62655	-1.65213	-1.60398	-1.57762	-1.64664	-1.62655
363	test	-1.62853	-1.61798	±0.02	±0.03	-1.65181	-1.65205	-1.62762	-1.59669	-1.61451	-1.61785	-1.60282	-1.62012	-1.64647	-1.64627	-1.61706	-1.61526	-1.63985	-1.59464	-1.5093	-1.63812	-1.61526
364	train	-1.63311	-1.61886	±0.00	±0.04	-1.63315	-1.63341	-1.63217	-1.62941	-1.63739	-1.61506	-1.622	-1.63169	-1.63062	-1.62972	-1.61427	-1.61259	-1.63609	-1.63169	-1.4814	-1.63738	-1.61259
365	val	-1.59605	-1.60074	±0.01	±0.03	-1.60295	-1.59701	-1.60527	-1.58956	-1.58543	-1.62154	-1.57027	-1.57017	-1.62221	-1.59951	-1.62075	-1.6192	-1.64149	-1.60227	-1.50068	-1.645	-1.6192
366	train	-1.56042	-1.59323	±0.01	±0.04	-1.56718	-1.5562	-1.56767	-1.54767	-1.56337	-1.63813	-1.56487	-1.56666	-1.56677	-1.56492	-1.63733	-1.63593	-1.65688	-1.56666	-1.58704	-1.66175	-1.63593
367	train	-1.54161	-1.59186	±0.00	±0.06	-1.54313	-1.53832	-1.54345	-1.54509	-1.53806	-1.66602	-1.54112	-1.54305	-1.53795	-1.54592	-1.66522	-1.66398	-1.68345	-1.54305	-1.61116	-1.68872	-1.66398
368	train	-1.56772	-1.61948	±0.01	±0.07	-1.56262	-1.56802	-1.55849	-1.58571	-1.56377	-1.70712	-1.56152	-1.55813	-1.56378	-1.55931	-1.70632	-1.70526	-1.72308	-1.55813	-1.617	-1.72761	-1.70526
369	train	-1.65116	-1.69298	±0.01	±0.06	-1.64869	-1.64517	-1.64814	-1.66448	-1.64932	-1.76493	-1.64847	-1.64847	-1.65187	-1.65182	-1.76412	-1.76327	-1.77922	-1.64847	-1.65938	-1.78159	-1.76327
370	val	-1.72342	-1.69049	±0.00	±0.05	-1.72576	-1.71726	-1.72524	-1.7225	-1.72631	-1.65149	-1.72498	-1.72498	-1.72754	-1.72588	-1.65072	-1.64865	-1.67542	-1.72498	-1.55871	-1.65926	-1.64865
371	val	-1.64981	-1.63184	±0.01	±0.02	-1.65985	-1.65512	-1.64619	-1.63774	-1.65013	-1.61455	-1.62445	-1.63736	-1.61465	-1.64513	-1.61377	-1.61175	-1.63834	-1.65862	-1.59325	-1.62864	-1.61175
372	train	-1.61598	-1.60395	±0.00	±0.01	-1.62208	-1.61842	-1.61033	-1.61339	-1.61568	-1.58531	-1.60834	-1.61098	-1.61364	-1.60884	-1.58451	-1.58254	-1.60887	-1.61098	-1.58579	-1.60497	-1.58254
373	train	-1.60791	-1.59256	±0.00	±0.02	-1.60975	-1.60515	-1.60608	-1.60643	-1.61214	-1.56374	-1.59981	-1.60568	-1.6163	-1.61298	-1.56292	-1.56102	-1.58697	-1.60568	-1.56966	-1.58823	-1.56102
374	train	-1.59117	-1.57641	±0.02	±0.03	-1.60326	-1.59928	-1.60029	-1.55385	-1.59914	-1.5501	-1.59561	-1.60075	-1.6018	-1.60206	-1.54926	-1.54743	-1.57292	-1.60075	-1.49632	-1.57864	-1.54743
375	train	-1.58373	-1.56703	±0.00	±0.03	-1.5858	-1.58274	-1.58399	-1.57971	-1.5864	-1.54488	-1.58527	-1.58362	-1.58508	-1.58451	-1.54402	-1.54228	-1.5672	-1.58362	-1.4814	-1.57667	-1.54228
376	train	-1.55134	-1.54875	±0.00	±0.02	-1.55364	-1.54822	-1.54988	-1.55464	-1.55033	-1.54878	-1.54559	-1.55209	-1.55241	-1.55464	-1.5479	-1.54626	-1.5705	-1.55209	-1.47262	-1.58292	-1.54626
377	train	-1.50997	-1.53128	±0.01	±0.03	-1.51397	-1.50656	-1.5135	-1.5002	-1.51565	-1.56269	-1.51476	-1.51439	-1.50672	-1.51159	-1.56178	-1.56026	-1.58367	-1.51439	-1.4932	-1.59821	-1.56026
378	train	-1.49101	-1.5343	±0.01	±0.06	-1.48637	-1.48484	-1.48794	-1.50158	-1.49431	-1.58778	-1.48863	-1.48913	-1.49285	-1.48604	-1.58685	-1.58545	-1.60792	-1.48913	-1.60531	-1.62361	-1.58545
379	train	-1.51144	-1.55884	±0.01	±0.06	-1.50585	-1.51145	-1.50491	-1.53384	-1.50113	-1.62592	-1.50819	-1.5053	-1.50771	-1.50215	-1.62496	-1.62371	-1.64506	-1.5053	-1.61031	-1.66078	-1.62371
380	val	-1.60347	-1.63399	±0.01	±0.04	-1.6026	-1.59346	-1.60382	-1.60844	-1.60903	-1.68048	-1.60733	-1.6023	-1.60282	-1.60095	-1.67949	-1.67841	-1.69842	-1.6023	-1.6168	-1.71278	-1.67841
381	val	-1.67933	-1.63416	±0.01	±0.07	-1.68	-1.66982	-1.67742	-1.69513	-1.67429	-1.59236	-1.67398	-1.67889	-1.67434	-1.67494	-1.59163	-1.58967	-1.61522	-1.67889	-1.42076	-1.60371	-1.58967
382	test	-1.59884	-1.56815	±0.01	±0.05	-1.61078	-1.60671	-1.59971	-1.57823	-1.59877	-1.55426	-1.57448	-1.57834	-1.58453	-1.59381	-1.55349	-1.55155	-1.57741	-1.56659	-1.40534	-1.57294	-1.55155
383	train	-1.56041	-1.54177	±0.01	±0.04	-1.57169	-1.56846	-1.56253	-1.53614	-1.56324	-1.52335	-1.55964	-1.56216	-1.56067	-1.5638	-1.52255	-1.52063	-1.54671	-1.56216	-1.41698	-1.54868	-1.52063
384	train	-1.55938	-1.54191	±0.00	±0.03	-1.55958	-1.55341	-1.56033	-1.56297	-1.5606	-1.49974	-1.55554	-1.55985	-1.55939	-1.56445	-1.4989	-1.49702	-1.52323	-1.55985	-1.56966	-1.531	-1.49702
385	train	-1.54802	-1.52799	±0.01	±0.03	-1.55422	-1.54693	-1.55544	-1.54048	-1.54301	-1.48379	-1.5549	-1.557	-1.55593	-1.55911	-1.4829	-1.48106	-1.50731	-1.557	-1.49549	-1.52023	-1.48106
386	train	-1.53672	-1.51543	±0.01	±0.03	-1.53742	-1.53155	-1.53862	-1.53183	-1.54417	-1.47603	-1.53828	-1.53961	-1.53671	-1.5378	-1.47511	-1.47333	-1.4995	-1.53961	-1.47262	-1.51687	-1.47333
387	train	-1.50149	-1.49627	±0.00	±0.02	-1.50472	-1.49904	-1.50593	-1.49597	-1.50181	-1.47724	-1.50571	-1.50518	-1.50819	-1.50742	-1.47627	-1.47456	-1.50054	-1.50518	-1.47262	-1.5216	-1.47456
388	val	-1.45949	-1.4735	±0.00	±0.02	-1.46381	-1.45832	-1.45781	-1.46358	-1.45393	-1.48833	-1.46035	-1.45469	-1.44975	-1.46578	-1.48732	-1.48568	-1.51136	-1.464	-1.46386	-1.53525	-1.48568
389	train	-1.43085	-1.4675	±0.01	±0.05	-1.43432	-1.43482	-1.43153	-1.4201	-1.43345	-1.51051	-1.43245	-1.43293	-1.43272	-1.43981	-1.50945	-1.50791	-1.53314	-1.43293	-1.49461	-1.55893	-1.50791
390	train	-1.4588	-1.49929	±0.01	±0.06	-1.45146	-1.45816	-1.44798	-1.47886	-1.45752	-1.5456	-1.45137	-1.44777	-1.44706	-1.45246	-1.5445	-1.54307	-1.56768	-1.44777	-1.60932	-1.59426	-1.54307
391	train	-1.54731	-1.57306	±0.00	±0.03	-1.55087	-1.5408	-1.54961	-1.54912	-1.54617	-1.59687	-1.5509	-1.5509	-1.55187	-1.54729	-1.59571	-1.59442	-1.61822	-1.5509	-1.60976	-1.64419	-1.59442
392	train	-1.62566	-1.5826	±0.01	±0.06	-1.62476	-1.61422	-1.6229	-1.64358	-1.62283	-1.53481	-1.62316	-1.624	-1.62924	-1.62513	-1.53411	-1.53227	-1.55656	-1.624	-1.41084	-1.54957	-1.53227
393	train	-1.54803	-1.52007	±0.01	±0.04	-1.55783	-1.554	-1.54341	-1.54061	-1.54429	-1.49551	-1.53868	-1.54241	-1.5478	-1.54487	-1.49476	-1.4929	-1.51796	-1.54241	-1.37225	-1.51858	-1.4929
394	val	-1.50771	-1.4837	±0.01	±0.04	-1.52131	-1.51787	-1.51258	-1.48994	-1.49686	-1.46291	-1.46338	-1.47874	-1.51036	-1.52031	-1.4621	-1.46024	-1.48598	-1.51352	-1.37293	-1.49363	-1.46024
395	train	-1.50229	-1.4791	±0.01	±0.04	-1.51045	-1.50321	-1.50929	-1.47933	-1.50916	-1.43721	-1.50559	-1.51168	-1.50537	-1.51526	-1.43635	-1.43449	-1.46084	-1.51168	-1.40535	-1.47492	-1.43449
396	train	-1.50419	-1.47427	±0.00	±0.04	-1.50518	-1.49632	-1.50719	-1.50859	-1.50367	-1.41886	-1.50488	-1.50658	-1.50847	-1.50704	-1.41794	-1.41609	-1.44294	-1.50658	-1.43331	-1.46284	-1.41609
397	train	-1.4835	-1.46126	±0.01	±0.03	-1.48808	-1.48115	-1.49048	-1.47668	-1.48109	-1.40846	-1.48659	-1.48834	-1.48842	-1.48364	-1.40748	-1.40566	-1.43292	-1.48834	-1.47046	-1.45795	-1.40566
398	test	-1.43899	-1.43046	±0.02	±0.02	-1.45557	-1.44995	-1.45233	-1.40987	-1.42721	-1.40683	-1.3986	-1.40728	-1.44105	-1.45529	-1.40578	-1.404	-1.43155	-1.45607	-1.45151	-1.46097	-1.404
399	train	-1.41659	-1.4233	±0.01	±0.02	-1.41574	-1.41058	-1.41494	-1.42629	-1.41541	-1.41495	-1.42583	-1.41494	-1.41451	-1.41339	-1.41384	-1.41211	-1.43984	-1.41494	-1.46386	-1.4728	-1.41211
400	train	-1.38387	-1.41212	±0.00	±0.04	-1.3865	-1.38653	-1.38772	-1.37599	-1.38261	-1.43407	-1.38775	-1.38702	-1.38637	-1.39175	-1.4329	-1.43124	-1.45899	-1.38702	-1.46386	-1.49456	-1.43124
401	train	-1.40652	-1.43804	±0.01	±0.05	-1.40013	-1.40686	-1.40128	-1.42155	-1.40281	-1.46601	-1.40232	-1.40046	-1.40575	-1.40165	-1.46477	-1.46319	-1.49081	-1.40046	-1.5276	-1.52789	-1.46319
402	train	-1.49415	-1.51268	±0.00	±0.03	-1.49466	-1.48739	-1.4955	-1.49749	-1.49572	-1.51392	-1.49487	-1.49487	-1.49445	-1.49375	-1.51261	-1.51113	-1.53842	-1.49487	-1.60916	-1.57565	-1.51113
403	train	-1.55669	-1.52175	±0.01	±0.05	-1.5613	-1.55128	-1.56177	-1.54736	-1.56173	-1.47876	-1.56124	-1.56124	-1.55956	-1.56232	-1.4781	-1.47637	-1.49936	-1.56124	-1.37499	-1.49675	-1.47637
404	train	-1.49611	-1.46764	±0.01	±0.04	-1.50145	-1.49731	-1.48906	-1.50733	-1.48542	-1.43824	-1.4882	-1.4886	-1.48421	-1.49708	-1.43751	-1.43574	-1.45993	-1.4886	-1.34993	-1.46546	-1.43574
405	train	-1.46867	-1.44198	±0.00	±0.03	-1.47103	-1.46681	-1.46787	-1.46669	-1.47097	-1.40391	-1.46169	-1.46599	-1.46263	-1.47315	-1.40311	-1.40131	-1.42662	-1.46599	-1.36485	-1.43976	-1.40131
406	train	-1.45892	-1.42871	±0.00	±0.04	-1.46259	-1.45506	-1.46316	-1.45287	-1.46093	-1.37609	-1.45755	-1.4628	-1.45736	-1.46293	-1.37521	-1.37339	-1.39975	-1.4628	-1.37225	-1.41994	-1.37339
407	train	-1.45109	-1.41834	±0.01	±0.05	-1.45661	-1.44857	-1.45891	-1.43265	-1.45872	-1.35527	-1.4561	-1.45805	-1.45276	-1.45616	-1.35431	-1.35247	-1.37979	-1.45805	-1.37439	-1.40643	-1.35247
408	test	-1.43009	-1.40234	±0.01	±0.04	-1.43805	-1.43296	-1.43476	-1.40663	-1.43805	-1.34211	-1.44024	-1.43387	-1.43699	-1.42979	-1.34107	-1.33923	-1.36741	-1.43606	-1.38342	-1.39984	-1.33923
409	train	-1.39928	-1.38691	±0.01	±0.03	-1.40573	-1.4019	-1.4074	-1.37856	-1.40281	-1.33749	-1.40285	-1.40807	-1.40034	-1.40503	-1.33638	-1.33454	-1.36348	-1.40807	-1.44928	-1.40097	-1.33454
410	train	-1.36559	-1.36768	±0.00	±0.03	-1.36844	-1.36308	-1.3679	-1.36178	-1.36674	-1.34248	-1.36652	-1.36901	-1.36405	-1.3666	-1.34128	-1.33947	-1.36903	-1.36901	-1.44493	-1.41077	-1.33947
411	train	-1.34532	-1.36166	±0.01	±0.03	-1.34127	-1.3383	-1.34247	-1.35474	-1.3498	-1.35837	-1.34523	-1.34073	-1.34367	-1.34559	-1.35709	-1.35531	-1.38537	-1.34073	-1.46386	-1.43042	-1.35531
412	train	-1.3542	-1.37642	±0.00	±0.04	-1.35106	-1.35522	-1.35204	-1.36192	-1.35078	-1.38699	-1.35071	-1.35038	-1.35278	-1.35062	-1.38562	-1.3839	-1.41429	-1.35038	-1.45703	-1.46156	-1.3839
413	train	-1.43503	-1.44461	±0.00	±0.03	-1.43472	-1.43151	-1.43426	-1.43847	-1.4362	-1.43144	-1.43374	-1.43474	-1.43368	-1.43471	-1.42998	-1.42833	-1.45885	-1.43474	-1.5276	-1.50699	-1.42833
414	train	-1.48563	-1.45688	±0.01	±0.05	-1.4913	-1.48234	-1.49138	-1.47457	-1.48854	-1.42413	-1.49148	-1.49148	-1.48916	-1.48783	-1.42351	-1.42191	-1.44354	-1.49148	-1.30725	-1.44521	-1.42191
415	train	-1.44319	-1.41645	±0.01	±0.04	-1.44235	-1.4373	-1.44278	-1.45273	-1.44079	-1.38238	-1.43891	-1.4436	-1.44796	-1.44258	-1.38167	-1.38	-1.40325	-1.4436	-1.30616	-1.41356	-1.38
416	train	-1.42273	-1.39536	±0.01	±0.04	-1.42101	-1.41557	-1.42362	-1.4342	-1.41924	-1.34631	-1.42313	-1.42557	-1.42917	-1.42117	-1.34551	-1.34378	-1.36858	-1.42557	-1.34783	-1.38704	-1.34378
417	train	-1.41028	-1.37931	±0.01	±0.04	-1.41624	-1.40935	-1.41638	-1.39778	-1.41163	-1.31633	-1.41798	-1.41747	-1.41768	-1.41141	-1.31543	-1.31365	-1.33992	-1.41747	-1.34993	-1.36601	-1.31365
418	train	-1.40208	-1.366	±0.01	±0.05	-1.40908	-1.40461	-1.40458	-1.38505	-1.40706	-1.29296	-1.40741	-1.40608	-1.40727	-1.40283	-1.29197	-1.29015	-1.3178	-1.40608	-1.34803	-1.35096	-1.29015
419	train	-1.38074	-1.3474	±0.01	±0.05	-1.38792	-1.38841	-1.38395	-1.35642	-1.38697	-1.27693	-1.38094	-1.38487	-1.38186	-1.37691	-1.27585	-1.27399	-1.30294	-1.38487	-1.34643	-1.34253	-1.27399
420	train	-1.35419	-1.33089	±0.00	±0.04	-1.35517	-1.35629	-1.35293	-1.3509	-1.35565	-1.26918	-1.3489	-1.35399	-1.35312	-1.35462	-1.268	-1.26613	-1.29626	-1.35399	-1.38232	-1.34158	-1.26613
421	train	-1.31597	-1.31467	±0.00	±0.04	-1.32084	-1.3165	-1.31841	-1.30765	-1.31646	-1.27084	-1.32109	-1.32029	-1.32008	-1.3201	-1.26956	-1.26768	-1.29888	-1.32029	-1.44391	-1.34913	-1.26768
422	test	-1.29489	-1.31231	±0.01	±0.04	-1.29674	-1.28958	-1.29078	-1.29358	-1.30378	-1.28328	-1.32399	-1.30894	-1.30068	-1.30038	-1.2819	-1.28003	-1.31217	-1.352	-1.44493	-1.36641	-1.28003
423	val	-1.31729	-1.33138	±0.02	±0.04	-1.30262	-1.30158	-1.31323	-1.34408	-1.32494	-1.30838	-1.34483	-1.33951	-1.33878	-1.30549	-1.3069	-1.30505	-1.33796	-1.30282	-1.45703	-1.39513	-1.30505
424	val	-1.36898	-1.37406	±0.00	±0.03	-1.37119	-1.37122	-1.37074	-1.36321	-1.36852	-1.34921	-1.37101	-1.37101	-1.3652	-1.37311	-1.34762	-1.34582	-1.3793	-1.37101	-1.45703	-1.43804	-1.34582
425	test	-1.41115	-1.39095	±0.01	±0.04	-1.41668	-1.40907	-1.41497	-1.4009	-1.41414	-1.37086	-1.41647	-1.41546	-1.4201	-1.41213	-1.37028	-1.3688	-1.38905	-1.41546	-1.24815	-1.39488	-1.3688
426	train	-1.38384	-1.36023	±0.01	±0.04	-1.38141	-1.37497	-1.38549	-1.38848	-1.38885	-1.32786	-1.38951	-1.38627	-1.37845	-1.38413	-1.32716	-1.3256	-1.34785	-1.38627	-1.2632	-1.3628	-1.3256
427	train	-1.37719	-1.34464	±0.01	±0.04	-1.3715	-1.36461	-1.37398	-1.39877	-1.37709	-1.29004	-1.37833	-1.37447	-1.37212	-1.3657	-1.28924	-1.28759	-1.31179	-1.37447	-1.30616	-1.3354	-1.28759
428	train	-1.36761	-1.32871	±0.00	±0.05	-1.37159	-1.36644	-1.36786	-1.36268	-1.36948	-1.25787	-1.3685	-1.36662	-1.36475	-1.35769	-1.25696	-1.25523	-1.2813	-1.36662	-1.30616	-1.3131	-1.25523
429	test	-1.35186	-1.32177	±0.02	±0.06	-1.36318	-1.36512	-1.35247	-1.36332	-1.31521	-1.2319	-1.38743	-1.3713	-1.3896	-1.34965	-1.23088	-1.22908	-1.25694	-1.39294	-1.34554	-1.2964	-1.22908
430	test	-1.33088	-1.2973	±0.03	±0.06	-1.33859	-1.34878	-1.36202	-1.28674	-1.31825	-1.2129	-1.34514	-1.3517	-1.32283	-1.32516	-1.21177	-1.20991	-1.23948	-1.35714	-1.32783	-1.28599	-1.20991
431	train	-1.30606	-1.27677	±0.01	±0.05	-1.30453	-1.31485	-1.30676	-1.29744	-1.3067	-1.20185	-1.29963	-1.30464	-1.30756	-1.2993	-1.20061	-1.19871	-1.22988	-1.30464	-1.34643	-1.28276	-1.19871
432	train	-1.27331	-1.26079	±0.00	±0.05	-1.27265	-1.27248	-1.27558	-1.27143	-1.27442	-1.19997	-1.27803	-1.27448	-1.28233	-1.27402	-1.19861	-1.19668	-1.22933	-1.27448	-1.37439	-1.28781	-1.19668
433	test	-1.24305	-1.25855	±0.01	±0.06	-1.25153	-1.24136	-1.23957	-1.23787	-1.24493	-1.20872	-1.28314	-1.26869	-1.26296	-1.25558	-1.20725	-1.20529	-1.2393	-1.29747	-1.44391	-1.30246	-1.20529
434	train	-1.25493	-1.26486	±0.01	±0.05	-1.25322	-1.2461	-1.25544	-1.25946	-1.26042	-1.23004	-1.25715	-1.25638	-1.25446	-1.25695	-1.22845	-1.22649	-1.2617	-1.25638	-1.44493	-1.32847	-1.22649
435	train	-1.30413	-1.30753	±0.00	±0.05	-1.30414	-1.30611	-1.30398	-1.30123	-1.30519	-1.26702	-1.30409	-1.30409	-1.31083	-1.30008	-1.26531	-1.26336	-1.29957	-1.30409	-1.45703	-1.36861	-1.26336
436	train	-3.77356	-3.75059	±0.00	±0.03	-3.77631	-3.76574	-3.7758	-3.77372	-3.77624	-3.71459	-3.77594	-3.77594	-3.77303	-3.77621	-3.71487	-3.716	-3.70211	-3.77594	-3.76366	-3.6879	-3.716
437	train	-3.22148	-3.16192	±0.01	±0.07	-3.22174	-3.21201	-3.22162	-3.23686	-3.21519	-3.0869	-3.19957	-3.22215	-3.21843	-3.21316	-3.08789	-3.08926	-3.06658	-3.22215	-3.09093	-3.05889	-3.08926
438	train	-2.82835	-2.76258	±0.03	±0.09	-2.84284	-2.83317	-2.84353	-2.77711	-2.84508	-2.68556	-2.81954	-2.84337	-2.84037	-2.84448	-2.68722	-2.68916	-2.65482	-2.84337	-2.59075	-2.63428	-2.68916
439	test	-2.49119	-2.39872	±0.10	±0.14	-2.52108	-2.49901	-2.4121	-2.3814	-2.64235	-2.39727	-2.24334	-2.27459	-2.59666	-2.56811	-2.39958	-2.40223	-2.35482	-2.08055	-2.29112	-2.31175	-2.40223
440	val	-2.26892	-2.22026	±0.06	±0.07	-2.32123	-2.29859	-2.17074	-2.27499	-2.27906	-2.18208	-2.18652	-2.21841	-2.25451	-2.35785	-2.18504	-2.18849	-2.12708	-2.26518	-2.1909	-2.05524	-2.18849
441	train	-2.25013	-2.1483	±0.02	±0.14	-2.26243	-2.25263	-2.26176	-2.21479	-2.25904	-2.02138	-2.22492	-2.2626	-2.26033	-2.25844	-2.02497	-2.0293	-1.9532	-2.2626	-2.09547	-1.84793	-2.0293
442	train	-2.14613	-2.03572	±0.01	±0.15	-2.15239	-2.14262	-2.15276	-2.13458	-2.1483	-1.90297	-2.1451	-2.15235	-2.15272	-2.1637	-1.90719	-1.91245	-1.82112	-2.15235	-1.97536	-1.6788	-1.91245
443	train	-2.06013	-1.93603	±0.01	±0.17	-2.06406	-2.05464	-2.06489	-2.05202	-2.06501	-1.81688	-2.06227	-2.06432	-2.06841	-2.05593	-1.82172	-1.82797	-1.72101	-2.06432	-1.74216	-1.53886	-1.82797
444	train	-2.00648	-1.87807	±0.01	±0.18	-2.00569	-1.99528	-2.00526	-2.021	-2.00516	-1.75483	-2.00716	-2.00574	-2.01027	-2.01295	-1.76029	-1.76755	-1.64465	-2.00574	-1.73743	-1.42063	-1.76755
445	val	-2.00255	-1.8594	±0.04	±0.21	-2.02674	-2.01529	-1.94584	-2.04142	-1.98344	-1.71046	-2.00845	-1.99612	-2.03548	-2.02094	-1.71653	-1.72483	-1.58577	-2.03727	-1.71803	-1.31836	-1.72483
446	train	-2.05323	-1.86833	±0.03	±0.26	-2.06846	-2.05914	-2.06795	-2.00819	-2.06242	-1.67922	-2.03083	-2.06879	-2.06417	-2.06552	-1.68591	-1.69526	-1.53987	-2.06879	-1.67393	-1.22796	-1.69526
447	val	-2.24725	-2.21617	±0.02	±0.08	-2.25872	-2.24903	-2.25899	-2.21246	-2.25703	-2.22335	-2.25907	-2.25907	-2.25466	-2.25965	-2.22517	-2.22677	-2.19208	-2.25907	-1.96659	-2.08632	-2.22677
448	train	-2.10357	-2.07758	±0.01	±0.08	-2.10835	-2.11041	-2.10738	-2.08604	-2.10568	-2.10454	-2.10491	-2.10832	-2.1056	-2.10796	-2.10624	-2.10775	-2.0753	-2.10832	-1.78107	-1.98328	-2.10775
449	val	-1.97015	-1.96482	±0.02	±0.08	-1.98882	-1.98939	-1.96004	-1.95121	-1.96128	-2.01588	-2.02329	-1.96561	-1.94855	-1.99937	-2.01746	-2.01893	-1.98834	-1.94977	-1.69763	-1.90746	-2.01893
450	test	-1.88102	-1.88013	±0.02	±0.07	-1.89645	-1.89826	-1.86624	-1.86636	-1.87777	-1.94707	-1.87775	-1.83395	-1.86784	-1.90735	-1.94852	-1.94998	-1.921	-1.86705	-1.63707	-1.84957	-1.94998
451	train	-1.82082	-1.82916	±0.01	±0.06	-1.82282	-1.82871	-1.82361	-1.8083	-1.82068	-1.89374	-1.8273	-1.82319	-1.82206	-1.82637	-1.89506	-1.89652	-1.86896	-1.82319	-1.61299	-1.80565	-1.89652
452	train	-1.76801	-1.78225	±0.00	±0.06	-1.76737	-1.77313	-1.76739	-1.76365	-1.76853	-1.85416	-1.76111	-1.76857	-1.75936	-1.77216	-1.85536	-1.85684	-1.83052	-1.76857	-1.6006	-1.77417	-1.85684
453	test	-1.72192	-1.74702	±0.02	±0.06	-1.72999	-1.73226	-1.74228	-1.67867	-1.72641	-1.82849	-1.73399	-1.70649	-1.72829	-1.7364	-1.82955	-1.83108	-1.80582	-1.70775	-1.59559	-1.75523	-1.83108
454	train	-1.70276	-1.73446	±0.01	±0.06	-1.70855	-1.70874	-1.70979	-1.68402	-1.70273	-1.81829	-1.70379	-1.70858	-1.70419	-1.71123	-1.81922	-1.82081	-1.79642	-1.70858	-1.60976	-1.75026	-1.82081
455	train	-1.70409	-1.74027	±0.00	±0.06	-1.70464	-1.7045	-1.70376	-1.70308	-1.70448	-1.82654	-1.70555	-1.70481	-1.70296	-1.7006	-1.82733	-1.82901	-1.80525	-1.70481	-1.66628	-1.76195	-1.82901
456	test	-1.71529	-1.75922	±0.01	±0.07	-1.7227	-1.72429	-1.70963	-1.71626	-1.7036	-1.85793	-1.73502	-1.70199	-1.71435	-1.72208	-1.85857	-1.86038	-1.83696	-1.72225	-1.6659	-1.79454	-1.86038
457	train	-1.76303	-1.80833	±0.01	±0.08	-1.76517	-1.77049	-1.76464	-1.75045	-1.76442	-1.91939	-1.76523	-1.76523	-1.76212	-1.76712	-1.91989	-1.92185	-1.8984	-1.76523	-1.6659	-1.85428	-1.92185
458	train	-2.15138	-2.12505	±0.01	±0.06	-2.15626	-2.15493	-2.15478	-2.13587	-2.15505	-2.13854	-2.15453	-2.15453	-2.15853	-2.15534	-2.14038	-2.14205	-2.10667	-2.15453	-1.91646	-2.00534	-2.14205
459	train	-2.01148	-1.9915	±0.00	±0.06	-2.00874	-2.01758	-2.00844	-2.00909	-2.01357	-2.02214	-2.00853	-2.0082	-2.00929	-2.00499	-2.02383	-2.0254	-1.99275	-2.0082	-1.76364	-1.90571	-2.0254
460	train	-1.90326	-1.89354	±0.01	±0.06	-1.90042	-1.90677	-1.90006	-1.91033	-1.89872	-1.93458	-1.9059	-1.89978	-1.90341	-1.89636	-1.93613	-1.93762	-1.90734	-1.89978	-1.68321	-1.83214	-1.93762
461	train	-1.82021	-1.81975	±0.01	±0.05	-1.82125	-1.82835	-1.81842	-1.80952	-1.82352	-1.86641	-1.83393	-1.81825	-1.82061	-1.81753	-1.86782	-1.86926	-1.8411	-1.81825	-1.63623	-1.77607	-1.86926
462	test	-1.77094	-1.77216	±0.01	±0.05	-1.75838	-1.76897	-1.77264	-1.78148	-1.77325	-1.81342	-1.80098	-1.79218	-1.76931	-1.7547	-1.81467	-1.81609	-1.78986	-1.75861	-1.61244	-1.73371	-1.81609
463	train	-1.71409	-1.72208	±0.00	±0.04	-1.70912	-1.71779	-1.70834	-1.71798	-1.71722	-1.77393	-1.71052	-1.70715	-1.71679	-1.70955	-1.77503	-1.77643	-1.75197	-1.70715	-1.59646	-1.70353	-1.77643
464	test	-1.66799	-1.68375	±0.01	±0.05	-1.67337	-1.67645	-1.6791	-1.64671	-1.66433	-1.74807	-1.67933	-1.67449	-1.64644	-1.67511	-1.74902	-1.75043	-1.72757	-1.60935	-1.58787	-1.68568	-1.75043
465	train	-1.64615	-1.6717	±0.01	±0.05	-1.65023	-1.65206	-1.64715	-1.63628	-1.64501	-1.73739	-1.64521	-1.6484	-1.65181	-1.65118	-1.73818	-1.73963	-1.71816	-1.6484	-1.58867	-1.68152	-1.73963
466	train	-1.64887	-1.67653	±0.01	±0.05	-1.64484	-1.65012	-1.64445	-1.65935	-1.6456	-1.74484	-1.64363	-1.64392	-1.65049	-1.65003	-1.74547	-1.74697	-1.72666	-1.64392	-1.62004	-1.69373	-1.74697
467	val	-1.6682	-1.70244	±0.01	±0.05	-1.66734	-1.67597	-1.66095	-1.66845	-1.66828	-1.77507	-1.6859	-1.67245	-1.66751	-1.67024	-1.77553	-1.77712	-1.7577	-1.64942	-1.6659	-1.72652	-1.77712
468	train	-1.72593	-1.75653	±0.00	±0.06	-1.72212	-1.73279	-1.72331	-1.72857	-1.72283	-1.83503	-1.72225	-1.72225	-1.72854	-1.72156	-1.83532	-1.83703	-1.81812	-1.72225	-1.6659	-1.78615	-1.83703
469	train	-2.05353	-2.03606	±0.00	±0.05	-2.05429	-2.05519	-2.05357	-2.05254	-2.05205	-2.05452	-2.05368	-2.05368	-2.05301	-2.05437	-2.05637	-2.05813	-2.022	-2.05368	-1.9028	-1.92506	-2.05813
470	train	-1.91905	-1.90874	±0.01	±0.05	-1.91312	-1.92371	-1.91582	-1.92577	-1.91683	-1.94064	-1.91765	-1.91588	-1.92058	-1.91338	-1.94233	-1.94395	-1.91102	-1.91588	-1.75919	-1.82892	-1.94395
471	train	-1.81877	-1.81067	±0.00	±0.06	-1.81592	-1.82343	-1.81921	-1.814	-1.82128	-1.85431	-1.82007	-1.81893	-1.81324	-1.81092	-1.85584	-1.85735	-1.82729	-1.81893	-1.59559	-1.75766	-1.85735
472	train	-1.74959	-1.74635	±0.00	±0.05	-1.74871	-1.75597	-1.74754	-1.74627	-1.74944	-1.7869	-1.755	-1.74865	-1.75203	-1.74188	-1.78826	-1.78969	-1.76225	-1.74865	-1.5735	-1.70347	-1.78969
473	train	-1.702	-1.69676	±0.01	±0.05	-1.69571	-1.70561	-1.69684	-1.71823	-1.6936	-1.73432	-1.69764	-1.69498	-1.69748	-1.69486	-1.7355	-1.73688	-1.71187	-1.69498	-1.53684	-1.66268	-1.73688
474	train	-1.65213	-1.65487	±0.00	±0.04	-1.65232	-1.65939	-1.65143	-1.64922	-1.64829	-1.69495	-1.64987	-1.65196	-1.64764	-1.65226	-1.69596	-1.6973	-1.67455	-1.65196	-1.52464	-1.63382	-1.6973
475	train	-1.61916	-1.63103	±0.00	±0.03	-1.61847	-1.61868	-1.61867	-1.62289	-1.61708	-1.66892	-1.62653	-1.61773	-1.61758	-1.61604	-1.66976	-1.67107	-1.65043	-1.61773	-1.58785	-1.617	-1.67107
476	train	-1.59623	-1.61339	±0.01	±0.03	-1.59435	-1.59339	-1.59475	-1.60574	-1.5929	-1.65775	-1.59594	-1.59456	-1.59582	-1.59119	-1.65841	-1.65972	-1.64098	-1.59456	-1.58419	-1.6136	-1.65972
477	test	-1.58842	-1.61292	±0.00	±0.03	-1.58713	-1.59223	-1.5918	-1.58872	-1.58224	-1.66435	-1.58118	-1.57831	-1.59193	-1.59105	-1.66483	-1.66616	-1.6491	-1.58703	-1.61116	-1.62625	-1.66616
478	train	-1.61347	-1.63855	±0.00	±0.04	-1.61136	-1.62146	-1.60969	-1.61089	-1.61395	-1.69335	-1.61175	-1.61098	-1.60593	-1.6158	-1.69365	-1.69503	-1.67938	-1.61098	-1.617	-1.65913	-1.69503
479	val	-1.67788	-1.70045	±0.00	±0.03	-1.67565	-1.68513	-1.67577	-1.67714	-1.67569	-1.75173	-1.67564	-1.67564	-1.68184	-1.67621	-1.75183	-1.75331	-1.73869	-1.67564	-1.6659	-1.71853	-1.75331
480	train	-1.96197	-1.95079	±0.01	±0.03	-1.95581	-1.95463	-1.95625	-1.98479	-1.95837	-1.9711	-1.95633	-1.95633	-1.95644	-1.95893	-1.97297	-1.97482	-1.93788	-1.95633	-1.89226	-1.84534	-1.97482
481	test	-1.82881	-1.81524	±0.01	±0.06	-1.82415	-1.83291	-1.81965	-1.83986	-1.82746	-1.85988	-1.82745	-1.81969	-1.81865	-1.82365	-1.86157	-1.86325	-1.82998	-1.79936	-1.5956	-1.75275	-1.86325
482	val	-1.75355	-1.74696	±0.02	±0.06	-1.73764	-1.74307	-1.73757	-1.77504	-1.77442	-1.77495	-1.79746	-1.77971	-1.75396	-1.72886	-1.77645	-1.778	-1.74805	-1.78989	-1.54126	-1.6839	-1.778
483	train	-1.68577	-1.67547	±0.01	±0.05	-1.68045	-1.6843	-1.68361	-1.70261	-1.67787	-1.70841	-1.68188	-1.68302	-1.67916	-1.67874	-1.70973	-1.71117	-1.68431	-1.68302	-1.49187	-1.63165	-1.71117
484	train	-1.64557	-1.63206	±0.02	±0.04	-1.6356	-1.64111	-1.63551	-1.67287	-1.64274	-1.65632	-1.63421	-1.63475	-1.64024	-1.63748	-1.65744	-1.65879	-1.63485	-1.63475	-1.47717	-1.59245	-1.65879
485	test	-1.59674	-1.59566	±0.01	±0.03	-1.59696	-1.59988	-1.59017	-1.60946	-1.58723	-1.61711	-1.6065	-1.60037	-1.62264	-1.59752	-1.61804	-1.61932	-1.59813	-1.59929	-1.47932	-1.56489	-1.61932
486	train	-1.56419	-1.56492	±0.01	±0.03	-1.56461	-1.56109	-1.56093	-1.57333	-1.56096	-1.59092	-1.56079	-1.56108	-1.5632	-1.56404	-1.59166	-1.59288	-1.57428	-1.56108	-1.48084	-1.54908	-1.59288
487	train	-1.53758	-1.54592	±0.00	±0.03	-1.54004	-1.53567	-1.53823	-1.53245	-1.5415	-1.57923	-1.53546	-1.53757	-1.53141	-1.53598	-1.57977	-1.58096	-1.56475	-1.53757	-1.48268	-1.54636	-1.58096
488	train	-1.53429	-1.55388	±0.00	±0.03	-1.53139	-1.53452	-1.53136	-1.53975	-1.53445	-1.58493	-1.53475	-1.53169	-1.5299	-1.53269	-1.58527	-1.58645	-1.57242	-1.53169	-1.60899	-1.55935	-1.58645
489	train	-1.55899	-1.5786	±0.00	±0.03	-1.55562	-1.56501	-1.5565	-1.56131	-1.55652	-1.61264	-1.55811	-1.55558	-1.55462	-1.55958	-1.61277	-1.61397	-1.60185	-1.55558	-1.61031	-1.59221	-1.61397
490	val	-1.62774	-1.63977	±0.00	±0.02	-1.62585	-1.63195	-1.62501	-1.62662	-1.62927	-1.66933	-1.62571	-1.62588	-1.62518	-1.6269	-1.66926	-1.67051	-1.65993	-1.62588	-1.617	-1.65124	-1.67051
491	train	-1.85771	-1.84958	±0.01	±0.06	-1.8617	-1.8564	-1.86242	-1.84463	-1.86342	-1.88812	-1.8623	-1.8623	-1.86185	-1.86393	-1.89001	-1.89195	-1.85417	-1.8623	-1.65938	-1.76602	-1.89195
492	train	-1.74077	-1.7335	±0.01	±0.06	-1.7423	-1.74753	-1.74192	-1.73329	-1.73883	-1.77975	-1.7437	-1.74149	-1.73537	-1.74111	-1.78144	-1.78319	-1.7495	-1.74149	-1.50834	-1.67711	-1.78319
493	test	-1.6709	-1.66537	±0.01	±0.05	-1.66605	-1.66794	-1.67026	-1.68501	-1.66523	-1.69639	-1.72629	-1.68733	-1.67107	-1.66167	-1.69787	-1.69946	-1.66954	-1.64055	-1.49642	-1.61077	-1.69946
494	val	-1.62035	-1.61041	±0.01	±0.04	-1.61681	-1.61565	-1.60904	-1.64207	-1.61821	-1.63085	-1.6242	-1.61961	-1.60974	-1.61707	-1.63212	-1.63357	-1.6072	-1.61922	-1.48751	-1.56053	-1.63357
495	train	-1.58725	-1.5722	±0.02	±0.03	-1.57803	-1.57741	-1.58042	-1.61319	-1.58718	-1.57932	-1.57824	-1.58113	-1.58855	-1.58195	-1.58038	-1.58172	-1.55872	-1.58113	-1.4754	-1.52295	-1.58172
496	train	-1.54048	-1.53395	±0.00	±0.02	-1.54278	-1.54066	-1.54595	-1.53549	-1.53754	-1.54032	-1.54744	-1.54741	-1.54856	-1.54367	-1.54117	-1.5424	-1.52261	-1.54741	-1.45465	-1.49667	-1.5424
497	train	-1.5089	-1.50554	±0.00	±0.02	-1.51124	-1.50484	-1.51383	-1.5029	-1.51171	-1.51396	-1.51027	-1.51507	-1.51211	-1.51377	-1.5146	-1.51575	-1.49901	-1.51507	-1.44251	-1.48181	-1.51575
498	train	-1.48227	-1.48605	±0.00	±0.01	-1.48642	-1.48037	-1.48627	-1.47834	-1.47997	-1.50172	-1.48907	-1.4882	-1.48188	-1.48359	-1.50215	-1.50323	-1.48936	-1.4882	-1.4411	-1.4797	-1.50323
499	train	-1.48185	-1.48977	±0.01	±0.01	-1.47701	-1.47907	-1.47741	-1.49517	-1.48058	-1.50645	-1.4796	-1.47703	-1.47886	-1.478	-1.50666	-1.5077	-1.49649	-1.47703	-1.50834	-1.49292	-1.5077
500	test	-1.50453	-1.52089	±0.00	±0.03	-1.50039	-1.50932	-1.49978	-1.51001	-1.50318	-1.53276	-1.51626	-1.52332	-1.4983	-1.50234	-1.53275	-1.53377	-1.52495	-1.49935	-1.60932	-1.52562	-1.53377
501	train	-1.57339	-1.57951	±0.00	±0.01	-1.57316	-1.57688	-1.57347	-1.57189	-1.57156	-1.58767	-1.57335	-1.57335	-1.56583	-1.57068	-1.58742	-1.58848	-1.58168	-1.57335	-1.61031	-1.58414	-1.58848
502	train	-1.76475	-1.7618	±0.01	±0.05	-1.77143	-1.76234	-1.77078	-1.74967	-1.76951	-1.80541	-1.77143	-1.77143	-1.76383	-1.76916	-1.80732	-1.80936	-1.77068	-1.77143	-1.59046	-1.68694	-1.80936
503	train	-1.66487	-1.66114	±0.01	±0.05	-1.66655	-1.66855	-1.66566	-1.6554	-1.66817	-1.70011	-1.66731	-1.66575	-1.66451	-1.66297	-1.7018	-1.70362	-1.66944	-1.66575	-1.50834	-1.60185	-1.70362
504	train	-1.60557	-1.59658	±0.01	±0.03	-1.60027	-1.59914	-1.59866	-1.62485	-1.60495	-1.61852	-1.60513	-1.59998	-1.60091	-1.60008	-1.61998	-1.62161	-1.59163	-1.59998	-1.49632	-1.53817	-1.62161
505	train	-1.56708	-1.54972	±0.02	±0.03	-1.55715	-1.55153	-1.55759	-1.61129	-1.55783	-1.55411	-1.55878	-1.55604	-1.55889	-1.55823	-1.55535	-1.55682	-1.53081	-1.55604	-1.47802	-1.49001	-1.55682
506	test	-1.53376	-1.51678	±0.02	±0.03	-1.52256	-1.5161	-1.53513	-1.56281	-1.53217	-1.50323	-1.5514	-1.54628	-1.55314	-1.52707	-1.50424	-1.50557	-1.48337	-1.52466	-1.45795	-1.45407	-1.50557
507	test	-1.4861	-1.47307	±0.02	±0.02	-1.48952	-1.48283	-1.48538	-1.46363	-1.50917	-1.46446	-1.47247	-1.49158	-1.47609	-1.49128	-1.46524	-1.46643	-1.44789	-1.49145	-1.44934	-1.42905	-1.46643
508	train	-1.45485	-1.44763	±0.01	±0.01	-1.45826	-1.45052	-1.45854	-1.44426	-1.46265	-1.43794	-1.45921	-1.45845	-1.45991	-1.46171	-1.43848	-1.43957	-1.42452	-1.45845	-1.44251	-1.4151	-1.43957
509	train	-1.43082	-1.42947	±0.00	±0.01	-1.43321	-1.42789	-1.43383	-1.42558	-1.4336	-1.4251	-1.43751	-1.43314	-1.44129	-1.43159	-1.42541	-1.4264	-1.41468	-1.43314	-1.43868	-1.4135	-1.4264
510	train	-1.42727	-1.4277	±0.01	±0.01	-1.42351	-1.42638	-1.42367	-1.43709	-1.42567	-1.42878	-1.42761	-1.42338	-1.42664	-1.42581	-1.42886	-1.42978	-1.42118	-1.42338	-1.44245	-1.42683	-1.42978
511	train	-1.44723	-1.454	±0.01	±0.02	-1.44568	-1.45523	-1.44511	-1.44902	-1.4411	-1.45358	-1.4466	-1.44475	-1.4492	-1.4457	-1.45342	-1.45429	-1.44854	-1.44475	-1.5276	-1.45922	-1.45429
512	train	-1.51857	-1.51984	±0.00	±0.02	-1.51818	-1.52162	-1.51758	-1.51606	-1.5194	-1.50656	-1.51843	-1.51843	-1.5191	-1.51315	-1.50615	-1.50701	-1.50376	-1.51843	-1.60932	-1.51705	-1.50701
513	train	-1.6801	-1.68257	±0.01	±0.04	-1.68394	-1.67335	-1.68413	-1.6758	-1.6833	-1.72285	-1.68355	-1.68355	-1.68357	-1.68249	-1.72478	-1.72692	-1.6873	-1.68355	-1.58974	-1.60801	-1.72692
514	train	-1.59809	-1.59278	±0.00	±0.03	-1.59513	-1.596	-1.59643	-1.60194	-1.60097	-1.62089	-1.59878	-1.59576	-1.60248	-1.5948	-1.62258	-1.62448	-1.58974	-1.59576	-1.49001	-1.52694	-1.62448
515	train	-1.53842	-1.53139	±0.00	±0.02	-1.53865	-1.53691	-1.54013	-1.53885	-1.53758	-1.54128	-1.54312	-1.54051	-1.54124	-1.5407	-1.54273	-1.54442	-1.51427	-1.54051	-1.48217	-1.46606	-1.54442
516	train	-1.50037	-1.4868	±0.01	±0.02	-1.50032	-1.49289	-1.50168	-1.50762	-1.49934	-1.47816	-1.50157	-1.50176	-1.49622	-1.50093	-1.47936	-1.48086	-1.4551	-1.50176	-1.47704	-1.42006	-1.48086
517	train	-1.46831	-1.45035	±0.01	±0.03	-1.4685	-1.4585	-1.46731	-1.48756	-1.45968	-1.428	-1.47195	-1.4688	-1.46506	-1.47078	-1.42896	-1.43028	-1.40875	-1.4688	-1.45703	-1.38576	-1.43028
518	train	-1.43238	-1.41636	±0.01	±0.03	-1.43702	-1.42743	-1.43657	-1.42438	-1.43651	-1.38947	-1.43595	-1.43622	-1.43152	-1.43928	-1.39019	-1.39136	-1.3739	-1.43622	-1.43868	-1.36198	-1.39136
519	test	-1.40378	-1.38934	±0.01	±0.03	-1.40596	-1.39847	-1.39359	-1.41144	-1.40943	-1.36275	-1.40312	-1.40734	-1.38785	-1.408	-1.36321	-1.36424	-1.35072	-1.40618	-1.43331	-1.34885	-1.36424
520	train	-1.37528	-1.36939	±0.01	±0.02	-1.38073	-1.37802	-1.37794	-1.36013	-1.37958	-1.34926	-1.38101	-1.37709	-1.37418	-1.37991	-1.34947	-1.35037	-1.34061	-1.37709	-1.42623	-1.34767	-1.35037
521	test	-1.38176	-1.38225	±0.01	±0.03	-1.37085	-1.37601	-1.38158	-1.39538	-1.38496	-1.35178	-1.42209	-1.40035	-1.41155	-1.37385	-1.35174	-1.35255	-1.34635	-1.42696	-1.43868	-1.36096	-1.35255
522	val	-1.38955	-1.39405	±0.01	±0.02	-1.39138	-1.40219	-1.38411	-1.39199	-1.37806	-1.37492	-1.403	-1.40134	-1.40228	-1.38522	-1.37463	-1.37536	-1.37245	-1.43659	-1.45703	-1.39286	-1.37536
523	train	-1.46049	-1.45373	±0.00	±0.02	-1.46137	-1.46589	-1.4613	-1.45447	-1.45943	-1.4258	-1.46142	-1.46142	-1.46146	-1.45891	-1.42523	-1.42593	-1.42598	-1.46142	-1.5276	-1.44979	-1.42593
524	train	-1.59719	-1.60447	±0.00	±0.03	-1.59863	-1.59016	-1.59823	-1.59983	-1.59911	-1.64035	-1.59853	-1.59853	-1.60204	-1.59853	-1.6423	-1.64454	-1.60393	-1.59853	-1.58904	-1.52912	-1.64454
525	val	-1.52971	-1.52715	±0.01	±0.03	-1.52645	-1.52972	-1.51977	-1.54685	-1.52578	-1.54206	-1.54813	-1.5342	-1.55313	-1.53251	-1.54375	-1.54573	-1.51036	-1.51758	-1.48751	-1.45233	-1.54573
526	train	-1.4807	-1.46952	±0.00	±0.02	-1.47962	-1.48121	-1.47903	-1.4823	-1.48136	-1.46467	-1.48152	-1.47776	-1.47882	-1.4827	-1.46611	-1.46785	-1.43746	-1.47776	-1.4814	-1.39441	-1.46785
527	val	-1.45721	-1.43658	±0.02	±0.04	-1.44528	-1.44043	-1.46267	-1.45851	-1.47917	-1.40296	-1.46932	-1.46823	-1.45534	-1.44428	-1.40413	-1.40567	-1.38005	-1.47243	-1.47704	-1.35064	-1.40567
528	train	-1.41684	-1.39383	±0.01	±0.04	-1.41541	-1.40595	-1.41546	-1.42552	-1.42184	-1.35357	-1.41967	-1.41475	-1.4196	-1.415	-1.35449	-1.35582	-1.33483	-1.41475	-1.45465	-1.318	-1.35582
529	train	-1.38294	-1.36081	±0.01	±0.04	-1.38538	-1.37576	-1.38455	-1.38893	-1.38007	-1.3153	-1.38301	-1.38482	-1.38093	-1.3857	-1.31595	-1.31711	-1.30059	-1.38482	-1.43832	-1.29541	-1.31711
530	train	-1.35552	-1.33522	±0.00	±0.04	-1.35496	-1.34934	-1.35363	-1.36142	-1.35823	-1.28834	-1.35332	-1.35468	-1.35661	-1.35467	-1.28872	-1.28971	-1.27754	-1.35468	-1.43011	-1.28302	-1.28971
531	train	-1.32873	-1.31567	±0.00	±0.04	-1.32977	-1.3307	-1.32866	-1.32338	-1.33112	-1.27409	-1.33189	-1.32932	-1.33152	-1.32765	-1.27421	-1.27505	-1.26705	-1.32932	-1.42554	-1.28212	-1.27505
532	val	-1.3278	-1.31779	±0.01	±0.04	-1.31945	-1.3274	-1.32722	-1.33919	-1.32576	-1.27533	-1.3648	-1.33757	-1.33502	-1.32203	-1.27518	-1.27589	-1.27188	-1.30836	-1.42623	-1.2952	-1.27589
533	val	-1.33954	-1.33412	±0.01	±0.04	-1.33745	-1.34929	-1.33293	-1.34567	-1.33236	-1.29664	-1.33766	-1.35892	-1.34202	-1.33499	-1.29621	-1.29682	-1.29653	-1.34229	-1.45703	-1.3264	-1.29682
534	test	-1.39743	-1.38186	±0.01	±0.03	-1.40273	-1.4085	-1.39662	-1.39286	-1.38647	-1.34519	-1.38984	-1.39438	-1.4122	-1.39859	-1.34448	-1.34503	-1.34812	-1.34229	-1.45703	-1.3822	-1.34503
535	train	-1.51801	-1.52745	±0.01	±0.03	-1.51601	-1.51395	-1.51595	-1.52782	-1.51632	-1.55792	-1.51622	-1.51622	-1.51149	-1.51459	-1.5599	-1.56225	-1.5206	-1.51622	-1.58867	-1.45032	-1.56225
536	train	-1.45934	-1.44904	±0.01	±0.03	-1.45987	-1.46988	-1.45974	-1.45311	-1.45411	-1.46363	-1.45826	-1.45954	-1.4579	-1.47173	-1.46533	-1.4674	-1.43134	-1.45954	-1.35684	-1.37804	-1.4674
537	train	-1.42455	-1.40226	±0.00	±0.03	-1.42232	-1.43211	-1.42099	-1.42631	-1.421	-1.38872	-1.42747	-1.42176	-1.42012	-1.42513	-1.39015	-1.39196	-1.36123	-1.42176	-1.35206	-1.32327	-1.39196
538	test	-1.40279	-1.37302	±0.01	±0.05	-1.39155	-1.39484	-1.41393	-1.3941	-1.41956	-1.32854	-1.42151	-1.42881	-1.40613	-1.38812	-1.32969	-1.33126	-1.30568	-1.4258	-1.34872	-1.28179	-1.33126
539	val	-1.37391	-1.34131	±0.01	±0.06	-1.36334	-1.35982	-1.37883	-1.37184	-1.39571	-1.27996	-1.41507	-1.41371	-1.37025	-1.35901	-1.28084	-1.28219	-1.26161	-1.38831	-1.34872	-1.2508	-1.28219
540	train	-1.33691	-1.30241	±0.01	±0.05	-1.33509	-1.32939	-1.33563	-1.34782	-1.33662	-1.24192	-1.33757	-1.33539	-1.33559	-1.33256	-1.24252	-1.24367	-1.22795	-1.33539	-1.35086	-1.22932	-1.24367
541	train	-1.31325	-1.2785	±0.01	±0.05	-1.3061	-1.30433	-1.30717	-1.33981	-1.30882	-1.21464	-1.30925	-1.30609	-1.30459	-1.30169	-1.21496	-1.21591	-1.20493	-1.30609	-1.35669	-1.21756	-1.21591
542	test	-1.2893	-1.27045	±0.01	±0.06	-1.28135	-1.2865	-1.27602	-1.30838	-1.29427	-1.19953	-1.30387	-1.30794	-1.29571	-1.27385	-1.19955	-1.20034	-1.19393	-1.3381	-1.42124	-1.21678	-1.20034
543	train	-1.27667	-1.25886	±0.01	±0.06	-1.27004	-1.28068	-1.2717	-1.28946	-1.27148	-1.19931	-1.27707	-1.27023	-1.27124	-1.27807	-1.19905	-1.19968	-1.19766	-1.27023	-1.42554	-1.22945	-1.19968
544	test	-1.28182	-1.27426	±0.02	±0.05	-1.28411	-1.29636	-1.26379	-1.29672	-1.26811	-1.21855	-1.27988	-1.30035	-1.2808	-1.28747	-1.218	-1.2185	-1.22062	-1.30601	-1.44493	-1.2597	-1.2185
545	train	-1.3394	-1.32409	±0.01	±0.05	-1.34219	-1.34875	-1.34182	-1.32344	-1.3408	-1.2645	-1.34229	-1.34229	-1.34322	-1.34504	-1.26366	-1.26407	-1.26999	-1.34229	-1.45703	-1.31406	-1.26407
546	train	-1.80457	-1.82429	±0.01	±0.04	-1.80009	-1.80995	-1.79946	-1.81225	-1.80107	-1.83901	-1.79944	-1.79944	-1.79909	-1.80668	-1.83814	-1.83577	-1.86586	-1.79944	-1.93661	-1.83493	-1.83577
547	test	-1.76425	-1.76704	±0.01	±0.05	-1.77212	-1.76494	-1.77957	-1.74704	-1.75757	-1.79774	-1.74548	-1.74851	-1.76868	-1.78509	-1.79701	-1.79501	-1.82036	-1.76407	-1.60916	-1.79234	-1.79501
548	train	-1.69476	-1.71452	±0.01	±0.05	-1.70509	-1.70286	-1.69471	-1.67605	-1.69509	-1.76606	-1.69459	-1.69539	-1.69235	-1.70178	-1.76548	-1.76385	-1.78436	-1.69539	-1.59157	-1.75841	-1.76385
549	train	-1.61799	-1.65889	±0.01	±0.06	-1.61671	-1.62481	-1.61473	-1.62145	-1.61224	-1.74326	-1.61653	-1.61439	-1.61545	-1.61053	-1.74282	-1.74159	-1.75713	-1.61439	-1.58108	-1.7325	-1.74159
550	train	-1.55137	-1.6112	±0.01	±0.09	-1.53945	-1.55008	-1.54556	-1.57693	-1.54485	-1.72955	-1.54982	-1.54571	-1.54794	-1.54743	-1.72925	-1.72842	-1.73888	-1.54571	-1.5276	-1.7148	-1.72842
551	train	-1.50482	-1.58481	±0.01	±0.11	-1.4977	-1.50286	-1.50366	-1.51403	-1.50584	-1.7257	-1.50259	-1.50453	-1.50874	-1.49917	-1.72554	-1.72513	-1.73039	-1.50453	-1.56025	-1.706	-1.72513
552	val	-1.51983	-1.60804	±0.03	±0.10	-1.4966	-1.49474	-1.51129	-1.56528	-1.53123	-1.73294	-1.65399	-1.60551	-1.54517	-1.48914	-1.73291	-1.73293	-1.73285	-1.45903	-1.61299	-1.70721	-1.73293
553	train	-1.53406	-1.61318	±0.01	±0.10	-1.53185	-1.52745	-1.53153	-1.54791	-1.53156	-1.75298	-1.53737	-1.53135	-1.53141	-1.52993	-1.75309	-1.75356	-1.74797	-1.53135	-1.61116	-1.71999	-1.75356
554	val	-1.62602	-1.68189	±0.04	±0.08	-1.597	-1.59818	-1.60642	-1.68226	-1.64624	-1.78817	-1.68829	-1.66214	-1.62549	-1.60365	-1.78841	-1.78935	-1.77807	-1.58256	-1.62004	-1.74644	-1.78935
555	train	-1.68417	-1.73379	±0.01	±0.08	-1.67993	-1.68997	-1.67873	-1.69221	-1.68002	-1.84189	-1.68276	-1.67988	-1.67695	-1.68056	-1.84226	-1.8437	-1.82648	-1.67988	-1.6659	-1.78962	-1.8437
556	train	-1.76303	-1.80833	±0.01	±0.08	-1.76517	-1.77049	-1.76464	-1.75045	-1.76442	-1.91939	-1.76523	-1.76523	-1.76212	-1.76712	-1.91989	-1.92185	-1.8984	-1.76523	-1.6659	-1.85428	-1.92185
557	test	-1.78646	-1.79084	±0.00	±0.03	-1.78588	-1.78688	-1.7869	-1.78842	-1.78423	-1.77475	-1.78649	-1.78649	-1.79219	-1.78133	-1.77392	-1.77164	-1.80067	-1.78649	-1.91154	-1.77482	-1.77164
558	train	-1.73136	-1.72645	±0.00	±0.03	-1.73253	-1.72612	-1.73484	-1.7268	-1.7365	-1.73278	-1.73533	-1.73616	-1.73648	-1.7404	-1.73207	-1.73013	-1.75497	-1.73616	-1.59559	-1.73261	-1.73013
559	val	-1.65101	-1.66355	±0.01	±0.03	-1.65321	-1.6535	-1.64794	-1.66843	-1.63199	-1.69988	-1.65204	-1.63624	-1.64762	-1.64817	-1.69929	-1.69769	-1.71823	-1.64772	-1.58216	-1.69859	-1.69769
560	train	-1.56869	-1.6065	±0.00	±0.05	-1.56601	-1.57416	-1.56475	-1.57111	-1.56741	-1.67553	-1.56728	-1.56555	-1.56567	-1.5611	-1.67505	-1.67381	-1.68994	-1.56555	-1.58155	-1.67229	-1.67381
561	train	-1.50584	-1.55678	±0.02	±0.08	-1.49373	-1.50344	-1.49394	-1.53676	-1.50135	-1.66001	-1.49738	-1.49344	-1.49432	-1.49943	-1.65965	-1.65878	-1.67039	-1.49344	-1.49642	-1.65397	-1.65878
562	train	-1.45477	-1.5249	±0.01	±0.10	-1.45303	-1.45811	-1.4508	-1.46384	-1.44805	-1.65414	-1.45119	-1.45125	-1.44455	-1.45121	-1.65389	-1.65341	-1.66037	-1.45125	-1.48041	-1.64436	-1.65341
563	train	-1.45782	-1.53048	±0.02	±0.10	-1.44898	-1.44603	-1.44801	-1.48424	-1.46183	-1.65918	-1.45474	-1.44653	-1.456	-1.44573	-1.65905	-1.65896	-1.66114	-1.44653	-1.53771	-1.6446	-1.65896
564	train	-1.4853	-1.55813	±0.01	±0.09	-1.48019	-1.4709	-1.48021	-1.50873	-1.48647	-1.67687	-1.48166	-1.48023	-1.48742	-1.48301	-1.67685	-1.67718	-1.67442	-1.48023	-1.61031	-1.65627	-1.67718
565	train	-1.54833	-1.607	±0.01	±0.08	-1.54304	-1.53647	-1.54551	-1.57135	-1.54528	-1.70955	-1.54927	-1.54669	-1.54601	-1.55347	-1.70964	-1.7104	-1.70251	-1.54669	-1.61116	-1.68147	-1.7104
566	train	-1.64149	-1.68003	±0.02	±0.06	-1.62849	-1.6338	-1.63488	-1.66999	-1.64029	-1.76056	-1.63588	-1.63366	-1.63805	-1.62871	-1.76075	-1.76197	-1.74872	-1.63366	-1.6659	-1.72322	-1.76197
567	train	-1.72593	-1.75653	±0.00	±0.06	-1.72212	-1.73279	-1.72331	-1.72857	-1.72283	-1.83503	-1.72225	-1.72225	-1.72854	-1.72156	-1.83532	-1.83703	-1.81812	-1.72225	-1.6659	-1.78615	-1.83703
568	val	-1.75966	-1.75205	±0.00	±0.04	-1.76117	-1.7562	-1.76078	-1.75518	-1.76496	-1.71227	-1.7626	-1.76124	-1.755	-1.75669	-1.71146	-1.70929	-1.73721	-1.76124	-1.89406	-1.71627	-1.70929
569	train	-1.68456	-1.67555	±0.01	±0.02	-1.68835	-1.68361	-1.6884	-1.67613	-1.6863	-1.66957	-1.68655	-1.68877	-1.68374	-1.6824	-1.66887	-1.66699	-1.69125	-1.68877	-1.59325	-1.67438	-1.66699
570	train	-1.60225	-1.61307	±0.00	±0.02	-1.60007	-1.60259	-1.60101	-1.60717	-1.60044	-1.63542	-1.5991	-1.60121	-1.6033	-1.5938	-1.63481	-1.63325	-1.65374	-1.60121	-1.58155	-1.64021	-1.63325
571	train	-1.5263	-1.55615	±0.02	±0.04	-1.51487	-1.52202	-1.51782	-1.55306	-1.52371	-1.60945	-1.52188	-1.51681	-1.52135	-1.51335	-1.60894	-1.60771	-1.62432	-1.51681	-1.56128	-1.61342	-1.60771
572	val	-1.46457	-1.51283	±0.02	±0.06	-1.44805	-1.45548	-1.45628	-1.48692	-1.47612	-1.59206	-1.48445	-1.47475	-1.47625	-1.4528	-1.59164	-1.59074	-1.60336	-1.44761	-1.49642	-1.59437	-1.59074
573	train	-1.41478	-1.47773	±0.01	±0.08	-1.40932	-1.41417	-1.41065	-1.42865	-1.41109	-1.58408	-1.41808	-1.40973	-1.41121	-1.40855	-1.58376	-1.58321	-1.59173	-1.40973	-1.48041	-1.58383	-1.58321
574	train	-1.4053	-1.47332	±0.01	±0.09	-1.40309	-1.40159	-1.40302	-1.41799	-1.40081	-1.58683	-1.41558	-1.40279	-1.40153	-1.40499	-1.58659	-1.58641	-1.59069	-1.40279	-1.47228	-1.58297	-1.58641
575	train	-1.43239	-1.49739	±0.01	±0.08	-1.43049	-1.42068	-1.43189	-1.44988	-1.42903	-1.60206	-1.43659	-1.4305	-1.4306	-1.43209	-1.60191	-1.60211	-1.60199	-1.4305	-1.52986	-1.59339	-1.60211
576	test	-1.50309	-1.55746	±0.02	±0.06	-1.49011	-1.47883	-1.50787	-1.52141	-1.51722	-1.63212	-1.51076	-1.51885	-1.52374	-1.50333	-1.63206	-1.63266	-1.62796	-1.51973	-1.61031	-1.6172	-1.63266
577	train	-1.58152	-1.61587	±0.01	±0.05	-1.57576	-1.57487	-1.57737	-1.60046	-1.57911	-1.68034	-1.57892	-1.57566	-1.58283	-1.57948	-1.68036	-1.68138	-1.67186	-1.57566	-1.617	-1.6574	-1.68138
578	train	-1.67788	-1.70045	±0.00	±0.03	-1.67565	-1.68513	-1.67577	-1.67714	-1.67569	-1.75173	-1.67564	-1.67564	-1.68184	-1.67621	-1.75183	-1.75331	-1.73869	-1.67564	-1.6659	-1.71853	-1.75331
579	train	-1.72342	-1.69049	±0.00	±0.05	-1.72576	-1.71726	-1.72524	-1.7225	-1.72631	-1.65149	-1.72498	-1.72498	-1.72754	-1.72588	-1.65072	-1.64865	-1.67542	-1.72498	-1.55871	-1.65926	-1.64865
580	train	-1.63913	-1.62656	±0.00	±0.02	-1.63981	-1.63716	-1.63999	-1.63569	-1.64301	-1.60803	-1.63604	-1.6405	-1.64185	-1.63111	-1.60734	-1.60555	-1.62915	-1.6405	-1.59259	-1.61761	-1.60555
581	test	-1.55067	-1.56235	±0.01	±0.02	-1.54624	-1.55065	-1.55372	-1.56508	-1.53766	-1.5726	-1.54487	-1.56485	-1.57103	-1.53821	-1.57199	-1.57047	-1.59081	-1.54694	-1.58108	-1.5832	-1.57047
582	test	-1.48686	-1.51569	±0.03	±0.04	-1.46382	-1.46944	-1.48068	-1.54363	-1.4767	-1.54498	-1.52729	-1.51261	-1.50478	-1.47123	-1.54444	-1.54322	-1.56019	-1.46438	-1.56025	-1.55585	-1.54322
583	train	-1.40801	-1.45404	±0.01	±0.06	-1.40253	-1.40686	-1.40326	-1.42253	-1.40485	-1.52563	-1.41103	-1.40283	-1.40448	-1.40177	-1.52517	-1.52425	-1.53775	-1.40283	-1.48268	-1.53596	-1.52425
584	test	-1.36295	-1.42453	±0.01	±0.08	-1.36651	-1.37063	-1.36252	-1.37044	-1.34465	-1.51546	-1.3688	-1.36168	-1.35682	-1.36357	-1.51506	-1.51446	-1.52438	-1.36515	-1.47802	-1.52436	-1.51446
585	val	-1.37501	-1.43546	±0.02	±0.07	-1.35918	-1.36035	-1.36327	-1.40072	-1.39154	-1.51579	-1.41386	-1.40976	-1.37087	-1.3599	-1.51546	-1.51519	-1.5214	-1.39589	-1.47228	-1.52225	-1.51519
586	train	-1.37833	-1.43831	±0.00	±0.07	-1.38348	-1.37657	-1.38321	-1.37212	-1.37628	-1.52843	-1.38765	-1.3836	-1.38297	-1.38295	-1.52817	-1.52825	-1.53058	-1.3836	-1.46386	-1.53125	-1.52825
587	test	-1.43966	-1.48633	±0.01	±0.06	-1.43945	-1.42748	-1.45561	-1.44484	-1.43091	-1.55576	-1.44108	-1.45497	-1.4551	-1.4465	-1.55556	-1.556	-1.55428	-1.40715	-1.53334	-1.55351	-1.556
588	test	-1.53326	-1.56451	±0.02	±0.03	-1.52294	-1.51776	-1.5307	-1.56169	-1.53323	-1.60107	-1.53903	-1.54439	-1.53834	-1.53032	-1.60094	-1.60177	-1.59576	-1.57469	-1.61031	-1.59202	-1.60177
589	train	-1.62774	-1.63977	±0.00	±0.02	-1.62585	-1.63195	-1.62501	-1.62662	-1.62927	-1.66933	-1.62571	-1.62588	-1.62518	-1.6269	-1.66926	-1.67051	-1.65993	-1.62588	-1.617	-1.65124	-1.67051
590	test	-1.67933	-1.63416	±0.01	±0.07	-1.68	-1.66982	-1.67742	-1.69513	-1.67429	-1.59236	-1.67398	-1.67889	-1.67434	-1.67494	-1.59163	-1.58967	-1.61522	-1.67889	-1.42076	-1.60371	-1.58967
591	train	-1.58108	-1.56132	±0.01	±0.04	-1.58719	-1.5866	-1.58444	-1.56555	-1.58161	-1.54812	-1.58367	-1.58496	-1.58446	-1.57869	-1.54744	-1.54573	-1.56859	-1.58496	-1.40249	-1.56222	-1.54573
592	train	-1.49658	-1.4975	±0.00	±0.02	-1.49211	-1.49804	-1.49405	-1.50355	-1.49512	-1.51137	-1.497	-1.49397	-1.49353	-1.48533	-1.51075	-1.50928	-1.52938	-1.49397	-1.41332	-1.52751	-1.50928
593	val	-1.44058	-1.46481	±0.04	±0.04	-1.41319	-1.41735	-1.43197	-1.5055	-1.4349	-1.48205	-1.48465	-1.46084	-1.43461	-1.42484	-1.48149	-1.48028	-1.49751	-1.41316	-1.55965	-1.4995	-1.48028
594	test	-1.37996	-1.41381	±0.03	±0.05	-1.35712	-1.35836	-1.37432	-1.42372	-1.38628	-1.46068	-1.38978	-1.39181	-1.37255	-1.35018	-1.46017	-1.45924	-1.47349	-1.35644	-1.48268	-1.47867	-1.45924
595	train	-1.32791	-1.37841	±0.01	±0.07	-1.32429	-1.32726	-1.32382	-1.34129	-1.32289	-1.44821	-1.32913	-1.32159	-1.31868	-1.32086	-1.44774	-1.4471	-1.45827	-1.32159	-1.46724	-1.46587	-1.4471
596	val	-1.32324	-1.3759	±0.01	±0.06	-1.31705	-1.32083	-1.32714	-1.32086	-1.33033	-1.446	-1.33989	-1.35488	-1.32442	-1.31504	-1.44559	-1.44524	-1.4532	-1.29292	-1.44934	-1.46235	-1.44524
597	train	-1.3448	-1.39078	±0.01	±0.06	-1.33932	-1.33671	-1.3394	-1.36512	-1.34347	-1.45591	-1.34246	-1.33917	-1.34178	-1.34055	-1.45554	-1.45551	-1.4601	-1.33917	-1.46386	-1.46976	-1.45551
598	val	-1.39403	-1.42856	±0.02	±0.05	-1.39169	-1.38191	-1.39727	-1.42105	-1.37823	-1.48035	-1.40685	-1.4013	-1.38468	-1.39182	-1.48002	-1.48032	-1.48137	-1.36086	-1.47717	-1.49029	-1.48032
599	val	-1.4799	-1.50294	±0.02	±0.04	-1.47103	-1.46448	-1.47206	-1.50485	-1.48705	-1.52263	-1.50143	-1.50262	-1.46844	-1.47603	-1.52235	-1.52301	-1.52028	-1.45991	-1.60388	-1.52694	-1.52301
600	train	-1.57339	-1.57951	±0.00	±0.01	-1.57316	-1.57688	-1.57347	-1.57189	-1.57156	-1.58767	-1.57335	-1.57335	-1.56583	-1.57068	-1.58742	-1.58848	-1.58168	-1.57335	-1.61031	-1.58414	-1.58848
601	val	-1.62566	-1.5826	±0.01	±0.06	-1.62476	-1.61422	-1.6229	-1.64358	-1.62283	-1.53481	-1.62316	-1.624	-1.62924	-1.62513	-1.53411	-1.53227	-1.55656	-1.624	-1.41084	-1.54957	-1.53227
602	test	-1.53001	-1.50716	±0.00	±0.04	-1.53089	-1.53205	-1.52543	-1.53015	-1.53153	-1.48975	-1.52919	-1.53414	-1.52889	-1.52608	-1.48909	-1.48746	-1.50953	-1.50965	-1.37225	-1.50818	-1.48746
603	train	-1.43957	-1.44063	±0.01	±0.02	-1.43797	-1.44512	-1.43703	-1.44438	-1.43337	-1.45166	-1.43389	-1.4351	-1.43773	-1.43532	-1.45104	-1.44963	-1.46939	-1.4351	-1.37129	-1.47308	-1.44963
604	train	-1.37197	-1.39146	±0.02	±0.03	-1.36322	-1.36659	-1.3641	-1.40451	-1.36142	-1.4206	-1.36759	-1.3631	-1.36684	-1.37711	-1.42001	-1.41884	-1.4362	-1.3631	-1.39846	-1.44434	-1.41884
605	val	-1.33323	-1.35549	±0.03	±0.05	-1.31178	-1.31094	-1.32503	-1.36991	-1.34851	-1.39715	-1.36012	-1.33827	-1.3152	-1.30673	-1.39659	-1.39566	-1.41053	-1.25211	-1.38677	-1.42246	-1.39566
606	train	-1.28233	-1.32999	±0.00	±0.06	-1.28224	-1.28421	-1.28112	-1.2841	-1.27999	-1.38227	-1.28116	-1.28188	-1.28352	-1.27726	-1.38174	-1.38107	-1.39333	-1.28188	-1.46464	-1.40832	-1.38107
607	train	-1.28034	-1.32523	±0.01	±0.06	-1.27616	-1.28177	-1.27671	-1.28853	-1.27853	-1.37739	-1.27776	-1.27742	-1.27538	-1.27446	-1.37689	-1.37649	-1.38603	-1.27742	-1.44832	-1.40322	-1.37649
608	train	-1.30028	-1.33971	±0.00	±0.05	-1.29759	-1.29868	-1.3004	-1.30459	-1.30012	-1.38441	-1.29988	-1.29887	-1.29646	-1.29916	-1.38393	-1.38381	-1.39047	-1.29887	-1.44511	-1.40885	-1.38381
609	train	-1.34794	-1.37639	±0.01	±0.04	-1.34677	-1.33976	-1.34656	-1.35683	-1.3498	-1.40577	-1.34904	-1.34661	-1.34619	-1.34804	-1.40532	-1.4055	-1.40911	-1.34661	-1.46386	-1.42744	-1.4055
610	train	-1.42516	-1.43554	±0.01	±0.02	-1.42053	-1.41446	-1.42032	-1.4494	-1.42109	-1.44486	-1.41688	-1.42021	-1.41989	-1.42163	-1.44443	-1.44494	-1.44526	-1.42021	-1.4932	-1.46204	-1.44494
611	val	-1.51857	-1.51984	±0.00	±0.02	-1.51818	-1.52162	-1.51758	-1.51606	-1.5194	-1.50656	-1.51843	-1.51843	-1.5191	-1.51315	-1.50615	-1.50701	-1.50376	-1.51843	-1.60932	-1.51705	-1.50701
612	train	-1.55669	-1.52175	±0.01	±0.05	-1.5613	-1.55128	-1.56177	-1.54736	-1.56173	-1.47876	-1.56124	-1.56124	-1.55956	-1.56232	-1.4781	-1.47637	-1.49936	-1.56124	-1.37499	-1.49675	-1.47637
613	train	-1.47105	-1.45238	±0.00	±0.03	-1.47146	-1.47384	-1.46706	-1.472	-1.4709	-1.43285	-1.47176	-1.46767	-1.47096	-1.47469	-1.43221	-1.43067	-1.45188	-1.46767	-1.34872	-1.45539	-1.43067
614	train	-1.38795	-1.38933	±0.01	±0.01	-1.38402	-1.3922	-1.38215	-1.3998	-1.38155	-1.39341	-1.3864	-1.38418	-1.38298	-1.38678	-1.39278	-1.39144	-1.41078	-1.38418	-1.35468	-1.41985	-1.39144
615	test	-1.34079	-1.35339	±0.03	±0.02	-1.3141	-1.31787	-1.32894	-1.39197	-1.35109	-1.36057	-1.37548	-1.36416	-1.34411	-1.33042	-1.35996	-1.35882	-1.37622	-1.31422	-1.37053	-1.39029	-1.35882
616	train	-1.26906	-1.29887	±0.01	±0.04	-1.26655	-1.26558	-1.26704	-1.27813	-1.26802	-1.33496	-1.26877	-1.2667	-1.26416	-1.26894	-1.33436	-1.33344	-1.34879	-1.2667	-1.34794	-1.36725	-1.33344
617	val	-1.23585	-1.27779	±0.01	±0.05	-1.24004	-1.24211	-1.22898	-1.24175	-1.22636	-1.31759	-1.26112	-1.24722	-1.2398	-1.23684	-1.317	-1.3163	-1.32952	-1.23935	-1.37057	-1.35165	-1.3163
618	train	-1.24156	-1.27901	±0.01	±0.06	-1.23587	-1.24264	-1.2378	-1.25074	-1.24074	-1.3099	-1.2378	-1.23646	-1.23911	-1.23576	-1.30932	-1.30886	-1.31982	-1.23646	-1.44832	-1.34479	-1.30886
619	train	-1.2554	-1.29031	±0.01	±0.05	-1.25751	-1.26048	-1.25566	-1.24483	-1.25853	-1.31383	-1.25995	-1.25794	-1.25721	-1.25812	-1.31326	-1.31306	-1.3216	-1.25794	-1.44391	-1.34843	-1.31306
620	train	-1.30074	-1.324	±0.00	±0.04	-1.304	-1.29824	-1.30301	-1.30093	-1.29755	-1.33192	-1.30233	-1.30373	-1.30644	-1.30499	-1.33136	-1.33143	-1.33738	-1.30373	-1.45465	-1.36485	-1.33143
621	test	-1.36541	-1.37704	±0.00	±0.02	-1.37126	-1.36555	-1.36589	-1.36466	-1.35972	-1.36761	-1.38208	-1.3828	-1.37563	-1.3768	-1.36704	-1.36741	-1.37055	-1.37098	-1.45703	-1.39716	-1.36741
622	val	-1.46049	-1.45373	±0.00	±0.02	-1.46137	-1.46589	-1.4613	-1.45447	-1.45943	-1.4258	-1.46142	-1.46142	-1.46146	-1.45891	-1.42523	-1.42593	-1.42598	-1.46142	-1.5276	-1.44979	-1.42593
623	train	-1.48563	-1.45688	±0.01	±0.05	-1.4913	-1.48234	-1.49138	-1.47457	-1.48854	-1.42413	-1.49148	-1.49148	-1.48916	-1.48783	-1.42351	-1.42191	-1.44354	-1.49148	-1.30725	-1.44521	-1.42191
624	train	-1.41189	-1.39545	±0.00	±0.03	-1.40965	-1.4127	-1.41099	-1.41606	-1.41002	-1.37737	-1.41063	-1.40959	-1.40962	-1.41361	-1.37674	-1.3753	-1.39557	-1.40959	-1.30616	-1.40381	-1.3753
625	train	-1.34054	-1.34034	±0.01	±0.01	-1.33055	-1.33975	-1.33519	-1.35699	-1.34019	-1.33654	-1.33865	-1.33347	-1.32997	-1.33805	-1.33592	-1.33465	-1.35348	-1.33347	-1.34643	-1.36777	-1.33465
626	test	-1.29144	-1.30609	±0.03	±0.03	-1.26609	-1.27189	-1.26987	-1.34817	-1.30119	-1.3019	-1.35009	-1.31241	-1.33202	-1.27912	-1.30127	-1.30018	-1.31749	-1.26641	-1.34803	-1.33732	-1.30018
627	train	-1.22532	-1.25236	±0.00	±0.04	-1.22169	-1.22336	-1.22462	-1.2329	-1.22404	-1.27407	-1.22788	-1.22324	-1.22976	-1.23201	-1.27344	-1.27254	-1.28825	-1.22324	-1.33359	-1.31302	-1.27254
628	train	-1.19779	-1.22872	±0.00	±0.04	-1.19767	-1.20203	-1.19669	-1.19574	-1.19681	-1.25411	-1.19748	-1.19773	-1.19647	-1.19688	-1.25346	-1.25276	-1.26677	-1.19773	-1.33724	-1.29581	-1.25276
629	train	-1.20047	-1.22685	±0.01	±0.04	-1.19572	-1.20381	-1.19517	-1.21021	-1.19743	-1.24346	-1.19683	-1.19518	-1.19793	-1.19781	-1.24281	-1.24232	-1.25452	-1.19518	-1.35867	-1.28703	-1.24232
630	train	-1.219	-1.24348	±0.00	±0.06	-1.2182	-1.22126	-1.21748	-1.22341	-1.21467	-1.24413	-1.21784	-1.21611	-1.21759	-1.21673	-1.24347	-1.2432	-1.25343	-1.21611	-1.44391	-1.28846	-1.2432
631	train	-1.25854	-1.27295	±0.00	±0.05	-1.26231	-1.25535	-1.26	-1.25923	-1.25581	-1.2587	-1.26102	-1.25957	-1.25802	-1.26297	-1.25803	-1.25801	-1.26611	-1.25957	-1.44493	-1.30245	-1.25801
632	train	-1.31752	-1.32065	±0.01	±0.04	-1.32252	-1.31553	-1.32243	-1.30835	-1.31876	-1.29073	-1.32939	-1.32306	-1.31657	-1.32483	-1.29004	-1.29029	-1.29603	-1.32306	-1.45703	-1.33219	-1.29029
633	test	-1.39743	-1.38186	±0.01	±0.03	-1.40273	-1.4085	-1.39662	-1.39286	-1.38647	-1.34519	-1.38984	-1.39438	-1.4122	-1.39859	-1.34448	-1.34503	-1.34812	-1.34229	-1.45703	-1.3822	-1.34503
634	val	-1.41115	-1.39095	±0.01	±0.04	-1.41668	-1.40907	-1.41497	-1.4009	-1.41414	-1.37086	-1.41647	-1.41546	-1.4201	-1.41213	-1.37028	-1.3688	-1.38905	-1.41546	-1.24815	-1.39488	-1.3688
635	train	-1.35116	-1.33717	±0.01	±0.02	-1.34637	-1.34962	-1.34783	-1.36152	-1.35046	-1.32322	-1.35264	-1.34633	-1.3464	-1.34228	-1.32261	-1.32127	-1.34055	-1.34633	-1.25982	-1.35338	-1.32127
636	train	-1.28543	-1.28637	±0.01	±0.01	-1.27793	-1.28834	-1.2776	-1.3061	-1.2772	-1.281	-1.2787	-1.27811	-1.28247	-1.28672	-1.28038	-1.27919	-1.29743	-1.27811	-1.30309	-1.31679	-1.27919
637	train	-1.23206	-1.24134	±0.02	±0.03	-1.21954	-1.22928	-1.2198	-1.26786	-1.22383	-1.24452	-1.22571	-1.21959	-1.2232	-1.22876	-1.24388	-1.24284	-1.25998	-1.21959	-1.30616	-1.28537	-1.24284
638	test	-1.19881	-1.22412	±0.02	±0.03	-1.17771	-1.18533	-1.1961	-1.22745	-1.20747	-1.21444	-1.24291	-1.23771	-1.23413	-1.19314	-1.21377	-1.21289	-1.22885	-1.23763	-1.32783	-1.25972	-1.21289
639	train	-1.1604	-1.18212	±0.01	±0.04	-1.15554	-1.16534	-1.15564	-1.16798	-1.15749	-1.19178	-1.15723	-1.15545	-1.15528	-1.15415	-1.19109	-1.19039	-1.20506	-1.15545	-1.30705	-1.24078	-1.19039
640	train	-1.1651	-1.18072	±0.02	±0.04	-1.15566	-1.16656	-1.15518	-1.19151	-1.15657	-1.17804	-1.15815	-1.15604	-1.15522	-1.16107	-1.17732	-1.1768	-1.19008	-1.15604	-1.33132	-1.2299	-1.1768
641	train	-1.18633	-1.19382	±0.01	±0.04	-1.17908	-1.18164	-1.17882	-1.20812	-1.18398	-1.17522	-1.18056	-1.17873	-1.18018	-1.17312	-1.17448	-1.17415	-1.18591	-1.17873	-1.35917	-1.22887	-1.17415
642	train	-1.21933	-1.22456	±0.01	±0.06	-1.22077	-1.21079	-1.21927	-1.22468	-1.22117	-1.18601	-1.22181	-1.22096	-1.21962	-1.21666	-1.18524	-1.18514	-1.19519	-1.22096	-1.44391	-1.24015	-1.18514
643	test	-1.26733	-1.26247	±0.01	±0.05	-1.27352	-1.26349	-1.25668	-1.26033	-1.28263	-1.21407	-1.26831	-1.26969	-1.24428	-1.27174	-1.21327	-1.2134	-1.22153	-1.28377	-1.44493	-1.267	-1.2134
644	val	-1.3394	-1.32409	±0.01	±0.05	-1.34219	-1.34875	-1.34182	-1.32344	-1.3408	-1.2645	-1.34229	-1.34229	-1.34322	-1.34504	-1.26366	-1.26407	-1.26999	-1.34229	-1.45703	-1.31406	-1.26407
645	train	-3.77356	-3.75059	±0.00	±0.03	-3.77631	-3.76574	-3.7758	-3.77372	-3.77624	-3.71459	-3.77594	-3.77594	-3.77303	-3.77621	-3.71487	-3.716	-3.70211	-3.77594	-3.76366	-3.6879	-3.716
646	train	-3.11872	-3.06251	±0.01	±0.07	-3.12537	-3.11498	-3.12446	-3.10506	-3.12374	-2.97115	-3.1216	-3.1255	-3.12026	-3.11614	-2.97169	-2.97242	-2.96051	-3.1255	-3.03201	-2.97989	-2.97242
647	train	-2.64586	-2.58607	±0.03	±0.08	-2.6603	-2.64997	-2.65933	-2.60021	-2.65949	-2.50524	-2.62291	-2.66044	-2.66195	-2.65663	-2.506	-2.50671	-2.49326	-2.66044	-2.43113	-2.52249	-2.50671
648	train	-2.33055	-2.27342	±0.00	±0.07	-2.33533	-2.32547	-2.3349	-2.32593	-2.33113	-2.17862	-2.31308	-2.3355	-2.32924	-2.33709	-2.17957	-2.18045	-2.16372	-2.3355	-2.27128	-2.19088	-2.18045
649	val	-2.07854	-2.01267	±0.04	±0.08	-2.08783	-2.07662	-2.03367	-2.04669	-2.1479	-1.95644	-1.9848	-1.95061	-2.12686	-2.17264	-1.95757	-1.95876	-1.93742	-1.92376	-1.94144	-1.95357	-1.95876
650	train	-1.95905	-1.88928	±0.00	±0.09	-1.96089	-1.95069	-1.96102	-1.96105	-1.96162	-1.81015	-1.9553	-1.96093	-1.96092	-1.95732	-1.81145	-1.81305	-1.78613	-1.96093	-1.70853	-1.78479	-1.81305
651	train	-1.86015	-1.79468	±0.01	±0.08	-1.85647	-1.86013	-1.85677	-1.86998	-1.85741	-1.7142	-1.85961	-1.85666	-1.85906	-1.85696	-1.71565	-1.71773	-1.68461	-1.85666	-1.70853	-1.66147	-1.71773
652	train	-1.78739	-1.72689	±0.01	±0.08	-1.78351	-1.7933	-1.78337	-1.79255	-1.78421	-1.65104	-1.7818	-1.78327	-1.78406	-1.78706	-1.65265	-1.65525	-1.61551	-1.78327	-1.7032	-1.56776	-1.65525
653	test	-1.7181	-1.67769	±0.04	±0.08	-1.74329	-1.75381	-1.69211	-1.65982	-1.74149	-1.61017	-1.70832	-1.75066	-1.79046	-1.73239	-1.61193	-1.61509	-1.56844	-1.741	-1.6925	-1.49418	-1.61509
654	train	-1.70199	-1.64277	±0.00	±0.08	-1.69877	-1.70908	-1.69952	-1.70283	-1.69973	-1.58524	-1.68006	-1.69874	-1.69887	-1.70485	-1.58714	-1.59087	-1.53712	-1.69874	-1.60976	-1.43498	-1.59087
655	train	-1.69346	-1.63498	±0.00	±0.09	-1.6907	-1.70069	-1.69021	-1.69342	-1.69226	-1.57217	-1.66704	-1.69032	-1.69216	-1.68755	-1.57421	-1.57854	-1.51754	-1.69032	-1.6925	-1.3865	-1.57854
656	train	-2.24725	-2.21617	±0.02	±0.08	-2.25872	-2.24903	-2.25899	-2.21246	-2.25703	-2.22335	-2.25907	-2.25907	-2.25466	-2.25965	-2.22517	-2.22677	-2.19208	-2.25907	-1.96659	-2.08632	-2.22677
657	test	-2.05264	-2.05985	±0.04	±0.07	-2.09072	-2.08865	-2.04054	-2.03801	-2.00526	-2.12958	-2.10748	-1.98678	-2.03158	-2.09225	-2.13115	-2.13243	-2.10341	-2.05913	-1.83883	-2.00915	-2.13243
658	train	-1.96542	-1.98245	±0.01	±0.07	-1.97143	-1.96207	-1.9723	-1.95274	-1.96856	-2.05679	-1.99084	-1.97196	-1.96305	-1.97428	-2.05811	-2.05909	-2.03548	-1.97196	-1.78289	-1.95094	-2.05909
659	train	-1.89256	-1.91314	±0.01	±0.07	-1.89145	-1.8852	-1.88932	-1.90314	-1.89369	-2.0003	-1.8817	-1.89073	-1.8921	-1.87612	-2.00137	-2.00208	-1.98367	-1.89073	-1.73232	-1.90744	-2.00208
660	train	-1.82946	-1.86253	±0.01	±0.07	-1.83453	-1.84015	-1.83577	-1.80596	-1.83087	-1.95658	-1.83418	-1.8342	-1.82877	-1.83163	-1.95738	-1.95784	-1.94447	-1.8342	-1.7032	-1.87546	-1.95784
661	train	-1.79663	-1.82778	±0.01	±0.08	-1.79589	-1.80583	-1.79456	-1.78909	-1.7978	-1.9244	-1.79405	-1.79529	-1.79947	-1.79765	-1.92494	-1.92516	-1.91669	-1.79529	-1.63707	-1.85391	-1.92516
662	test	-1.76755	-1.80195	±0.01	±0.08	-1.77337	-1.77567	-1.77815	-1.74651	-1.76407	-1.90366	-1.76046	-1.75198	-1.73973	-1.77771	-1.90394	-1.90394	-1.90022	-1.74083	-1.66638	-1.84269	-1.90393
663	train	-1.76226	-1.80163	±0.00	±0.07	-1.76473	-1.75817	-1.76491	-1.76171	-1.76179	-1.89539	-1.76398	-1.76428	-1.75986	-1.76411	-1.89541	-1.8952	-1.89607	-1.76428	-1.67992	-1.84273	-1.8952
664	train	-1.77575	-1.81267	±0.00	±0.07	-1.77752	-1.76992	-1.77961	-1.77407	-1.77765	-1.90198	-1.77738	-1.7803	-1.78021	-1.77794	-1.90173	-1.90134	-1.90662	-1.7803	-1.67129	-1.85619	-1.90134
665	train	-1.82731	-1.8525	±0.00	±0.07	-1.82977	-1.82483	-1.83071	-1.82229	-1.82895	-1.92781	-1.83007	-1.83017	-1.83449	-1.8311	-1.92729	-1.92673	-1.93618	-1.83017	-1.66819	-1.88702	-1.92673
666	test	-1.90809	-1.92229	±0.03	±0.07	-1.92879	-1.91854	-1.92754	-1.84674	-1.91884	-1.98061	-1.92429	-1.92908	-1.91238	-1.9222	-1.97982	-1.97914	-1.9924	-1.92908	-1.66819	-1.9422	-1.97914
667	train	-2.15138	-2.12505	±0.01	±0.06	-2.15626	-2.15493	-2.15478	-2.13587	-2.15505	-2.13854	-2.15453	-2.15453	-2.15853	-2.15534	-2.14038	-2.14205	-2.10667	-2.15453	-1.91646	-2.00534	-2.14205
668	test	-1.97411	-1.97792	±0.02	±0.06	-1.98865	-1.99416	-1.95351	-1.97138	-1.96283	-2.04675	-1.93505	-1.93463	-1.99427	-1.99182	-2.04832	-2.04966	-2.02027	-1.93719	-1.81571	-1.93072	-2.04966
669	train	-1.87541	-1.89823	±0.01	±0.06	-1.87985	-1.87472	-1.87507	-1.86632	-1.88107	-1.97459	-1.88577	-1.8745	-1.87627	-1.88322	-1.97589	-1.97691	-1.95327	-1.8745	-1.76728	-1.87383	-1.97691
670	test	-1.82132	-1.83956	±0.01	±0.06	-1.81434	-1.80885	-1.82401	-1.81381	-1.84555	-1.91819	-1.80283	-1.80862	-1.80816	-1.81091	-1.91922	-1.91996	-1.90186	-1.81476	-1.71025	-1.83117	-1.91995
671	train	-1.76472	-1.79409	±0.01	±0.06	-1.76931	-1.77399	-1.76923	-1.74777	-1.7633	-1.87431	-1.76724	-1.76913	-1.77288	-1.76808	-1.87507	-1.87553	-1.86282	-1.76913	-1.66638	-1.79982	-1.87553
672	train	-1.73462	-1.76298	±0.01	±0.06	-1.73536	-1.74535	-1.73541	-1.71817	-1.73882	-1.84185	-1.73816	-1.73675	-1.74057	-1.73592	-1.84233	-1.84253	-1.83506	-1.73675	-1.62631	-1.77877	-1.84253
673	train	-1.71115	-1.74088	±0.00	±0.06	-1.70976	-1.71559	-1.7097	-1.71003	-1.71066	-1.82073	-1.71584	-1.71008	-1.70571	-1.7107	-1.82094	-1.82089	-1.81852	-1.71008	-1.6168	-1.76797	-1.82089
674	train	-1.69656	-1.72983	±0.00	±0.06	-1.69404	-1.69513	-1.69329	-1.70438	-1.69596	-1.812	-1.69099	-1.69346	-1.69853	-1.69235	-1.81193	-1.81165	-1.81423	-1.69346	-1.62563	-1.76836	-1.81165
675	val	-1.70809	-1.74775	±0.02	±0.05	-1.70171	-1.70352	-1.73037	-1.7267	-1.67812	-1.81805	-1.75039	-1.73575	-1.73256	-1.70038	-1.8177	-1.81721	-1.82455	-1.70415	-1.67129	-1.78209	-1.81721
676	train	-1.75523	-1.77865	±0.00	±0.05	-1.75643	-1.75836	-1.74897	-1.75499	-1.75741	-1.84321	-1.75458	-1.74834	-1.74834	-1.75667	-1.84258	-1.84191	-1.85376	-1.74834	-1.66819	-1.81308	-1.84191
677	val	-1.86201	-1.86362	±0.01	±0.05	-1.8692	-1.85958	-1.86986	-1.84317	-1.86826	-1.89519	-1.8708	-1.8692	-1.87652	-1.86354	-1.89426	-1.89344	-1.90947	-1.8692	-1.66819	-1.86828	-1.89344
678	train	-2.05353	-2.03606	±0.00	±0.05	-2.05429	-2.05519	-2.05357	-2.05254	-2.05205	-2.05452	-2.05368	-2.05368	-2.05301	-2.05437	-2.05637	-2.05813	-2.022	-2.05368	-1.9028	-1.92506	-2.05813
679	train	-1.89448	-1.90518	±0.01	±0.04	-1.89087	-1.89896	-1.887	-1.90709	-1.88846	-1.96468	-1.89275	-1.88862	-1.88474	-1.88821	-1.96625	-1.96766	-1.93783	-1.88862	-1.81571	-1.85294	-1.96766
680	train	-1.7969	-1.82179	±0.01	±0.05	-1.79195	-1.78801	-1.79435	-1.81871	-1.79149	-1.8932	-1.80228	-1.79405	-1.80115	-1.78725	-1.89449	-1.89556	-1.8718	-1.79405	-1.75919	-1.79739	-1.89556
681	train	-1.73866	-1.76651	±0.01	±0.05	-1.73804	-1.7316	-1.73895	-1.75069	-1.73402	-1.83694	-1.74451	-1.7395	-1.73532	-1.74376	-1.83795	-1.8387	-1.82082	-1.7395	-1.70605	-1.75559	-1.8387
682	train	-1.70428	-1.72895	±0.01	±0.04	-1.70291	-1.70484	-1.70473	-1.712	-1.69691	-1.79295	-1.70788	-1.70351	-1.70467	-1.70518	-1.79367	-1.79413	-1.78197	-1.70351	-1.66436	-1.72487	-1.79413
683	train	-1.67892	-1.7	±0.01	±0.04	-1.67415	-1.68134	-1.67445	-1.68886	-1.6758	-1.76023	-1.67748	-1.67353	-1.67819	-1.67587	-1.76066	-1.76084	-1.75426	-1.67353	-1.62563	-1.70432	-1.76084
684	test	-1.65207	-1.67922	±0.01	±0.04	-1.64803	-1.65345	-1.65467	-1.64487	-1.65931	-1.73875	-1.65227	-1.6546	-1.63643	-1.6469	-1.73888	-1.7388	-1.73765	-1.697	-1.61244	-1.69392	-1.7388
685	train	-1.62837	-1.66073	±0.00	±0.05	-1.62809	-1.63214	-1.62595	-1.62921	-1.62647	-1.72956	-1.62335	-1.62642	-1.62865	-1.62838	-1.72941	-1.72907	-1.73321	-1.62642	-1.61244	-1.69463	-1.72907
686	train	-1.63622	-1.66744	±0.01	±0.05	-1.63134	-1.63777	-1.62938	-1.65277	-1.62984	-1.73505	-1.63176	-1.62908	-1.63414	-1.63075	-1.7346	-1.73403	-1.74327	-1.62908	-1.62099	-1.70858	-1.73403
687	val	-1.69062	-1.71501	±0.01	±0.04	-1.68474	-1.69004	-1.69703	-1.69969	-1.68161	-1.75952	-1.70687	-1.71714	-1.70977	-1.67843	-1.75878	-1.75801	-1.7721	-1.67945	-1.66436	-1.73968	-1.75801
688	val	-1.79801	-1.79653	±0.01	±0.03	-1.80325	-1.79345	-1.80238	-1.78768	-1.80327	-1.81063	-1.80488	-1.80365	-1.80614	-1.80483	-1.80958	-1.80864	-1.82725	-1.80365	-1.66819	-1.79483	-1.80864
689	train	-1.96197	-1.95079	±0.01	±0.03	-1.95581	-1.95463	-1.95625	-1.98479	-1.95837	-1.9711	-1.95633	-1.95633	-1.95644	-1.95893	-1.97297	-1.97482	-1.93788	-1.95633	-1.89226	-1.84534	-1.97482
690	train	-1.80129	-1.8129	±0.00	±0.06	-1.80065	-1.80749	-1.79799	-1.80441	-1.79594	-1.88321	-1.79544	-1.79693	-1.79475	-1.79729	-1.88479	-1.88626	-1.85592	-1.79693	-1.65938	-1.77567	-1.88626
691	train	-1.714	-1.73703	±0.01	±0.05	-1.71095	-1.70589	-1.71222	-1.72566	-1.71527	-1.81247	-1.71682	-1.7115	-1.71936	-1.70629	-1.81375	-1.81487	-1.79091	-1.7115	-1.62563	-1.72149	-1.81487
692	val	-1.66244	-1.68922	±0.01	±0.05	-1.66514	-1.65665	-1.66225	-1.66986	-1.65832	-1.7564	-1.69933	-1.64037	-1.67088	-1.67177	-1.75738	-1.75817	-1.74041	-1.66782	-1.60319	-1.68056	-1.75817
693	train	-1.64597	-1.66066	±0.02	±0.04	-1.63681	-1.63492	-1.63709	-1.67914	-1.64186	-1.71235	-1.64069	-1.63942	-1.64796	-1.64145	-1.71302	-1.7135	-1.70178	-1.63942	-1.58787	-1.65047	-1.7135
694	val	-1.60297	-1.62419	±0.01	±0.04	-1.61273	-1.61513	-1.60965	-1.59818	-1.57916	-1.67939	-1.56733	-1.56533	-1.60312	-1.61441	-1.67977	-1.67994	-1.67412	-1.66148	-1.56113	-1.63041	-1.67994
695	test	-1.58011	-1.59751	±0.02	±0.04	-1.58822	-1.59006	-1.5931	-1.55097	-1.57819	-1.65755	-1.55598	-1.54344	-1.56079	-1.58514	-1.65762	-1.65751	-1.65745	-1.54181	-1.56194	-1.62038	-1.65751
696	train	-1.5737	-1.59956	±0.01	±0.04	-1.56732	-1.57003	-1.56949	-1.58781	-1.57384	-1.6479	-1.577	-1.56964	-1.56659	-1.56502	-1.64767	-1.64729	-1.65284	-1.56964	-1.61176	-1.62137	-1.64729
697	train	-1.57762	-1.603	±0.01	±0.04	-1.5678	-1.57394	-1.57095	-1.60221	-1.57318	-1.65281	-1.57335	-1.56851	-1.56549	-1.56876	-1.65227	-1.65164	-1.66261	-1.56851	-1.61176	-1.6355	-1.65164
698	train	-1.62305	-1.63811	±0.01	±0.03	-1.61685	-1.62175	-1.61267	-1.64545	-1.61851	-1.67657	-1.6167	-1.61157	-1.61204	-1.60785	-1.67571	-1.67485	-1.69101	-1.61157	-1.61335	-1.66665	-1.67485
699	train	-1.73161	-1.72713	±0.01	±0.02	-1.73274	-1.72262	-1.73371	-1.73634	-1.73266	-1.72675	-1.73313	-1.73313	-1.73277	-1.73424	-1.72558	-1.72453	-1.74554	-1.73313	-1.66819	-1.72166	-1.72453
700	train	-1.85771	-1.84958	±0.01	±0.06	-1.8617	-1.8564	-1.86242	-1.84463	-1.86342	-1.88812	-1.8623	-1.8623	-1.86185	-1.86393	-1.89001	-1.89195	-1.85417	-1.8623	-1.65938	-1.76602	-1.89195
701	train	-1.71592	-1.73232	±0.01	±0.05	-1.71889	-1.72229	-1.7177	-1.70847	-1.71226	-1.80219	-1.72044	-1.71958	-1.71974	-1.71525	-1.80377	-1.80532	-1.77442	-1.71958	-1.58548	-1.69879	-1.80532
702	train	-1.63431	-1.6613	±0.01	±0.05	-1.63809	-1.63075	-1.64151	-1.61977	-1.6414	-1.73226	-1.64684	-1.64012	-1.64028	-1.64193	-1.73353	-1.73471	-1.71049	-1.64012	-1.56966	-1.646	-1.73471
703	train	-1.59244	-1.61546	±0.01	±0.04	-1.59694	-1.58624	-1.59701	-1.58723	-1.59479	-1.67644	-1.59381	-1.59658	-1.60038	-1.59875	-1.6774	-1.67823	-1.6605	-1.59658	-1.53771	-1.60595	-1.67823
704	train	-1.574	-1.58513	±0.01	±0.03	-1.5718	-1.56614	-1.57021	-1.58788	-1.57396	-1.63235	-1.56954	-1.56954	-1.55729	-1.5711	-1.633	-1.63349	-1.62211	-1.56954	-1.5093	-1.57651	-1.63349
705	val	-1.53338	-1.54892	±0.02	±0.04	-1.551	-1.54804	-1.55221	-1.5156	-1.50005	-1.59918	-1.53606	-1.5179	-1.50552	-1.55327	-1.59951	-1.59968	-1.59452	-1.51661	-1.48598	-1.55691	-1.59968
706	train	-1.52182	-1.53887	±0.01	±0.03	-1.52946	-1.52614	-1.5269	-1.50966	-1.51697	-1.57697	-1.52117	-1.52659	-1.52348	-1.52567	-1.57698	-1.57685	-1.57776	-1.52659	-1.49549	-1.54722	-1.57685
707	train	-1.51258	-1.53169	±0.00	±0.03	-1.51052	-1.50912	-1.5116	-1.51621	-1.51547	-1.56684	-1.51781	-1.51121	-1.50607	-1.50473	-1.56653	-1.56611	-1.57294	-1.51121	-1.53771	-1.54843	-1.56611
708	train	-1.51307	-1.53898	±0.00	±0.03	-1.51025	-1.51228	-1.5131	-1.5174	-1.51232	-1.57114	-1.51596	-1.5134	-1.52379	-1.51391	-1.57051	-1.56982	-1.58238	-1.5134	-1.59046	-1.56267	-1.56982
709	train	-1.55954	-1.57337	±0.01	±0.02	-1.55285	-1.55404	-1.55349	-1.5807	-1.55664	-1.59412	-1.55582	-1.55312	-1.5537	-1.54627	-1.59317	-1.59223	-1.6103	-1.55312	-1.61162	-1.59379	-1.59223
710	val	-1.65543	-1.65128	±0.00	±0.01	-1.65836	-1.64818	-1.65724	-1.65374	-1.65961	-1.64333	-1.65957	-1.65824	-1.66196	-1.6567	-1.64204	-1.6409	-1.66413	-1.65824	-1.62004	-1.64858	-1.6409
711	test	-1.76475	-1.7618	±0.01	±0.05	-1.77143	-1.76234	-1.77078	-1.74967	-1.76951	-1.80541	-1.77143	-1.77143	-1.76383	-1.76916	-1.80732	-1.80936	-1.77068	-1.77143	-1.59046	-1.68694	-1.80936
712	train	-1.64434	-1.66095	±0.00	±0.04	-1.64468	-1.64436	-1.64316	-1.64701	-1.6425	-1.72147	-1.64509	-1.64226	-1.65379	-1.63635	-1.72306	-1.72469	-1.69316	-1.64226	-1.58548	-1.62214	-1.72469
713	test	-1.58342	-1.60282	±0.02	±0.03	-1.5729	-1.56353	-1.5875	-1.58843	-1.60473	-1.65245	-1.62802	-1.57897	-1.5815	-1.57892	-1.65371	-1.65496	-1.63038	-1.57656	-1.56966	-1.5708	-1.65496
714	val	-1.54045	-1.5569	±0.01	±0.03	-1.5336	-1.5218	-1.54472	-1.55925	-1.54286	-1.59693	-1.5511	-1.52611	-1.5729	-1.53719	-1.59787	-1.59875	-1.58096	-1.53517	-1.53771	-1.53166	-1.59875
715	train	-1.51328	-1.52179	±0.01	±0.02	-1.50819	-1.50026	-1.50846	-1.53737	-1.51214	-1.55286	-1.50601	-1.50761	-1.5094	-1.50399	-1.55347	-1.554	-1.54285	-1.50761	-1.5093	-1.50286	-1.554
716	train	-1.48339	-1.49571	±0.01	±0.02	-1.48871	-1.48172	-1.48688	-1.47288	-1.48676	-1.51947	-1.4922	-1.4881	-1.48459	-1.49303	-1.51975	-1.51994	-1.5153	-1.4881	-1.48598	-1.4837	-1.51994
717	train	-1.46581	-1.47754	±0.01	±0.01	-1.4705	-1.46279	-1.46877	-1.45618	-1.4708	-1.49688	-1.46912	-1.46945	-1.47328	-1.46757	-1.49683	-1.49669	-1.49843	-1.46945	-1.48041	-1.47429	-1.49669
718	val	-1.44913	-1.46302	±0.01	±0.02	-1.45558	-1.44984	-1.46082	-1.44173	-1.43769	-1.48622	-1.44844	-1.44761	-1.43312	-1.44766	-1.48585	-1.4854	-1.49335	-1.4565	-1.48041	-1.47566	-1.4854
719	train	-1.4573	-1.47197	±0.00	±0.02	-1.45643	-1.45284	-1.45509	-1.46578	-1.45637	-1.48985	-1.45811	-1.45585	-1.45158	-1.46077	-1.48914	-1.4884	-1.5024	-1.45585	-1.50668	-1.48994	-1.4884
720	train	-1.48934	-1.50236	±0.00	±0.02	-1.49133	-1.48703	-1.48847	-1.49497	-1.48489	-1.512	-1.49049	-1.48907	-1.48754	-1.48732	-1.51095	-1.50995	-1.52975	-1.48907	-1.55643	-1.52093	-1.50995
721	val	-1.57844	-1.57528	±0.00	±0.01	-1.58003	-1.57057	-1.57895	-1.58252	-1.58013	-1.56014	-1.57996	-1.57954	-1.56727	-1.57745	-1.55876	-1.55752	-1.5828	-1.57954	-1.61162	-1.57539	-1.55752
722	train	-1.6801	-1.68257	±0.01	±0.04	-1.68394	-1.67335	-1.68413	-1.6758	-1.6833	-1.72285	-1.68355	-1.68355	-1.68357	-1.68249	-1.72478	-1.72692	-1.6873	-1.68355	-1.58974	-1.60801	-1.72692
723	val	-1.58753	-1.60657	±0.02	±0.03	-1.57608	-1.57361	-1.58471	-1.6146	-1.58866	-1.64097	-1.61659	-1.62531	-1.62344	-1.57269	-1.64256	-1.64428	-1.61206	-1.62202	-1.58419	-1.54566	-1.64428
724	train	-1.51663	-1.53358	±0.01	±0.03	-1.5138	-1.5042	-1.51399	-1.5335	-1.51764	-1.57296	-1.51868	-1.51323	-1.51052	-1.51814	-1.57422	-1.57553	-1.55054	-1.51323	-1.56936	-1.49584	-1.57553
725	train	-1.47372	-1.48934	±0.01	±0.02	-1.4746	-1.46416	-1.47436	-1.48116	-1.47434	-1.51782	-1.47615	-1.47403	-1.4764	-1.47748	-1.51874	-1.51967	-1.50174	-1.47403	-1.53684	-1.45763	-1.51967
726	train	-1.45575	-1.45966	±0.02	±0.02	-1.44613	-1.43906	-1.44646	-1.491	-1.4561	-1.47378	-1.44876	-1.44815	-1.44592	-1.44381	-1.47437	-1.47493	-1.46392	-1.44815	-1.50922	-1.42946	-1.47493
727	train	-1.42308	-1.43189	±0.01	±0.02	-1.42584	-1.41832	-1.43002	-1.41359	-1.42764	-1.44016	-1.42863	-1.42842	-1.42188	-1.4272	-1.44041	-1.44061	-1.43639	-1.42842	-1.48323	-1.41069	-1.44061
728	train	-1.40573	-1.41459	±0.01	±0.02	-1.41045	-1.4018	-1.4132	-1.39028	-1.41292	-1.41714	-1.40596	-1.41235	-1.4109	-1.40862	-1.41704	-1.4169	-1.41935	-1.41235	-1.48041	-1.4015	-1.4169
729	train	-1.39697	-1.40661	±0.00	±0.02	-1.40051	-1.39329	-1.40215	-1.39156	-1.39732	-1.40588	-1.40447	-1.40207	-1.40526	-1.39505	-1.40544	-1.40498	-1.41393	-1.40207	-1.48041	-1.40292	-1.40498
730	train	-1.40217	-1.41075	±0.00	±0.02	-1.40376	-1.39626	-1.40354	-1.40434	-1.40294	-1.40875	-1.40626	-1.40442	-1.40214	-1.4046	-1.40797	-1.40719	-1.42247	-1.40442	-1.47932	-1.4171	-1.40719
731	train	-1.43177	-1.43559	±0.01	±0.01	-1.43043	-1.42141	-1.43249	-1.43622	-1.43829	-1.42996	-1.43192	-1.43086	-1.42756	-1.43044	-1.42882	-1.42777	-1.44915	-1.43086	-1.48323	-1.44784	-1.42777
732	train	-1.49371	-1.4966	±0.00	±0.02	-1.49766	-1.49074	-1.49782	-1.48693	-1.49541	-1.47693	-1.49753	-1.49753	-1.50433	-1.49768	-1.47544	-1.47414	-1.50129	-1.49753	-1.57517	-1.50185	-1.47414
733	train	-1.59719	-1.60447	±0.00	±0.03	-1.59863	-1.59016	-1.59823	-1.59983	-1.59911	-1.64035	-1.59853	-1.59853	-1.60204	-1.59853	-1.6423	-1.64454	-1.60393	-1.59853	-1.58904	-1.52912	-1.64454
734	test	-1.51702	-1.53964	±0.01	±0.03	-1.51111	-1.50959	-1.5191	-1.529	-1.5163	-1.56063	-1.56258	-1.59854	-1.55516	-1.51225	-1.56223	-1.56404	-1.53107	-1.52685	-1.58216	-1.46929	-1.56404
735	train	-1.46024	-1.47379	±0.00	±0.03	-1.45898	-1.45232	-1.46184	-1.46508	-1.46298	-1.49374	-1.46738	-1.46262	-1.46385	-1.45807	-1.495	-1.49639	-1.4709	-1.46262	-1.56525	-1.42105	-1.49639
736	train	-1.42093	-1.42941	±0.01	±0.03	-1.41923	-1.41391	-1.41985	-1.43261	-1.41906	-1.43906	-1.41944	-1.42002	-1.41605	-1.41796	-1.43997	-1.44096	-1.4228	-1.42002	-1.53431	-1.38383	-1.44096
737	val	-1.39677	-1.39926	±0.02	±0.03	-1.38598	-1.38442	-1.39208	-1.43805	-1.38331	-1.3951	-1.38556	-1.39865	-1.41173	-1.38639	-1.39566	-1.39626	-1.38529	-1.388	-1.50834	-1.35629	-1.39626
738	train	-1.36333	-1.36834	±0.00	±0.03	-1.36303	-1.36048	-1.36437	-1.37003	-1.35875	-1.3612	-1.36387	-1.36522	-1.3626	-1.36397	-1.36141	-1.36164	-1.35774	-1.36522	-1.48268	-1.33784	-1.36164
739	train	-1.34786	-1.35254	±0.00	±0.03	-1.34937	-1.34574	-1.35016	-1.34823	-1.34583	-1.33767	-1.35457	-1.34994	-1.35162	-1.34948	-1.33752	-1.33739	-1.34042	-1.34994	-1.47921	-1.32874	-1.33739
740	train	-1.34424	-1.34587	±0.00	±0.04	-1.34432	-1.34147	-1.34339	-1.34865	-1.34337	-1.32569	-1.34381	-1.34352	-1.34228	-1.3412	-1.32519	-1.32472	-1.33453	-1.34352	-1.47932	-1.33009	-1.32472
741	train	-1.3503	-1.35115	±0.01	±0.03	-1.35056	-1.3442	-1.34738	-1.35974	-1.3496	-1.32766	-1.34966	-1.34863	-1.34644	-1.35257	-1.3268	-1.326	-1.34242	-1.34863	-1.47921	-1.34402	-1.326
742	train	-1.3685	-1.37101	±0.01	±0.03	-1.36906	-1.35911	-1.36843	-1.37931	-1.36659	-1.34776	-1.37418	-1.36966	-1.37198	-1.37209	-1.34655	-1.34544	-1.36825	-1.36966	-1.47932	-1.37433	-1.34544
743	train	-1.41353	-1.4146	±0.00	±0.02	-1.41209	-1.41101	-1.41237	-1.41778	-1.41438	-1.3934	-1.41266	-1.41266	-1.41277	-1.41594	-1.39182	-1.39045	-1.41932	-1.41266	-1.50068	-1.4277	-1.39045
744	train	-1.51801	-1.52745	±0.01	±0.03	-1.51601	-1.51395	-1.51595	-1.52782	-1.51632	-1.55792	-1.51622	-1.51622	-1.51149	-1.51459	-1.5599	-1.56225	-1.5206	-1.51622	-1.58867	-1.45032	-1.56225
745	test	-1.45743	-1.47047	±0.01	±0.04	-1.44867	-1.4522	-1.46814	-1.46354	-1.45461	-1.4805	-1.52354	-1.56376	-1.49131	-1.45097	-1.48211	-1.48402	-1.45025	-1.49959	-1.40765	-1.39309	-1.48402
746	val	-1.40811	-1.40979	±0.00	±0.02	-1.40715	-1.40762	-1.40808	-1.41432	-1.40338	-1.41486	-1.41821	-1.4528	-1.42875	-1.39819	-1.41612	-1.41759	-1.39154	-1.42952	-1.39421	-1.34651	-1.41759
747	train	-1.36963	-1.36288	±0.00	±0.02	-1.36724	-1.37173	-1.36658	-1.37661	-1.36596	-1.36075	-1.3727	-1.36674	-1.3656	-1.35871	-1.36165	-1.3627	-1.34423	-1.36674	-1.38792	-1.31034	-1.3627
748	train	-1.33767	-1.32835	±0.02	±0.02	-1.32873	-1.33837	-1.32796	-1.36416	-1.32911	-1.31684	-1.33108	-1.32816	-1.33058	-1.3271	-1.31738	-1.31803	-1.307	-1.32816	-1.38792	-1.28338	-1.31803
749	train	-1.31131	-1.30323	±0.01	±0.03	-1.30191	-1.31118	-1.30208	-1.33691	-1.30447	-1.28261	-1.30855	-1.3016	-1.30425	-1.30703	-1.28279	-1.28305	-1.27935	-1.3016	-1.39924	-1.26516	-1.28305
750	test	-1.30207	-1.29946	±0.02	±0.05	-1.28869	-1.29775	-1.29293	-1.32942	-1.30155	-1.25843	-1.32442	-1.34033	-1.29811	-1.28882	-1.25825	-1.25813	-1.26162	-1.33315	-1.44502	-1.25602	-1.25813
751	train	-1.292	-1.2869	±0.01	±0.05	-1.28771	-1.29721	-1.2878	-1.29828	-1.289	-1.24556	-1.2919	-1.28725	-1.29225	-1.28881	-1.24501	-1.24453	-1.25508	-1.28725	-1.47812	-1.25708	-1.24453
752	train	-1.30365	-1.29426	±0.01	±0.05	-1.29693	-1.2994	-1.2964	-1.32607	-1.29946	-1.2464	-1.30131	-1.29629	-1.29969	-1.29953	-1.24549	-1.24467	-1.26209	-1.29629	-1.47717	-1.27053	-1.24467
753	train	-1.30827	-1.30668	±0.00	±0.05	-1.30786	-1.30346	-1.31181	-1.30834	-1.30988	-1.26518	-1.31153	-1.31102	-1.30715	-1.31067	-1.26389	-1.26275	-1.28683	-1.31102	-1.47921	-1.30017	-1.26275
754	train	-1.33098	-1.33456	±0.01	±0.04	-1.32601	-1.33556	-1.3257	-1.34207	-1.32557	-1.30925	-1.32532	-1.32532	-1.32963	-1.32931	-1.30759	-1.30616	-1.33658	-1.32532	-1.47932	-1.35266	-1.30616
755	train	-1.80457	-1.82429	±0.01	±0.04	-1.80009	-1.80995	-1.79946	-1.81225	-1.80107	-1.83901	-1.79944	-1.79944	-1.79909	-1.80668	-1.83814	-1.83577	-1.86586	-1.79944	-1.93661	-1.83493	-1.83577
756	train	-1.7006	-1.69706	±0.02	±0.04	-1.71167	-1.70178	-1.71099	-1.67218	-1.70639	-1.7079	-1.70242	-1.71191	-1.70456	-1.70124	-1.70709	-1.70516	-1.73078	-1.71191	-1.55075	-1.70815	-1.70516
757	train	-1.66322	-1.6847	±0.02	±0.03	-1.67661	-1.6675	-1.67707	-1.62185	-1.67309	-1.71354	-1.65657	-1.67719	-1.66905	-1.68424	-1.71275	-1.71118	-1.73313	-1.67719	-1.66942	-1.70831	-1.71118
758	train	-1.76676	-1.76243	±0.01	±0.04	-1.77345	-1.76579	-1.77267	-1.75135	-1.77051	-1.77204	-1.76804	-1.77302	-1.77526	-1.7804	-1.77126	-1.77001	-1.78884	-1.77302	-1.62769	-1.75788	-1.77001
759	train	-1.8606	-1.85474	±0.01	±0.05	-1.86878	-1.86173	-1.86822	-1.84016	-1.86413	-1.87191	-1.86225	-1.8688	-1.86375	-1.87516	-1.87113	-1.87018	-1.88607	-1.8688	-1.67353	-1.84577	-1.87018
760	test	-1.90809	-1.92229	±0.03	±0.07	-1.92879	-1.91854	-1.92754	-1.84674	-1.91884	-1.98061	-1.92429	-1.92908	-1.91238	-1.9222	-1.97982	-1.97914	-1.9924	-1.92908	-1.66819	-1.9422	-1.97914
761	train	-1.78646	-1.79084	±0.00	±0.03	-1.78588	-1.78688	-1.7869	-1.78842	-1.78423	-1.77475	-1.78649	-1.78649	-1.79219	-1.78133	-1.77392	-1.77164	-1.80067	-1.78649	-1.91154	-1.77482	-1.77164
762	train	-1.65119	-1.64245	±0.01	±0.03	-1.65556	-1.64995	-1.65446	-1.63472	-1.66128	-1.63947	-1.64488	-1.65339	-1.65233	-1.6502	-1.63863	-1.6367	-1.66276	-1.65339	-1.55075	-1.64643	-1.6367
763	train	-1.60468	-1.61892	±0.02	±0.02	-1.61129	-1.61133	-1.60938	-1.57727	-1.61413	-1.63982	-1.60245	-1.61093	-1.6109	-1.61717	-1.63896	-1.63734	-1.66065	-1.61093	-1.58867	-1.64308	-1.63734
764	train	-1.70464	-1.69825	±0.02	±0.02	-1.7111	-1.71281	-1.71274	-1.67735	-1.70923	-1.69387	-1.70668	-1.71157	-1.71567	-1.71636	-1.69299	-1.69165	-1.71247	-1.71157	-1.61299	-1.68948	-1.69165
765	train	-1.80572	-1.79355	±0.01	±0.03	-1.81065	-1.80658	-1.81121	-1.79371	-1.80646	-1.78974	-1.8032	-1.81031	-1.81256	-1.81735	-1.78883	-1.78777	-1.80609	-1.81031	-1.67353	-1.77434	-1.78777
766	train	-1.86201	-1.86362	±0.01	±0.05	-1.8692	-1.85958	-1.86986	-1.84317	-1.86826	-1.89519	-1.8708	-1.8692	-1.87652	-1.86354	-1.89426	-1.89344	-1.90947	-1.8692	-1.66819	-1.86828	-1.89344
767	train	-1.75966	-1.75205	±0.00	±0.04	-1.76117	-1.7562	-1.76078	-1.75518	-1.76496	-1.71227	-1.7626	-1.76124	-1.755	-1.75669	-1.71146	-1.70929	-1.73721	-1.76124	-1.89406	-1.71627	-1.70929
768	train	-1.59352	-1.58682	±0.01	±0.02	-1.5995	-1.59443	-1.59771	-1.57961	-1.59634	-1.57262	-1.59783	-1.59987	-1.6001	-1.59772	-1.57175	-1.56983	-1.59623	-1.59987	-1.54675	-1.58599	-1.56983
769	train	-1.54363	-1.5515	±0.01	±0.02	-1.5484	-1.55176	-1.54364	-1.53525	-1.53911	-1.56743	-1.53575	-1.5412	-1.54704	-1.5511	-1.5665	-1.56484	-1.58937	-1.5412	-1.50922	-1.57884	-1.56484
770	test	-1.64187	-1.63247	±0.02	±0.02	-1.64975	-1.65795	-1.65496	-1.60623	-1.64047	-1.61679	-1.61891	-1.65579	-1.63255	-1.65151	-1.61581	-1.6144	-1.63703	-1.65124	-1.61231	-1.62179	-1.6144
771	train	-1.75306	-1.73136	±0.01	±0.04	-1.74968	-1.748	-1.75787	-1.75014	-1.75958	-1.70848	-1.75476	-1.75808	-1.75818	-1.7543	-1.70747	-1.7063	-1.72688	-1.75808	-1.62563	-1.70345	-1.7063
772	train	-1.79801	-1.79653	±0.01	±0.03	-1.80325	-1.79345	-1.80238	-1.78768	-1.80327	-1.81063	-1.80488	-1.80365	-1.80614	-1.80483	-1.80958	-1.80864	-1.82725	-1.80365	-1.66819	-1.79483	-1.80864
773	train	-1.72342	-1.69049	±0.00	±0.05	-1.72576	-1.71726	-1.72524	-1.7225	-1.72631	-1.65149	-1.72498	-1.72498	-1.72754	-1.72588	-1.65072	-1.64865	-1.67542	-1.72498	-1.55871	-1.65926	-1.64865
774	train	-1.53557	-1.5308	±0.02	±0.02	-1.54372	-1.53696	-1.54611	-1.508	-1.54308	-1.5073	-1.53841	-1.54396	-1.54853	-1.54353	-1.5064	-1.50451	-1.53114	-1.54396	-1.54675	-1.52679	-1.50451
775	train	-1.49033	-1.49462	±0.00	±0.01	-1.48828	-1.48999	-1.48829	-1.49482	-1.49027	-1.49628	-1.48626	-1.48763	-1.48508	-1.4876	-1.49529	-1.4936	-1.51922	-1.48763	-1.50922	-1.51551	-1.4936
776	train	-1.58815	-1.57074	±0.02	±0.02	-1.59116	-1.60175	-1.591	-1.56227	-1.59457	-1.54068	-1.58531	-1.59193	-1.58925	-1.59096	-1.53961	-1.53814	-1.56244	-1.59193	-1.53865	-1.55473	-1.53814
777	train	-1.68552	-1.66276	±0.01	±0.03	-1.6877	-1.68708	-1.68629	-1.6765	-1.69001	-1.62799	-1.68412	-1.68751	-1.68836	-1.69215	-1.62687	-1.62562	-1.64828	-1.68751	-1.61244	-1.63295	-1.62562
778	train	-1.73161	-1.72713	±0.01	±0.02	-1.73274	-1.72262	-1.73371	-1.73634	-1.73266	-1.72675	-1.73313	-1.73313	-1.73277	-1.73424	-1.72558	-1.72453	-1.74554	-1.73313	-1.66819	-1.72166	-1.72453
779	train	-1.67933	-1.63416	±0.01	±0.07	-1.68	-1.66982	-1.67742	-1.69513	-1.67429	-1.59236	-1.67398	-1.67889	-1.67434	-1.67494	-1.59163	-1.58967	-1.61522	-1.67889	-1.42076	-1.60371	-1.58967
780	val	-1.48004	-1.47425	±0.02	±0.03	-1.48832	-1.47934	-1.49124	-1.45296	-1.48831	-1.44344	-1.45828	-1.49273	-1.48657	-1.48988	-1.44251	-1.44066	-1.46741	-1.48804	-1.54313	-1.46876	-1.44066
781	train	-1.42815	-1.43511	±0.00	±0.02	-1.4303	-1.42756	-1.42965	-1.42599	-1.42723	-1.4263	-1.42566	-1.43092	-1.42943	-1.42903	-1.42525	-1.42355	-1.45011	-1.43092	-1.50834	-1.45301	-1.42355
782	train	-1.53217	-1.50811	±0.01	±0.03	-1.53568	-1.5446	-1.53408	-1.51514	-1.53137	-1.46541	-1.52936	-1.53444	-1.53479	-1.53286	-1.46427	-1.46274	-1.48854	-1.53444	-1.47932	-1.48815	-1.46274
783	train	-1.619	-1.59636	±0.01	±0.03	-1.6255	-1.62407	-1.62444	-1.59841	-1.62258	-1.54809	-1.61696	-1.62385	-1.62122	-1.62686	-1.54687	-1.54553	-1.57011	-1.62385	-1.61162	-1.56268	-1.54553
784	val	-1.65543	-1.65128	±0.00	±0.01	-1.65836	-1.64818	-1.65724	-1.65374	-1.65961	-1.64333	-1.65957	-1.65824	-1.66196	-1.6567	-1.64204	-1.6409	-1.66413	-1.65824	-1.62004	-1.64858	-1.6409
785	train	-1.62566	-1.5826	±0.01	±0.06	-1.62476	-1.61422	-1.6229	-1.64358	-1.62283	-1.53481	-1.62316	-1.624	-1.62924	-1.62513	-1.53411	-1.53227	-1.55656	-1.624	-1.41084	-1.54957	-1.53227
786	train	-1.42455	-1.41378	±0.01	±0.02	-1.43353	-1.42355	-1.43259	-1.40299	-1.43008	-1.38099	-1.42202	-1.43326	-1.43118	-1.43675	-1.38004	-1.37822	-1.40499	-1.43326	-1.42076	-1.41187	-1.37822
787	train	-1.37795	-1.3804	±0.01	±0.03	-1.37354	-1.36653	-1.37707	-1.39303	-1.37961	-1.35743	-1.37278	-1.37711	-1.37609	-1.37099	-1.35632	-1.35461	-1.38199	-1.37711	-1.50668	-1.3913	-1.35461
788	train	-1.48167	-1.45201	±0.01	±0.04	-1.48269	-1.48727	-1.48216	-1.47081	-1.48545	-1.39089	-1.47685	-1.48211	-1.48186	-1.4796	-1.38967	-1.38809	-1.41526	-1.48211	-1.47932	-1.42198	-1.38809
789	train	-1.55712	-1.52874	±0.01	±0.04	-1.56304	-1.5592	-1.56209	-1.53804	-1.56324	-1.4686	-1.5559	-1.56282	-1.56367	-1.56675	-1.46728	-1.46588	-1.49221	-1.56282	-1.53865	-1.49248	-1.46588
790	train	-1.57844	-1.57528	±0.00	±0.01	-1.58003	-1.57057	-1.57895	-1.58252	-1.58013	-1.56014	-1.57996	-1.57954	-1.56727	-1.57745	-1.55876	-1.55752	-1.5828	-1.57954	-1.61162	-1.57539	-1.55752
791	train	-1.55669	-1.52175	±0.01	±0.05	-1.5613	-1.55128	-1.56177	-1.54736	-1.56173	-1.47876	-1.56124	-1.56124	-1.55956	-1.56232	-1.4781	-1.47637	-1.49936	-1.56124	-1.37499	-1.49675	-1.47637
792	test	-1.37997	-1.36292	±0.01	±0.03	-1.37969	-1.37136	-1.38234	-1.37418	-1.39228	-1.31988	-1.37486	-1.3863	-1.41721	-1.3813	-1.31891	-1.31714	-1.34382	-1.38094	-1.35634	-1.35603	-1.31714
793	test	-1.33443	-1.32691	±0.02	±0.05	-1.31719	-1.30916	-1.34043	-1.36972	-1.33566	-1.28959	-1.30286	-1.33399	-1.31282	-1.3134	-1.28843	-1.28672	-1.31478	-1.31905	-1.50668	-1.33031	-1.28672
794	train	-1.42419	-1.39443	±0.01	±0.05	-1.43103	-1.43113	-1.432	-1.40178	-1.42501	-1.317	-1.42572	-1.43097	-1.43194	-1.4261	-1.3157	-1.31409	-1.34246	-1.43097	-1.47921	-1.35611	-1.31409
795	train	-1.49015	-1.46031	±0.02	±0.05	-1.49999	-1.49341	-1.50305	-1.45979	-1.49451	-1.38933	-1.49241	-1.504	-1.50334	-1.50471	-1.38792	-1.38646	-1.41438	-1.504	-1.47932	-1.42218	-1.38646
796	train	-1.49371	-1.4966	±0.00	±0.02	-1.49766	-1.49074	-1.49782	-1.48693	-1.49541	-1.47693	-1.49753	-1.49753	-1.50433	-1.49768	-1.47544	-1.47414	-1.50129	-1.49753	-1.57517	-1.50185	-1.47414
797	train	-1.48563	-1.45688	±0.01	±0.05	-1.4913	-1.48234	-1.49138	-1.47457	-1.48854	-1.42413	-1.49148	-1.49148	-1.48916	-1.48783	-1.42351	-1.42191	-1.44354	-1.49148	-1.30725	-1.44521	-1.42191
798	train	-1.32422	-1.30697	±0.01	±0.03	-1.32747	-1.32444	-1.32945	-1.31164	-1.32811	-1.26005	-1.33374	-1.32964	-1.32422	-1.33022	-1.25906	-1.25735	-1.28385	-1.32964	-1.33113	-1.30122	-1.25735
799	val	-1.27772	-1.26227	±0.02	±0.04	-1.26114	-1.25795	-1.28793	-1.30034	-1.28125	-1.22274	-1.23173	-1.24042	-1.27931	-1.2562	-1.22153	-1.21983	-1.24844	-1.26187	-1.39809	-1.26998	-1.21983
800	train	-1.37515	-1.33845	±0.01	±0.07	-1.37987	-1.37836	-1.37991	-1.35672	-1.38087	-1.24363	-1.36805	-1.38047	-1.37181	-1.37228	-1.24226	-1.24064	-1.27006	-1.38047	-1.47717	-1.29046	-1.24064
801	test	-1.41792	-1.38878	±0.02	±0.06	-1.43643	-1.42895	-1.42387	-1.41405	-1.38629	-1.31008	-1.34666	-1.42539	-1.45319	-1.44066	-1.3086	-1.30709	-1.33644	-1.4536	-1.47932	-1.35161	-1.30709
802	train	-1.41353	-1.4146	±0.00	±0.02	-1.41209	-1.41101	-1.41237	-1.41778	-1.41438	-1.3934	-1.41266	-1.41266	-1.41277	-1.41594	-1.39182	-1.39045	-1.41932	-1.41266	-1.50068	-1.4277	-1.39045
803	train	-1.41115	-1.39095	±0.01	±0.04	-1.41668	-1.40907	-1.41497	-1.4009	-1.41414	-1.37086	-1.41647	-1.41546	-1.4201	-1.41213	-1.37028	-1.3688	-1.38905	-1.41546	-1.24815	-1.39488	-1.3688
804	train	-1.27888	-1.25129	±0.00	±0.03	-1.27776	-1.28418	-1.2775	-1.27704	-1.27789	-1.20145	-1.27744	-1.27777	-1.27941	-1.27343	-1.20045	-1.19881	-1.22502	-1.27777	-1.21985	-1.24737	-1.19881
805	train	-1.21575	-1.20389	±0.02	±0.05	-1.20618	-1.21523	-1.20586	-1.24502	-1.20649	-1.15683	-1.20642	-1.20551	-1.20836	-1.19979	-1.15557	-1.1539	-1.18292	-1.20551	-1.34844	-1.21029	-1.1539
806	val	-1.33443	-1.28818	±0.00	±0.08	-1.32924	-1.33168	-1.33516	-1.33477	-1.3413	-1.17071	-1.31858	-1.35968	-1.33173	-1.32337	-1.16928	-1.16764	-1.19797	-1.39725	-1.39809	-1.22494	-1.16764
807	val	-1.34918	-1.31927	±0.02	±0.07	-1.37352	-1.36931	-1.35571	-1.33247	-1.31487	-1.23068	-1.27651	-1.37733	-1.38368	-1.37084	-1.22912	-1.22758	-1.2582	-1.3404	-1.47921	-1.28059	-1.22758
808	train	-1.33098	-1.33456	±0.01	±0.04	-1.32601	-1.33556	-1.3257	-1.34207	-1.32557	-1.30925	-1.32532	-1.32532	-1.32963	-1.32931	-1.30759	-1.30616	-1.33658	-1.32532	-1.47932	-1.35266	-1.30616
809	train	-3.77356	-3.75059	±0.00	±0.03	-3.77631	-3.76574	-3.7758	-3.77372	-3.77624	-3.71459	-3.77594	-3.77594	-3.77303	-3.77621	-3.71487	-3.716	-3.70211	-3.77594	-3.76366	-3.6879	-3.716
810	train	-3.0632	-3.02572	±0.01	±0.05	-3.0555	-3.06388	-3.05511	-3.0844	-3.05709	-2.9664	-3.06149	-3.05517	-3.05652	-3.06335	-2.96751	-2.96828	-2.94996	-3.05517	-3.06835	-2.94074	-2.96828
811	val	-2.62071	-2.60375	±0.11	±0.12	-2.59609	-2.59024	-2.52782	-2.56906	-2.82034	-2.53582	-2.77423	-2.76431	-2.79765	-2.67408	-2.53769	-2.53854	-2.51177	-2.54337	-2.46386	-2.48038	-2.53854
812	train	-2.26062	-2.2439	±0.01	±0.03	-2.26679	-2.25709	-2.26727	-2.24539	-2.26658	-2.23242	-2.25411	-2.26715	-2.26636	-2.26818	-2.23505	-2.23615	-2.19933	-2.26715	-2.24627	-2.13487	-2.23615
813	train	-2.084	-2.04918	±0.01	±0.07	-2.07863	-2.08872	-2.07905	-2.09367	-2.07995	-2.00481	-2.08437	-2.07845	-2.08202	-2.07645	-2.00817	-2.00962	-1.96179	-2.07845	-2.16443	-1.85779	-2.00962
814	train	-1.97087	-1.9143	±0.02	±0.11	-1.96509	-1.95505	-1.96431	-2.00442	-1.96548	-1.83588	-1.9602	-1.96524	-1.96282	-1.96528	-1.83997	-1.84186	-1.78227	-1.96524	-2.0944	-1.63371	-1.84186
815	train	-1.89669	-1.82226	±0.01	±0.14	-1.89591	-1.88653	-1.89657	-1.90644	-1.89801	-1.71282	-1.90762	-1.89616	-1.89296	-1.8904	-1.71763	-1.72001	-1.64809	-1.89616	-2.04206	-1.45104	-1.72001
816	val	-1.87974	-1.77932	±0.04	±0.19	-1.8373	-1.84197	-1.91471	-1.89087	-1.91384	-1.62275	-1.89732	-1.89885	-1.89189	-1.82541	-1.62828	-1.63119	-1.54652	-1.97051	-2.00761	-1.29816	-1.63119
817	test	-1.858	-1.73588	±0.04	±0.22	-1.80723	-1.81549	-1.90947	-1.8794	-1.87839	-1.5561	-1.88602	-1.86085	-1.86163	-1.8027	-1.56234	-1.56582	-1.4681	-1.91653	-2.00761	-1.16643	-1.56582
818	train	-1.82044	-1.68913	±0.01	±0.23	-1.81584	-1.81553	-1.81685	-1.83723	-1.81676	-1.50732	-1.82354	-1.81645	-1.81888	-1.81366	-1.51427	-1.51835	-1.40736	-1.81645	-2.00761	-1.05084	-1.51835
819	train	-1.84859	-1.69056	±0.01	±0.27	-1.84485	-1.83499	-1.84523	-1.87325	-1.84465	-1.47302	-1.85236	-1.84538	-1.84571	-1.84646	-1.48068	-1.48537	-1.36092	-1.84538	-2.02752	-0.948329	-1.48537
820	test	-1.77787	-1.77788	±0.01	±0.03	-1.77749	-1.78709	-1.77751	-1.76605	-1.78122	-1.80058	-1.77803	-1.77701	-1.78469	-1.77984	-1.80098	-1.80346	-1.77696	-1.77701	-1.6659	-1.78675	-1.80346
821	train	-1.79097	-1.79403	±0.02	±0.04	-1.80467	-1.79459	-1.8042	-1.75312	-1.79828	-1.81392	-1.80365	-1.80492	-1.79721	-1.79973	-1.8144	-1.81662	-1.79191	-1.80492	-1.66436	-1.81545	-1.81662
822	test	-1.76647	-1.78074	±0.05	±0.06	-1.8163	-1.80402	-1.77286	-1.69429	-1.74489	-1.84441	-1.73829	-1.71641	-1.72071	-1.76698	-1.84496	-1.84696	-1.82382	-1.76675	-1.66436	-1.85962	-1.84696
823	val	-1.77017	-1.79872	±0.05	±0.08	-1.81818	-1.81241	-1.76412	-1.70332	-1.75284	-1.89563	-1.72993	-1.72677	-1.72233	-1.7876	-1.89625	-1.89805	-1.87621	-1.71715	-1.65689	-1.92253	-1.89805
824	train	-1.84994	-1.88702	±0.02	±0.08	-1.86172	-1.85138	-1.86086	-1.81298	-1.86276	-1.97488	-1.83897	-1.86157	-1.85865	-1.8711	-1.97556	-1.9772	-1.95632	-1.86157	-1.6659	-2.01074	-1.9772
825	train	-1.9111	-1.97633	±0.01	±0.09	-1.91723	-1.90689	-1.91614	-1.90486	-1.91037	-2.08617	-1.93619	-1.91726	-1.91189	-1.92584	-2.08691	-2.08843	-2.0681	-1.91726	-1.88778	-2.12788	-2.08843
826	train	-2.03743	-2.10173	±0.01	±0.10	-2.03032	-2.04032	-2.03076	-2.05102	-2.03472	-2.2303	-2.0541	-2.03034	-2.02792	-2.03322	-2.2311	-2.23255	-2.21235	-2.03034	-1.95282	-2.27469	-2.23255
827	test	-2.25943	-2.29818	±0.09	±0.12	-2.27317	-2.2996	-2.15781	-2.19118	-2.37539	-2.41736	-2.22765	-2.17754	-2.33922	-2.25551	-2.41821	-2.41963	-2.39902	-2.14135	-2.09655	-2.46025	-2.41963
828	train	-2.56624	-2.60459	±0.01	±0.07	-2.56755	-2.57727	-2.56773	-2.55184	-2.56681	-2.68456	-2.55579	-2.56723	-2.57232	-2.57475	-2.68545	-2.68697	-2.66493	-2.56723	-2.4824	-2.71818	-2.68697
829	train	-3.07686	-3.09173	±0.01	±0.02	-3.0763	-3.08662	-3.07719	-3.06769	-3.07648	-3.1217	-3.06798	-3.07639	-3.08385	-3.08758	-3.1226	-3.12443	-3.09883	-3.07639	-3.06132	-3.12957	-3.12443
830	train	-3.8125	-3.84259	±0.01	±0.05	-3.8143	-3.82102	-3.81383	-3.80017	-3.81319	-3.93656	-3.81364	-3.81364	-3.81514	-3.81303	-3.9374	-3.94007	-3.90612	-3.81364	-3.76388	-3.88203	-3.82628
831	train	-1.65937	-1.64807	±0.00	±0.02	-1.66335	-1.65806	-1.66274	-1.65142	-1.66126	-1.63313	-1.66321	-1.66321	-1.65806	-1.65659	-1.63316	-1.63512	-1.61757	-1.66321	-1.61053	-1.65145	-1.63512
832	test	-1.65356	-1.65323	±0.01	±0.02	-1.64565	-1.64804	-1.65455	-1.65168	-1.66786	-1.641	-1.6857	-1.66945	-1.69802	-1.64976	-1.64111	-1.64276	-1.62745	-1.6483	-1.61682	-1.674	-1.64276
833	test	-1.65803	-1.65546	±0.02	±0.03	-1.66084	-1.66977	-1.67413	-1.63847	-1.64692	-1.66528	-1.66218	-1.64068	-1.61585	-1.65041	-1.66547	-1.66683	-1.65356	-1.58994	-1.66436	-1.71136	-1.66683
834	train	-1.68894	-1.69801	±0.01	±0.02	-1.69036	-1.70033	-1.69071	-1.67074	-1.69256	-1.70824	-1.69894	-1.69004	-1.68953	-1.69639	-1.7085	-1.70961	-1.69814	-1.69004	-1.65689	-1.7656	-1.70961
835	test	-1.73014	-1.75394	±0.03	±0.04	-1.73805	-1.7378	-1.70022	-1.76504	-1.70959	-1.77624	-1.6938	-1.7443	-1.7521	-1.7492	-1.77657	-1.77745	-1.76747	-1.72814	-1.78107	-1.84244	-1.77745
836	train	-1.77373	-1.81231	±0.01	±0.06	-1.77829	-1.77289	-1.76386	-1.78545	-1.76815	-1.87587	-1.75982	-1.76264	-1.76486	-1.77074	-1.87627	-1.87697	-1.86807	-1.76264	-1.79794	-1.94785	-1.87697
837	train	-1.87053	-1.92707	±0.01	±0.08	-1.86334	-1.85888	-1.86845	-1.89525	-1.86673	-2.01312	-1.86987	-1.86944	-1.87654	-1.86272	-2.01358	-2.01414	-2.00586	-1.86944	-1.91154	-2.08722	-2.01414
838	train	-2.06904	-2.11826	±0.01	±0.08	-2.07094	-2.06128	-2.07039	-2.07683	-2.06578	-2.20187	-2.08426	-2.0714	-2.07019	-2.07103	-2.20237	-2.20288	-2.19455	-2.0714	-2.01928	-2.2731	-2.20288
839	train	-2.41325	-2.44068	±0.01	±0.04	-2.40871	-2.39262	-2.41673	-2.42854	-2.41967	-2.48015	-2.42488	-2.4176	-2.41747	-2.41126	-2.48069	-2.48125	-2.47175	-2.4176	-2.40152	-2.53983	-2.48125
840	train	-2.96372	-2.95889	±0.00	±0.02	-2.96568	-2.95705	-2.96596	-2.96204	-2.96785	-2.93772	-2.97061	-2.96743	-2.95744	-2.94438	-2.93827	-2.93913	-2.92619	-2.96743	-3.02637	-2.96846	-2.93913
841	train	-3.78734	-3.78492	±0.00	±0.01	-3.79023	-3.78112	-3.79036	-3.78405	-3.79096	-3.78999	-3.79065	-3.79065	-3.79115	-3.79076	-3.79048	-3.79218	-3.77081	-3.79065	-3.76388	-3.7535	-3.79218
842	train	-1.53457	-1.51565	±0.01	±0.03	-1.54261	-1.53235	-1.54252	-1.51213	-1.54325	-1.46847	-1.54273	-1.54273	-1.54085	-1.54205	-1.46817	-1.46968	-1.45993	-1.54273	-1.52986	-1.51639	-1.46968
843	train	-1.50968	-1.50317	±0.01	±0.03	-1.50022	-1.51046	-1.50069	-1.53177	-1.50528	-1.47101	-1.50311	-1.49993	-1.50307	-1.50608	-1.47078	-1.4719	-1.46527	-1.49993	-1.60916	-1.53329	-1.4719
844	train	-1.52608	-1.52118	±0.00	±0.03	-1.52353	-1.52632	-1.52425	-1.53156	-1.52475	-1.4894	-1.52348	-1.52347	-1.5215	-1.51858	-1.48924	-1.48999	-1.48628	-1.52347	-1.60976	-1.56451	-1.48999
845	test	-1.54944	-1.54717	±0.01	±0.03	-1.56003	-1.5549	-1.55792	-1.52711	-1.54726	-1.52512	-1.51899	-1.58065	-1.49028	-1.57124	-1.52502	-1.52542	-1.52441	-1.54337	-1.61335	-1.61136	-1.52542
846	train	-1.5975	-1.60976	±0.01	±0.05	-1.59768	-1.58743	-1.5963	-1.60554	-1.60057	-1.58364	-1.61619	-1.59791	-1.60065	-1.59409	-1.5836	-1.58369	-1.58508	-1.59791	-1.77322	-1.67881	-1.58369
847	train	-1.63158	-1.66155	±0.01	±0.05	-1.62576	-1.61944	-1.63135	-1.65281	-1.62852	-1.67307	-1.63232	-1.62979	-1.63742	-1.62688	-1.67309	-1.6729	-1.67632	-1.62979	-1.7899	-1.77418	-1.6729
848	train	-1.69403	-1.74156	±0.00	±0.07	-1.69019	-1.69901	-1.68916	-1.69834	-1.69344	-1.80337	-1.69455	-1.68994	-1.68483	-1.68603	-1.80343	-1.80303	-1.80795	-1.68994	-1.76383	-1.90644	-1.80303
849	train	-1.86233	-1.91238	±0.02	±0.08	-1.87965	-1.86418	-1.83785	-1.87366	-1.85632	-1.99199	-1.84225	-1.83563	-1.84196	-1.85517	-1.99209	-1.99155	-1.99724	-1.83563	-1.93246	-2.09137	-1.99155
850	train	-2.18907	-2.22177	±0.03	±0.07	-2.23185	-2.20303	-2.1524	-2.20106	-2.157	-2.27828	-2.17056	-2.15086	-2.14546	-2.16591	-2.27841	-2.27785	-2.28308	-2.15086	-2.28119	-2.36449	-2.27785
851	train	-2.78835	-2.76347	±0.04	±0.03	-2.8364	-2.81192	-2.7483	-2.79345	-2.75169	-2.75248	-2.74421	-2.74631	-2.75866	-2.76628	-2.7526	-2.75229	-2.75467	-2.74631	-2.70389	-2.8073	-2.75229
852	val	-3.7577	-3.71514	±0.00	±0.06	-3.7594	-3.75412	-3.76005	-3.75576	-3.75917	-3.63778	-3.7594	-3.7594	-3.76083	-3.76026	-3.63782	-3.63831	-3.63266	-3.7594	-3.76342	-3.62133	-3.63831
853	train	-1.41664	-1.38522	±0.00	±0.06	-1.41765	-1.4202	-1.41777	-1.40906	-1.41851	-1.30512	-1.41711	-1.41753	-1.42168	-1.42397	-1.30454	-1.30567	-1.30263	-1.41753	-1.46386	-1.38032	-1.30567
854	train	-1.37736	-1.36393	±0.01	±0.05	-1.37078	-1.38035	-1.38926	-1.35782	-1.38857	-1.30232	-1.38691	-1.39044	-1.38668	-1.38397	-1.30178	-1.30241	-1.30376	-1.39044	-1.45703	-1.39189	-1.30241
855	test	-1.38587	-1.37051	±0.01	±0.05	-1.38675	-1.37695	-1.38748	-1.38486	-1.39332	-1.3149	-1.35899	-1.36348	-1.41098	-1.38804	-1.3144	-1.31455	-1.32009	-1.37264	-1.47932	-1.41735	-1.31455
856	train	-1.39664	-1.39747	±0.00	±0.06	-1.39903	-1.39353	-1.39883	-1.3922	-1.39959	-1.344	-1.3902	-1.39929	-1.39923	-1.40207	-1.34354	-1.34323	-1.35276	-1.39929	-1.59927	-1.45773	-1.34323
857	train	-1.41237	-1.42823	±0.01	±0.07	-1.41318	-1.42332	-1.41372	-1.40351	-1.40813	-1.39442	-1.41176	-1.41308	-1.41225	-1.40293	-1.394	-1.39325	-1.4065	-1.41308	-1.66628	-1.51736	-1.39325
858	train	-1.44494	-1.47623	±0.01	±0.06	-1.44788	-1.45754	-1.44686	-1.42607	-1.44634	-1.47505	-1.45909	-1.44789	-1.44131	-1.43679	-1.47466	-1.47352	-1.4901	-1.44789	-1.6471	-1.60427	-1.47352
859	val	-1.54145	-1.58004	±0.03	±0.07	-1.51952	-1.53998	-1.54602	-1.5853	-1.51644	-1.59872	-1.55102	-1.55079	-1.50936	-1.52725	-1.59835	-1.59688	-1.61626	-1.51868	-1.75919	-1.73005	-1.59688
860	train	-1.71885	-1.76056	±0.01	±0.05	-1.71391	-1.72162	-1.72969	-1.70255	-1.72649	-1.78608	-1.72744	-1.73131	-1.73209	-1.7237	-1.78573	-1.78401	-1.80538	-1.73131	-1.83091	-1.91333	-1.78401
861	val	-2.06433	-2.09402	±0.07	±0.06	-2.07181	-2.05463	-1.95876	-2.14083	-2.09563	-2.07806	-2.11666	-2.08153	-2.01766	-2.05056	-2.0777	-2.07587	-2.09791	-2.22301	-2.19079	-2.19109	-2.07587
862	train	-2.72677	-2.66465	±0.01	±0.08	-2.72776	-2.71782	-2.72852	-2.72966	-2.7301	-2.56562	-2.72839	-2.72831	-2.72915	-2.72331	-2.56522	-2.56355	-2.58378	-2.72831	-2.5406	-2.64545	-2.56355
863	test	-3.72514	-3.63931	±0.00	±0.12	-3.72155	-3.73154	-3.72178	-3.72742	-3.72344	-3.47989	-3.7216	-3.7216	-3.70845	-3.72028	-3.47939	-3.47846	-3.49149	-3.7216	-3.75614	-3.48514	-3.47846
864	val	-1.28845	-1.25706	±0.02	±0.09	-1.28916	-1.30712	-1.29191	-1.29436	-1.25971	-1.14145	-1.26334	-1.29721	-1.31901	-1.27859	-1.14063	-1.14145	-1.14407	-1.3748	-1.44391	-1.24184	-1.14145
865	train	-1.23767	-1.21996	±0.01	±0.08	-1.23408	-1.24447	-1.23456	-1.24287	-1.23236	-1.13301	-1.2355	-1.23395	-1.23855	-1.24604	-1.13219	-1.13237	-1.14103	-1.23395	-1.44391	-1.24809	-1.13237
866	train	-1.23193	-1.21764	±0.01	±0.07	-1.2245	-1.23156	-1.22465	-1.25094	-1.228	-1.13949	-1.2245	-1.22452	-1.22592	-1.22051	-1.13867	-1.13823	-1.15273	-1.22452	-1.44511	-1.26781	-1.13823
867	val	-1.25545	-1.2607	±0.03	±0.09	-1.20546	-1.2505	-1.24644	-1.28966	-1.28518	-1.16213	-1.29779	-1.33774	-1.34743	-1.23352	-1.16132	-1.16028	-1.18043	-1.30323	-1.50834	-1.30214	-1.16028
868	val	-1.24721	-1.2688	±0.03	±0.08	-1.20223	-1.28355	-1.23738	-1.27105	-1.24186	-1.20539	-1.24782	-1.2859	-1.33578	-1.24506	-1.20457	-1.20295	-1.22848	-1.31464	-1.50492	-1.35507	-1.20295
869	val	-1.29149	-1.33131	±0.02	±0.09	-1.25538	-1.30905	-1.28079	-1.29429	-1.31797	-1.27848	-1.36215	-1.38655	-1.32338	-1.27796	-1.27766	-1.2755	-1.30604	-1.35012	-1.62657	-1.43495	-1.2755
870	train	-1.34818	-1.39658	±0.01	±0.09	-1.34648	-1.35703	-1.3475	-1.34384	-1.34605	-1.39628	-1.35855	-1.34667	-1.34253	-1.35086	-1.39545	-1.39282	-1.4278	-1.34667	-1.69534	-1.5552	-1.39282
871	train	-1.54175	-1.58117	±0.00	±0.08	-1.53778	-1.54751	-1.53756	-1.54653	-1.53939	-1.58213	-1.551	-1.53731	-1.53069	-1.53904	-1.58126	-1.57825	-1.61682	-1.53731	-1.80224	-1.73689	-1.57825
872	train	-1.918	-1.92115	±0.01	±0.04	-1.91786	-1.90763	-1.9176	-1.9304	-1.9165	-1.87844	-1.93007	-1.91789	-1.92511	-1.9045	-1.87753	-1.87428	-1.91504	-1.91789	-2.03612	-2.01834	-1.87428
873	val	-2.58895	-2.51998	±0.11	±0.12	-2.57735	-2.5877	-2.43124	-2.61769	-2.73077	-2.37684	-2.70115	-2.68356	-2.54337	-2.58169	-2.37586	-2.37265	-2.41303	-2.53501	-2.45676	-2.48226	-2.37265
874	train	-3.67787	-3.55817	±0.01	±0.18	-3.67857	-3.66815	-3.67887	-3.68403	-3.67972	-3.31639	-3.67861	-3.67861	-3.68336	-3.67777	-3.31526	-3.31268	-3.34712	-3.67861	-3.75395	-3.34455	-3.31268
875	train	-1.67788	-1.70045	±0.00	±0.03	-1.67565	-1.68513	-1.67577	-1.67714	-1.67569	-1.75173	-1.67564	-1.67564	-1.68184	-1.67621	-1.75183	-1.75331	-1.73869	-1.67564	-1.6659	-1.71853	-1.75331
[truncated: 120 more rows]
